# Supplementary material for: Proteome dynamics during establishment of California grunion (Leuresthes tenuis) cell lines
Source: BMC Biol. 2026 Mar 25;24:108. doi: 10.1186/s12915-026-02577-9 (PMC13137714; doi:10.1186/s12915-026-02577-9)
Supplement: Supplementary file 1 — Additional file 1: Table S1. Passage-resolved growth kinetics for LtE lines, including time to ~80% confluencyand cumulative population doublings, with values used to generate growth curves. [file 12915_2026_2577_MOESM1_ESM.xlsx]

## Sheet: TableS1_ProliferationKinetics
S1: Complete passage-level measurements for time to ~80% confluency (t80) and cumulative population-doubling (PD) series. Pre-P1 outgrowth is not included in PD values.
Cell Line	Passage	t80 (days)	PD series value
LtE-1	P1	57	1
LtE-1	P2	14	3
LtE-1	P3	7	9
LtE-1	P4	5	54
LtE-1	P5	6	324
LtE-1	P6	20	1944
LtE-1	P7	4	5832
LtE-1	P8	8	34992
LtE-1	P9	10	209952
LtE-1	P10	14	1259712
LtE-1	P11	18	7558272
LtE-1	P12	9	45349632
LtE-2	P1	77	1
LtE-2	P2	13	3
LtE-2	P3	14	9
LtE-2	P4	12	54
LtE-2	P5	27	324
LtE-2	P6	22	1296
LtE-2	P7	6	7776
LtE-2	P8	7	46656
