# Supplementary material for: Proteome dynamics during establishment of California grunion (Leuresthes tenuis) cell lines
Source: BMC Biol. 2026 Mar 25;24:108. doi: 10.1186/s12915-026-02577-9 (PMC13137714; doi:10.1186/s12915-026-02577-9)
Supplement: Supplementary file 2 — Additional file 2: Table S2. Epithelial- and fibroblast-associated marker protein abundances across LtE-1 passages. [file 12915_2026_2577_MOESM2_ESM.xlsx]

## Sheet: TableS2_CellTypeMarkers
S2: LtE-1 epithelial and fibroblast markers across passages
Comparison	XP_ID	Description	Group	FC	p	FDR
1P2vs1P1	XP_072236830.1	XP_072236830.1 cadherin-15 [Leuresthes tenuis]	Epithelial	1.28706	0.172926	0.457854
1P2vs1P1	XP_072219206.1	XP_072219206.1 cadherin-2 [Leuresthes tenuis]	Epithelial	1.21617	0.262446	0.539377
1P2vs1P1	XP_072228554.1	XP_072228554.1 tight junction protein ZO-2a isoform X5 [Leuresthes tenuis]	Epithelial	0.989089	0.971469	0.990279
1P2vs1P1	XP_072222629.1	XP_072222629.1 keratin, type II cytoskeletal cochleal-like isoform X2 [Leuresthes tenuis]	Epithelial	0.946443	0.880899	0.94419
1P2vs1P1	XP_072246560.1	XP_072246560.1 tight junction-associated protein 1 [Leuresthes tenuis]	Epithelial	0.895629	0.50151	0.710708
1P2vs1P1	XP_072222630.1	XP_072222630.1 keratin, type II cytoskeletal 8 [Leuresthes tenuis]	Epithelial	0.856831	0.348439	0.599708
1P2vs1P1	XP_072236793.1	XP_072236793.1 tight junction protein 1 isoform X8 [Leuresthes tenuis]	Epithelial	0.947668	0.345868	0.597779
1P2vs1P1	XP_072238642.1	XP_072238642.1 keratin, type I cytoskeletal 18-like [Leuresthes tenuis]	Epithelial	0.917521	0.136956	0.430829
1P2vs1P1	XP_072240461.1	XP_072240461.1 keratin, type I cytoskeletal 15 [Leuresthes tenuis]	Epithelial	0.735971	0.0553055	0.360259
1P2vs1P1	XP_072223957.1	XP_072223957.1 keratin, type I cytoskeletal 18-like [Leuresthes tenuis]	Epithelial	0.601958	0.00294012	0.28956
1P2vs1P1	XP_072240463.1	XP_072240463.1 keratin 94 [Leuresthes tenuis]	Epithelial	0.552918	0.000491255	0.201829
1P2vs1P1	XP_072253442.1	XP_072253442.1 fibronectin 1a [Leuresthes tenuis]	Fibroblast/Mesenchymal	1.59939	0.0216607	0.332694
1P2vs1P1	XP_072253272.1	XP_072253272.1 collagen alpha-2(VI) chain-like isoform X2 [Leuresthes tenuis]	Fibroblast/Mesenchymal	1.45183	0.0279115	0.340478
1P2vs1P1	XP_072234428.1	XP_072234428.1 collagen alpha-1(XV) chain-like [Leuresthes tenuis]	Fibroblast/Mesenchymal	1.15324	0.0689994	0.360259
1P2vs1P1	XP_072219444.1	XP_072219444.1 laminin subunit gamma-1 [Leuresthes tenuis]	Fibroblast/Mesenchymal	1.33556	0.162989	0.452717
1P2vs1P1	XP_072220844.1	XP_072220844.1 fibronectin type III domain containing 3Ba isoform X2 [Leuresthes tenuis]	Fibroblast/Mesenchymal	1.22334	0.286717	0.553683
1P2vs1P1	XP_072233311.1	XP_072233311.1 laminin subunit beta-1b [Leuresthes tenuis]	Fibroblast/Mesenchymal	1.08827	0.709015	0.83766
1P2vs1P1	XP_072250941.1	XP_072250941.1 collagen triple helix repeat-containing protein 1-like isoform X4 [Leuresthes tenuis]	Fibroblast/Mesenchymal	1.0875	0.7288	0.850719
1P2vs1P1	XP_072237964.1	XP_072237964.1 collagen, type II, alpha 1b isoform X2 [Leuresthes tenuis]	Fibroblast/Mesenchymal	1.07044	0.738425	0.855868
1P2vs1P1	XP_072248051.1	XP_072248051.1 fibronectin type-III domain-containing protein 3A [Leuresthes tenuis]	Fibroblast/Mesenchymal	0.946472	0.842635	0.917134
1P2vs1P1	XP_072236935.1	XP_072236935.1 fibronectin 1b isoform X2 [Leuresthes tenuis]	Fibroblast/Mesenchymal	0.960022	0.611015	0.780931
1P2vs1P1	XP_072219944.1	XP_072219944.1 collagen alpha-2(VI) chain [Leuresthes tenuis]	Fibroblast/Mesenchymal	0.827203	0.456784	0.683006
1P2vs1P1	XP_072219943.1	XP_072219943.1 collagen alpha-1(VI) chain [Leuresthes tenuis]	Fibroblast/Mesenchymal	0.727322	0.302826	0.566644
1P2vs1P1	XP_072221652.1	XP_072221652.1 collagen alpha-1(XII) chain isoform X2 [Leuresthes tenuis]	Fibroblast/Mesenchymal	0.81584	0.131354	0.425141
1P2vs1P1	XP_072222727.1	XP_072222727.1 laminin subunit beta-2 [Leuresthes tenuis]	Fibroblast/Mesenchymal	0.841445	0.0687021	0.360259
1P2vs1P1	XP_072219162.1	XP_072219162.1 collagen alpha-1(XI) chain-like [Leuresthes tenuis]	Fibroblast/Mesenchymal	0.493088	0.0534261	0.360259
1P2vs1P1	XP_072254014.1	XP_072254014.1 collagen, type V, alpha 2a [Leuresthes tenuis]	Fibroblast/Mesenchymal	0.647381	0.0173148	0.322529
1P2vs1P1	XP_072220379.1	XP_072220379.1 vimentin-like [Leuresthes tenuis]	Fibroblast/Mesenchymal	0.392772	0.0548827	0.360259
1P2vs1P1	XP_072227547.1	XP_072227547.1 collagen alpha-1(V) chain isoform X1 [Leuresthes tenuis]	Fibroblast/Mesenchymal	0.569238	0.0189926	0.327337
1P2vs1P1	XP_072226110.1	XP_072226110.1 collagen alpha-2(I) chain [Leuresthes tenuis]	Fibroblast/Mesenchymal	0.56263	0.0158969	0.322529
1P2vs1P1	XP_072224355.1	XP_072224355.1 collagen, type I, alpha 1a isoform X1 [Leuresthes tenuis]	Fibroblast/Mesenchymal	0.477277	0.0124267	0.322529
1P2vs1P1	XP_072219016.1	XP_072219016.1 collagen alpha-1(XII) chain isoform X1 [Leuresthes tenuis]	Fibroblast/Mesenchymal	0.649706	0.0127535	0.322529
1P2vs1P1	XP_072253771.1	XP_072253771.1 collagen alpha-3(VI) chain [Leuresthes tenuis]	Fibroblast/Mesenchymal	0.651217	0.00868694	0.31129
1P2vs1P1	XP_072229430.1	XP_072229430.1 collagen, type I, alpha 1b [Leuresthes tenuis]	Fibroblast/Mesenchymal	0.479925	0.0206659	0.332257
1P3vs1P1	XP_072238642.1	XP_072238642.1 keratin, type I cytoskeletal 18-like [Leuresthes tenuis]	Epithelial	1.35886	0.00424861	0.223036
1P3vs1P1	XP_072222630.1	XP_072222630.1 keratin, type II cytoskeletal 8 [Leuresthes tenuis]	Epithelial	1.39249	0.0325511	0.319552
1P3vs1P1	XP_072223957.1	XP_072223957.1 keratin, type I cytoskeletal 18-like [Leuresthes tenuis]	Epithelial	1.28571	0.0569571	0.369249
1P3vs1P1	XP_072236830.1	XP_072236830.1 cadherin-15 [Leuresthes tenuis]	Epithelial	1.20044	0.110874	0.434868
1P3vs1P1	XP_072222629.1	XP_072222629.1 keratin, type II cytoskeletal cochleal-like isoform X2 [Leuresthes tenuis]	Epithelial	1.43864	0.295734	0.610651
1P3vs1P1	XP_072240461.1	XP_072240461.1 keratin, type I cytoskeletal 15 [Leuresthes tenuis]	Epithelial	1.02608	0.776092	0.907459
1P3vs1P1	XP_072219206.1	XP_072219206.1 cadherin-2 [Leuresthes tenuis]	Epithelial	0.977777	0.894057	0.964758
1P3vs1P1	XP_072228554.1	XP_072228554.1 tight junction protein ZO-2a isoform X5 [Leuresthes tenuis]	Epithelial	0.80878	0.507335	0.75705
1P3vs1P1	XP_072246560.1	XP_072246560.1 tight junction-associated protein 1 [Leuresthes tenuis]	Epithelial	0.727502	0.375076	0.665798
1P3vs1P1	XP_072240463.1	XP_072240463.1 keratin 94 [Leuresthes tenuis]	Epithelial	0.922738	0.074121	0.390112
1P3vs1P1	XP_072236793.1	XP_072236793.1 tight junction protein 1 isoform X8 [Leuresthes tenuis]	Epithelial	0.781021	0.0107245	0.243387
1P3vs1P1	XP_072234428.1	XP_072234428.1 collagen alpha-1(XV) chain-like [Leuresthes tenuis]	Fibroblast/Mesenchymal	1.05721	0.43513	0.711187
1P3vs1P1	XP_072253272.1	XP_072253272.1 collagen alpha-2(VI) chain-like isoform X2 [Leuresthes tenuis]	Fibroblast/Mesenchymal	1.14843	0.473504	0.735211
1P3vs1P1	XP_072220844.1	XP_072220844.1 fibronectin type III domain containing 3Ba isoform X2 [Leuresthes tenuis]	Fibroblast/Mesenchymal	1.05593	0.579816	0.800623
1P3vs1P1	XP_072253442.1	XP_072253442.1 fibronectin 1a [Leuresthes tenuis]	Fibroblast/Mesenchymal	1.08045	0.606138	0.815985
1P3vs1P1	XP_072237964.1	XP_072237964.1 collagen, type II, alpha 1b isoform X2 [Leuresthes tenuis]	Fibroblast/Mesenchymal	1.10032	0.648709	0.845086
1P3vs1P1	XP_072233311.1	XP_072233311.1 laminin subunit beta-1b [Leuresthes tenuis]	Fibroblast/Mesenchymal	0.959511	0.829597	0.93737
1P3vs1P1	XP_072219444.1	XP_072219444.1 laminin subunit gamma-1 [Leuresthes tenuis]	Fibroblast/Mesenchymal	0.812171	0.339777	0.643949
1P3vs1P1	XP_072248051.1	XP_072248051.1 fibronectin type-III domain-containing protein 3A [Leuresthes tenuis]	Fibroblast/Mesenchymal	0.697782	0.30192	0.615578
1P3vs1P1	XP_072222727.1	XP_072222727.1 laminin subunit beta-2 [Leuresthes tenuis]	Fibroblast/Mesenchymal	0.899227	0.256682	0.581342
1P3vs1P1	XP_072226110.1	XP_072226110.1 collagen alpha-2(I) chain [Leuresthes tenuis]	Fibroblast/Mesenchymal	0.846196	0.189284	0.51733
1P3vs1P1	XP_072227547.1	XP_072227547.1 collagen alpha-1(V) chain isoform X1 [Leuresthes tenuis]	Fibroblast/Mesenchymal	0.803662	0.144804	0.475479
1P3vs1P1	XP_072219943.1	XP_072219943.1 collagen alpha-1(VI) chain [Leuresthes tenuis]	Fibroblast/Mesenchymal	0.593779	0.172064	0.499857
1P3vs1P1	XP_072219944.1	XP_072219944.1 collagen alpha-2(VI) chain [Leuresthes tenuis]	Fibroblast/Mesenchymal	0.620223	0.158915	0.488654
1P3vs1P1	XP_072229430.1	XP_072229430.1 collagen, type I, alpha 1b [Leuresthes tenuis]	Fibroblast/Mesenchymal	0.766748	0.0991842	0.41924
1P3vs1P1	XP_072224355.1	XP_072224355.1 collagen, type I, alpha 1a isoform X1 [Leuresthes tenuis]	Fibroblast/Mesenchymal	0.780595	0.105422	0.426152
1P3vs1P1	XP_072220379.1	XP_072220379.1 vimentin-like [Leuresthes tenuis]	Fibroblast/Mesenchymal	0.531714	0.0891385	0.405892
1P3vs1P1	XP_072254014.1	XP_072254014.1 collagen, type V, alpha 2a [Leuresthes tenuis]	Fibroblast/Mesenchymal	0.753698	0.0360067	0.319933
1P3vs1P1	XP_072219162.1	XP_072219162.1 collagen alpha-1(XI) chain-like [Leuresthes tenuis]	Fibroblast/Mesenchymal	0.481821	0.0641338	0.379451
1P3vs1P1	XP_072250941.1	XP_072250941.1 collagen triple helix repeat-containing protein 1-like isoform X4 [Leuresthes tenuis]	Fibroblast/Mesenchymal	0.34515	0.0201757	0.281562
1P3vs1P1	XP_072221652.1	XP_072221652.1 collagen alpha-1(XII) chain isoform X2 [Leuresthes tenuis]	Fibroblast/Mesenchymal	0.661702	0.0376414	0.325709
1P3vs1P1	XP_072219016.1	XP_072219016.1 collagen alpha-1(XII) chain isoform X1 [Leuresthes tenuis]	Fibroblast/Mesenchymal	0.566182	0.00436528	0.223036
1P3vs1P1	XP_072253771.1	XP_072253771.1 collagen alpha-3(VI) chain [Leuresthes tenuis]	Fibroblast/Mesenchymal	0.576386	0.00960417	0.241296
1P3vs1P1	XP_072236935.1	XP_072236935.1 fibronectin 1b isoform X2 [Leuresthes tenuis]	Fibroblast/Mesenchymal	0.468626	0.00408069	0.223036
1P4vs1P1	XP_072222630.1	XP_072222630.1 keratin, type II cytoskeletal 8 [Leuresthes tenuis]	Epithelial	2.0223	0.0320419	0.29335
1P4vs1P1	XP_072223957.1	XP_072223957.1 keratin, type I cytoskeletal 18-like [Leuresthes tenuis]	Epithelial	2.04737	0.0654029	0.369572
1P4vs1P1	XP_072222629.1	XP_072222629.1 keratin, type II cytoskeletal cochleal-like isoform X2 [Leuresthes tenuis]	Epithelial	1.80433	0.0920594	0.427091
1P4vs1P1	XP_072219206.1	XP_072219206.1 cadherin-2 [Leuresthes tenuis]	Epithelial	1.39538	0.10277	0.438649
1P4vs1P1	XP_072236793.1	XP_072236793.1 tight junction protein 1 isoform X8 [Leuresthes tenuis]	Epithelial	1.42699	0.126198	0.462349
1P4vs1P1	XP_072238642.1	XP_072238642.1 keratin, type I cytoskeletal 18-like [Leuresthes tenuis]	Epithelial	1.71808	0.184606	0.525898
1P4vs1P1	XP_072228554.1	XP_072228554.1 tight junction protein ZO-2a isoform X5 [Leuresthes tenuis]	Epithelial	0.868623	0.664011	0.854366
1P4vs1P1	XP_072240463.1	XP_072240463.1 keratin 94 [Leuresthes tenuis]	Epithelial	0.882195	0.616318	0.832788
1P4vs1P1	XP_072246560.1	XP_072246560.1 tight junction-associated protein 1 [Leuresthes tenuis]	Epithelial	0.786704	0.18614	0.526726
1P4vs1P1	XP_072236830.1	XP_072236830.1 cadherin-15 [Leuresthes tenuis]	Epithelial	0.626163	0.123392	0.457838
1P4vs1P1	XP_072240461.1	XP_072240461.1 keratin, type I cytoskeletal 15 [Leuresthes tenuis]	Epithelial	0.73809	0.0602382	0.359353
1P4vs1P1	XP_072220379.1	XP_072220379.1 vimentin-like [Leuresthes tenuis]	Fibroblast/Mesenchymal	14.8469	0.0966582	0.43338
1P4vs1P1	XP_072234428.1	XP_072234428.1 collagen alpha-1(XV) chain-like [Leuresthes tenuis]	Fibroblast/Mesenchymal	1.16688	0.150214	0.484821
1P4vs1P1	XP_072248051.1	XP_072248051.1 fibronectin type-III domain-containing protein 3A [Leuresthes tenuis]	Fibroblast/Mesenchymal	1.29173	0.372171	0.683745
1P4vs1P1	XP_072253272.1	XP_072253272.1 collagen alpha-2(VI) chain-like isoform X2 [Leuresthes tenuis]	Fibroblast/Mesenchymal	1.18093	0.410093	0.708825
1P4vs1P1	XP_072220844.1	XP_072220844.1 fibronectin type III domain containing 3Ba isoform X2 [Leuresthes tenuis]	Fibroblast/Mesenchymal	0.933232	0.72305	0.881867
1P4vs1P1	XP_072233311.1	XP_072233311.1 laminin subunit beta-1b [Leuresthes tenuis]	Fibroblast/Mesenchymal	0.872227	0.549805	0.800666
1P4vs1P1	XP_072219944.1	XP_072219944.1 collagen alpha-2(VI) chain [Leuresthes tenuis]	Fibroblast/Mesenchymal	0.705674	0.298275	0.623501
1P4vs1P1	XP_072221652.1	XP_072221652.1 collagen alpha-1(XII) chain isoform X2 [Leuresthes tenuis]	Fibroblast/Mesenchymal	0.866771	0.226826	0.562091
1P4vs1P1	XP_072250941.1	XP_072250941.1 collagen triple helix repeat-containing protein 1-like isoform X4 [Leuresthes tenuis]	Fibroblast/Mesenchymal	0.699416	0.134762	0.467166
1P4vs1P1	XP_072253442.1	XP_072253442.1 fibronectin 1a [Leuresthes tenuis]	Fibroblast/Mesenchymal	0.69063	0.138398	0.469998
1P4vs1P1	XP_072237964.1	XP_072237964.1 collagen, type II, alpha 1b isoform X2 [Leuresthes tenuis]	Fibroblast/Mesenchymal	0.622396	0.129894	0.464663
1P4vs1P1	XP_072219943.1	XP_072219943.1 collagen alpha-1(VI) chain [Leuresthes tenuis]	Fibroblast/Mesenchymal	0.517257	0.113528	0.446725
1P4vs1P1	XP_072219444.1	XP_072219444.1 laminin subunit gamma-1 [Leuresthes tenuis]	Fibroblast/Mesenchymal	0.585017	0.0910756	0.426546
1P4vs1P1	XP_072222727.1	XP_072222727.1 laminin subunit beta-2 [Leuresthes tenuis]	Fibroblast/Mesenchymal	0.674239	0.0286826	0.287281
1P4vs1P1	XP_072229430.1	XP_072229430.1 collagen, type I, alpha 1b [Leuresthes tenuis]	Fibroblast/Mesenchymal	0.46127	0.0114761	0.222253
1P4vs1P1	XP_072226110.1	XP_072226110.1 collagen alpha-2(I) chain [Leuresthes tenuis]	Fibroblast/Mesenchymal	0.442236	0.00591794	0.185727
1P4vs1P1	XP_072227547.1	XP_072227547.1 collagen alpha-1(V) chain isoform X1 [Leuresthes tenuis]	Fibroblast/Mesenchymal	0.469109	0.0061424	0.185727
1P4vs1P1	XP_072219162.1	XP_072219162.1 collagen alpha-1(XI) chain-like [Leuresthes tenuis]	Fibroblast/Mesenchymal	0.386853	0.0373919	0.301519
1P4vs1P1	XP_072224355.1	XP_072224355.1 collagen, type I, alpha 1a isoform X1 [Leuresthes tenuis]	Fibroblast/Mesenchymal	0.394019	0.00319128	0.161427
1P4vs1P1	XP_072236935.1	XP_072236935.1 fibronectin 1b isoform X2 [Leuresthes tenuis]	Fibroblast/Mesenchymal	0.605645	0.00291087	0.161427
1P4vs1P1	XP_072254014.1	XP_072254014.1 collagen, type V, alpha 2a [Leuresthes tenuis]	Fibroblast/Mesenchymal	0.501319	0.00222646	0.144986
1P4vs1P1	XP_072253771.1	XP_072253771.1 collagen alpha-3(VI) chain [Leuresthes tenuis]	Fibroblast/Mesenchymal	0.555988	0.001321	0.126486
1P4vs1P1	XP_072219016.1	XP_072219016.1 collagen alpha-1(XII) chain isoform X1 [Leuresthes tenuis]	Fibroblast/Mesenchymal	0.491214	0.00360472	0.162536
1P5vs1P1	XP_072219206.1	XP_072219206.1 cadherin-2 [Leuresthes tenuis]	Epithelial	1.80856	0.0197894	0.182362
1P5vs1P1	XP_072222629.1	XP_072222629.1 keratin, type II cytoskeletal cochleal-like isoform X2 [Leuresthes tenuis]	Epithelial	2.40439	0.0416169	0.225556
1P5vs1P1	XP_072222630.1	XP_072222630.1 keratin, type II cytoskeletal 8 [Leuresthes tenuis]	Epithelial	2.17703	0.0205278	0.182955
1P5vs1P1	XP_072223957.1	XP_072223957.1 keratin, type I cytoskeletal 18-like [Leuresthes tenuis]	Epithelial	2.1702	0.00116	0.0939641
1P5vs1P1	XP_072228554.1	XP_072228554.1 tight junction protein ZO-2a isoform X5 [Leuresthes tenuis]	Epithelial	1.1953	0.509811	0.694592
1P5vs1P1	XP_072236793.1	XP_072236793.1 tight junction protein 1 isoform X8 [Leuresthes tenuis]	Epithelial	1.56961	0.0543112	0.255055
1P5vs1P1	XP_072236830.1	XP_072236830.1 cadherin-15 [Leuresthes tenuis]	Epithelial	0.264207	0.00306705	0.106974
1P5vs1P1	XP_072238642.1	XP_072238642.1 keratin, type I cytoskeletal 18-like [Leuresthes tenuis]	Epithelial	1.27598	0.362988	0.58054
1P5vs1P1	XP_072240461.1	XP_072240461.1 keratin, type I cytoskeletal 15 [Leuresthes tenuis]	Epithelial	0.47097	0.00691271	0.129378
1P5vs1P1	XP_072240463.1	XP_072240463.1 keratin 94 [Leuresthes tenuis]	Epithelial	0.266896	0.00394296	0.110499
1P5vs1P1	XP_072246560.1	XP_072246560.1 tight junction-associated protein 1 [Leuresthes tenuis]	Epithelial	1.30384	0.271619	0.500411
1P5vs1P1	XP_072219016.1	XP_072219016.1 collagen alpha-1(XII) chain isoform X1 [Leuresthes tenuis]	Fibroblast/Mesenchymal	0.588079	0.00572486	0.124277
1P5vs1P1	XP_072219162.1	XP_072219162.1 collagen alpha-1(XI) chain-like [Leuresthes tenuis]	Fibroblast/Mesenchymal	0.34564	0.04213	0.227264
1P5vs1P1	XP_072219444.1	XP_072219444.1 laminin subunit gamma-1 [Leuresthes tenuis]	Fibroblast/Mesenchymal	0.487411	0.0712884	0.279722
1P5vs1P1	XP_072219943.1	XP_072219943.1 collagen alpha-1(VI) chain [Leuresthes tenuis]	Fibroblast/Mesenchymal	0.533739	0.131913	0.36086
1P5vs1P1	XP_072219944.1	XP_072219944.1 collagen alpha-2(VI) chain [Leuresthes tenuis]	Fibroblast/Mesenchymal	0.445852	0.085333	0.295761
1P5vs1P1	XP_072220379.1	XP_072220379.1 vimentin-like [Leuresthes tenuis]	Fibroblast/Mesenchymal	8.7899	0.0934796	0.3099
1P5vs1P1	XP_072220844.1	XP_072220844.1 fibronectin type III domain containing 3Ba isoform X2 [Leuresthes tenuis]	Fibroblast/Mesenchymal	0.999858	0.99959	0.99959
1P5vs1P1	XP_072221652.1	XP_072221652.1 collagen alpha-1(XII) chain isoform X2 [Leuresthes tenuis]	Fibroblast/Mesenchymal	1.06097	0.655325	0.805936
1P5vs1P1	XP_072222727.1	XP_072222727.1 laminin subunit beta-2 [Leuresthes tenuis]	Fibroblast/Mesenchymal	0.777777	0.290168	0.522302
1P5vs1P1	XP_072224355.1	XP_072224355.1 collagen, type I, alpha 1a isoform X1 [Leuresthes tenuis]	Fibroblast/Mesenchymal	0.135264	0.00735924	0.13116
1P5vs1P1	XP_072226110.1	XP_072226110.1 collagen alpha-2(I) chain [Leuresthes tenuis]	Fibroblast/Mesenchymal	0.171108	0.00666831	0.129378
1P5vs1P1	XP_072227547.1	XP_072227547.1 collagen alpha-1(V) chain isoform X1 [Leuresthes tenuis]	Fibroblast/Mesenchymal	0.290585	0.00374251	0.110499
1P5vs1P1	XP_072229430.1	XP_072229430.1 collagen, type I, alpha 1b [Leuresthes tenuis]	Fibroblast/Mesenchymal	0.132705	0.00717717	0.130209
1P5vs1P1	XP_072233311.1	XP_072233311.1 laminin subunit beta-1b [Leuresthes tenuis]	Fibroblast/Mesenchymal	1.07122	0.651699	0.803435
1P5vs1P1	XP_072234428.1	XP_072234428.1 collagen alpha-1(XV) chain-like [Leuresthes tenuis]	Fibroblast/Mesenchymal	1.57189	0.0340554	0.208374
1P5vs1P1	XP_072236935.1	XP_072236935.1 fibronectin 1b isoform X2 [Leuresthes tenuis]	Fibroblast/Mesenchymal	1.59291	0.136204	0.365752
1P5vs1P1	XP_072237964.1	XP_072237964.1 collagen, type II, alpha 1b isoform X2 [Leuresthes tenuis]	Fibroblast/Mesenchymal	0.484309	0.0668186	0.273922
1P5vs1P1	XP_072248051.1	XP_072248051.1 fibronectin type-III domain-containing protein 3A [Leuresthes tenuis]	Fibroblast/Mesenchymal	2.12938	0.0516809	0.24928
1P5vs1P1	XP_072250941.1	XP_072250941.1 collagen triple helix repeat-containing protein 1-like isoform X4 [Leuresthes tenuis]	Fibroblast/Mesenchymal	0.413684	0.0132503	0.158041
1P5vs1P1	XP_072253272.1	XP_072253272.1 collagen alpha-2(VI) chain-like isoform X2 [Leuresthes tenuis]	Fibroblast/Mesenchymal	1.40775	0.105883	0.326282
1P5vs1P1	XP_072253442.1	XP_072253442.1 fibronectin 1a [Leuresthes tenuis]	Fibroblast/Mesenchymal	0.426765	0.0238946	0.191781
1P5vs1P1	XP_072253771.1	XP_072253771.1 collagen alpha-3(VI) chain [Leuresthes tenuis]	Fibroblast/Mesenchymal	0.581452	0.00512252	0.121775
1P5vs1P1	XP_072254014.1	XP_072254014.1 collagen, type V, alpha 2a [Leuresthes tenuis]	Fibroblast/Mesenchymal	0.42726	0.0139656	0.160497
1P6vs1P1	XP_072222630.1	XP_072222630.1 keratin, type II cytoskeletal 8 [Leuresthes tenuis]	Epithelial	3.53678	4.31e-05	0.0349377
1P6vs1P1	XP_072238642.1	XP_072238642.1 keratin, type I cytoskeletal 18-like [Leuresthes tenuis]	Epithelial	1.63324	0.000212743	0.0445013
1P6vs1P1	XP_072223957.1	XP_072223957.1 keratin, type I cytoskeletal 18-like [Leuresthes tenuis]	Epithelial	3.64834	0.0299173	0.222732
1P6vs1P1	XP_072236793.1	XP_072236793.1 tight junction protein 1 isoform X8 [Leuresthes tenuis]	Epithelial	1.60019	0.19316	0.415102
1P6vs1P1	XP_072219206.1	XP_072219206.1 cadherin-2 [Leuresthes tenuis]	Epithelial	1.37025	0.135407	0.348578
1P6vs1P1	XP_072228554.1	XP_072228554.1 tight junction protein ZO-2a isoform X5 [Leuresthes tenuis]	Epithelial	1.54773	0.174978	0.395767
1P6vs1P1	XP_072222629.1	XP_072222629.1 keratin, type II cytoskeletal cochleal-like isoform X2 [Leuresthes tenuis]	Epithelial	2.94748	0.283336	0.501623
1P6vs1P1	XP_072246560.1	XP_072246560.1 tight junction-associated protein 1 [Leuresthes tenuis]	Epithelial	1.29745	0.416596	0.623537
1P6vs1P1	XP_072240461.1	XP_072240461.1 keratin, type I cytoskeletal 15 [Leuresthes tenuis]	Epithelial	0.463029	0.0161566	0.183343
1P6vs1P1	XP_072236830.1	XP_072236830.1 cadherin-15 [Leuresthes tenuis]	Epithelial	0.29939	0.0012085	0.0905587
1P6vs1P1	XP_072240463.1	XP_072240463.1 keratin 94 [Leuresthes tenuis]	Epithelial	0.332767	0.000108225	0.0349377
1P6vs1P1	XP_072220379.1	XP_072220379.1 vimentin-like [Leuresthes tenuis]	Fibroblast/Mesenchymal	6.29979	0.0162236	0.183343
1P6vs1P1	XP_072234428.1	XP_072234428.1 collagen alpha-1(XV) chain-like [Leuresthes tenuis]	Fibroblast/Mesenchymal	2.19928	0.130816	0.345345
1P6vs1P1	XP_072253272.1	XP_072253272.1 collagen alpha-2(VI) chain-like isoform X2 [Leuresthes tenuis]	Fibroblast/Mesenchymal	1.28846	0.203569	0.425016
1P6vs1P1	XP_072220844.1	XP_072220844.1 fibronectin type III domain containing 3Ba isoform X2 [Leuresthes tenuis]	Fibroblast/Mesenchymal	1.254	0.282802	0.5016
1P6vs1P1	XP_072248051.1	XP_072248051.1 fibronectin type-III domain-containing protein 3A [Leuresthes tenuis]	Fibroblast/Mesenchymal	1.31786	0.283032	0.5016
1P6vs1P1	XP_072250941.1	XP_072250941.1 collagen triple helix repeat-containing protein 1-like isoform X4 [Leuresthes tenuis]	Fibroblast/Mesenchymal	1.77357	0.536584	0.709204
1P6vs1P1	XP_072233311.1	XP_072233311.1 laminin subunit beta-1b [Leuresthes tenuis]	Fibroblast/Mesenchymal	0.963765	0.899676	0.946204
1P6vs1P1	XP_072222727.1	XP_072222727.1 laminin subunit beta-2 [Leuresthes tenuis]	Fibroblast/Mesenchymal	0.868844	0.556861	0.724066
1P6vs1P1	XP_072221652.1	XP_072221652.1 collagen alpha-1(XII) chain isoform X2 [Leuresthes tenuis]	Fibroblast/Mesenchymal	0.784745	0.10732	0.322803
1P6vs1P1	XP_072237964.1	XP_072237964.1 collagen, type II, alpha 1b isoform X2 [Leuresthes tenuis]	Fibroblast/Mesenchymal	0.499887	0.0770774	0.293251
1P6vs1P1	XP_072219016.1	XP_072219016.1 collagen alpha-1(XII) chain isoform X1 [Leuresthes tenuis]	Fibroblast/Mesenchymal	0.655195	0.094628	0.309812
1P6vs1P1	XP_072219943.1	XP_072219943.1 collagen alpha-1(VI) chain [Leuresthes tenuis]	Fibroblast/Mesenchymal	0.417324	0.0929853	0.308193
1P6vs1P1	XP_072219444.1	XP_072219444.1 laminin subunit gamma-1 [Leuresthes tenuis]	Fibroblast/Mesenchymal	0.494184	0.0702815	0.286846
1P6vs1P1	XP_072219944.1	XP_072219944.1 collagen alpha-2(VI) chain [Leuresthes tenuis]	Fibroblast/Mesenchymal	0.341842	0.0618128	0.278013
1P6vs1P1	XP_072219162.1	XP_072219162.1 collagen alpha-1(XI) chain-like [Leuresthes tenuis]	Fibroblast/Mesenchymal	0.362101	0.0432666	0.248153
1P6vs1P1	XP_072253771.1	XP_072253771.1 collagen alpha-3(VI) chain [Leuresthes tenuis]	Fibroblast/Mesenchymal	0.595533	0.00982128	0.155215
1P6vs1P1	XP_072253442.1	XP_072253442.1 fibronectin 1a [Leuresthes tenuis]	Fibroblast/Mesenchymal	0.408867	0.0377876	0.239642
1P6vs1P1	XP_072236935.1	XP_072236935.1 fibronectin 1b isoform X2 [Leuresthes tenuis]	Fibroblast/Mesenchymal	0.54565	0.0110005	0.160274
1P6vs1P1	XP_072254014.1	XP_072254014.1 collagen, type V, alpha 2a [Leuresthes tenuis]	Fibroblast/Mesenchymal	0.394488	0.00187149	0.109178
1P6vs1P1	XP_072226110.1	XP_072226110.1 collagen alpha-2(I) chain [Leuresthes tenuis]	Fibroblast/Mesenchymal	0.224974	0.0026146	0.115426
1P6vs1P1	XP_072227547.1	XP_072227547.1 collagen alpha-1(V) chain isoform X1 [Leuresthes tenuis]	Fibroblast/Mesenchymal	0.213035	0.0107389	0.160274
1P6vs1P1	XP_072229430.1	XP_072229430.1 collagen, type I, alpha 1b [Leuresthes tenuis]	Fibroblast/Mesenchymal	0.115544	0.00688314	0.141575
1P6vs1P1	XP_072224355.1	XP_072224355.1 collagen, type I, alpha 1a isoform X1 [Leuresthes tenuis]	Fibroblast/Mesenchymal	0.103139	0.00840052	0.147349
1P7vs1P1	XP_072219206.1	XP_072219206.1 cadherin-2 [Leuresthes tenuis]	Epithelial	1.40888	0.13036	0.297979
1P7vs1P1	XP_072222629.1	XP_072222629.1 keratin, type II cytoskeletal cochleal-like isoform X2 [Leuresthes tenuis]	Epithelial	2.73779	0.151029	0.321786
1P7vs1P1	XP_072222630.1	XP_072222630.1 keratin, type II cytoskeletal 8 [Leuresthes tenuis]	Epithelial	4.53037	0.011056	0.0938674
1P7vs1P1	XP_072223957.1	XP_072223957.1 keratin, type I cytoskeletal 18-like [Leuresthes tenuis]	Epithelial	7.40926	0.00362307	0.0682444
1P7vs1P1	XP_072228554.1	XP_072228554.1 tight junction protein ZO-2a isoform X5 [Leuresthes tenuis]	Epithelial	1.92388	0.0433725	0.173038
1P7vs1P1	XP_072236793.1	XP_072236793.1 tight junction protein 1 isoform X8 [Leuresthes tenuis]	Epithelial	2.07552	0.00438178	0.0703688
1P7vs1P1	XP_072236830.1	XP_072236830.1 cadherin-15 [Leuresthes tenuis]	Epithelial	0.34525	0.00485061	0.0726959
1P7vs1P1	XP_072238642.1	XP_072238642.1 keratin, type I cytoskeletal 18-like [Leuresthes tenuis]	Epithelial	4.9745	0.00682945	0.0794107
1P7vs1P1	XP_072240461.1	XP_072240461.1 keratin, type I cytoskeletal 15 [Leuresthes tenuis]	Epithelial	0.449429	0.0125682	0.0993686
1P7vs1P1	XP_072240463.1	XP_072240463.1 keratin 94 [Leuresthes tenuis]	Epithelial	0.221233	3.9e-05	0.0255599
1P7vs1P1	XP_072246560.1	XP_072246560.1 tight junction-associated protein 1 [Leuresthes tenuis]	Epithelial	0.902094	0.627392	0.758016
1P7vs1P1	XP_072219016.1	XP_072219016.1 collagen alpha-1(XII) chain isoform X1 [Leuresthes tenuis]	Fibroblast/Mesenchymal	0.474422	0.00822312	0.0845303
1P7vs1P1	XP_072219162.1	XP_072219162.1 collagen alpha-1(XI) chain-like [Leuresthes tenuis]	Fibroblast/Mesenchymal	0.484441	0.0547563	0.18818
1P7vs1P1	XP_072219444.1	XP_072219444.1 laminin subunit gamma-1 [Leuresthes tenuis]	Fibroblast/Mesenchymal	0.374717	0.0536058	0.187322
1P7vs1P1	XP_072219943.1	XP_072219943.1 collagen alpha-1(VI) chain [Leuresthes tenuis]	Fibroblast/Mesenchymal	0.380876	0.0797551	0.230634
1P7vs1P1	XP_072219944.1	XP_072219944.1 collagen alpha-2(VI) chain [Leuresthes tenuis]	Fibroblast/Mesenchymal	0.407976	0.0732108	0.220785
1P7vs1P1	XP_072220379.1	XP_072220379.1 vimentin-like [Leuresthes tenuis]	Fibroblast/Mesenchymal	24.1701	0.00471906	0.0713448
1P7vs1P1	XP_072220844.1	XP_072220844.1 fibronectin type III domain containing 3Ba isoform X2 [Leuresthes tenuis]	Fibroblast/Mesenchymal	1.5839	0.0101989	0.0892034
1P7vs1P1	XP_072221652.1	XP_072221652.1 collagen alpha-1(XII) chain isoform X2 [Leuresthes tenuis]	Fibroblast/Mesenchymal	0.522305	0.0181709	0.113675
1P7vs1P1	XP_072222727.1	XP_072222727.1 laminin subunit beta-2 [Leuresthes tenuis]	Fibroblast/Mesenchymal	0.547058	0.0055178	0.0762868
1P7vs1P1	XP_072224355.1	XP_072224355.1 collagen, type I, alpha 1a isoform X1 [Leuresthes tenuis]	Fibroblast/Mesenchymal	0.0882384	0.00834487	0.0846022
1P7vs1P1	XP_072226110.1	XP_072226110.1 collagen alpha-2(I) chain [Leuresthes tenuis]	Fibroblast/Mesenchymal	0.186799	0.00913344	0.0871896
1P7vs1P1	XP_072227547.1	XP_072227547.1 collagen alpha-1(V) chain isoform X1 [Leuresthes tenuis]	Fibroblast/Mesenchymal	0.176823	0.00510617	0.0748977
1P7vs1P1	XP_072229430.1	XP_072229430.1 collagen, type I, alpha 1b [Leuresthes tenuis]	Fibroblast/Mesenchymal	0.0882066	0.00833748	0.0846022
1P7vs1P1	XP_072233311.1	XP_072233311.1 laminin subunit beta-1b [Leuresthes tenuis]	Fibroblast/Mesenchymal	1.21759	0.533473	0.686149
1P7vs1P1	XP_072234428.1	XP_072234428.1 collagen alpha-1(XV) chain-like [Leuresthes tenuis]	Fibroblast/Mesenchymal	1.7349	0.0754271	0.224157
1P7vs1P1	XP_072236935.1	XP_072236935.1 fibronectin 1b isoform X2 [Leuresthes tenuis]	Fibroblast/Mesenchymal	0.40766	0.000677322	0.0390159
1P7vs1P1	XP_072237964.1	XP_072237964.1 collagen, type II, alpha 1b isoform X2 [Leuresthes tenuis]	Fibroblast/Mesenchymal	0.408354	0.0525126	0.185609
1P7vs1P1	XP_072248051.1	XP_072248051.1 fibronectin type-III domain-containing protein 3A [Leuresthes tenuis]	Fibroblast/Mesenchymal	1.38147	0.357437	0.533455
1P7vs1P1	XP_072250941.1	XP_072250941.1 collagen triple helix repeat-containing protein 1-like isoform X4 [Leuresthes tenuis]	Fibroblast/Mesenchymal	0.331695	0.0120776	0.0986528
1P7vs1P1	XP_072253272.1	XP_072253272.1 collagen alpha-2(VI) chain-like isoform X2 [Leuresthes tenuis]	Fibroblast/Mesenchymal	1.13582	0.213599	0.393731
1P7vs1P1	XP_072253442.1	XP_072253442.1 fibronectin 1a [Leuresthes tenuis]	Fibroblast/Mesenchymal	0.316341	0.0274434	0.141536
1P7vs1P1	XP_072253771.1	XP_072253771.1 collagen alpha-3(VI) chain [Leuresthes tenuis]	Fibroblast/Mesenchymal	0.538691	0.00756027	0.0828046
1P7vs1P1	XP_072254014.1	XP_072254014.1 collagen, type V, alpha 2a [Leuresthes tenuis]	Fibroblast/Mesenchymal	0.325253	0.00370985	0.0685443
1P8vs1P1	XP_072236793.1	XP_072236793.1 tight junction protein 1 isoform X8 [Leuresthes tenuis]	Epithelial	1.84677	0.000229248	0.0310902
1P8vs1P1	XP_072238642.1	XP_072238642.1 keratin, type I cytoskeletal 18-like [Leuresthes tenuis]	Epithelial	4.01244	0.000740382	0.042535
1P8vs1P1	XP_072223957.1	XP_072223957.1 keratin, type I cytoskeletal 18-like [Leuresthes tenuis]	Epithelial	6.9012	0.00468585	0.0752992
1P8vs1P1	XP_072222630.1	XP_072222630.1 keratin, type II cytoskeletal 8 [Leuresthes tenuis]	Epithelial	4.42781	0.00665902	0.0852311
1P8vs1P1	XP_072246560.1	XP_072246560.1 tight junction-associated protein 1 [Leuresthes tenuis]	Epithelial	1.2587	0.058657	0.206576
1P8vs1P1	XP_072222629.1	XP_072222629.1 keratin, type II cytoskeletal cochleal-like isoform X2 [Leuresthes tenuis]	Epithelial	4.09262	0.110297	0.283357
1P8vs1P1	XP_072228554.1	XP_072228554.1 tight junction protein ZO-2a isoform X5 [Leuresthes tenuis]	Epithelial	1.73962	0.0979961	0.267186
1P8vs1P1	XP_072219206.1	XP_072219206.1 cadherin-2 [Leuresthes tenuis]	Epithelial	1.21698	0.261858	0.451163
1P8vs1P1	XP_072240461.1	XP_072240461.1 keratin, type I cytoskeletal 15 [Leuresthes tenuis]	Epithelial	0.521482	0.0142444	0.113202
1P8vs1P1	XP_072236830.1	XP_072236830.1 cadherin-15 [Leuresthes tenuis]	Epithelial	0.343876	0.00268485	0.0656361
1P8vs1P1	XP_072240463.1	XP_072240463.1 keratin 94 [Leuresthes tenuis]	Epithelial	0.195828	4.77e-05	0.024516
1P8vs1P1	XP_072220379.1	XP_072220379.1 vimentin-like [Leuresthes tenuis]	Fibroblast/Mesenchymal	20.151	0.00333276	0.070049
1P8vs1P1	XP_072234428.1	XP_072234428.1 collagen alpha-1(XV) chain-like [Leuresthes tenuis]	Fibroblast/Mesenchymal	1.83847	0.0284443	0.147296
1P8vs1P1	XP_072220844.1	XP_072220844.1 fibronectin type III domain containing 3Ba isoform X2 [Leuresthes tenuis]	Fibroblast/Mesenchymal	1.59738	0.00940145	0.0957218
1P8vs1P1	XP_072253272.1	XP_072253272.1 collagen alpha-2(VI) chain-like isoform X2 [Leuresthes tenuis]	Fibroblast/Mesenchymal	1.51296	0.242325	0.432608
1P8vs1P1	XP_072233311.1	XP_072233311.1 laminin subunit beta-1b [Leuresthes tenuis]	Fibroblast/Mesenchymal	1.11203	0.530193	0.684742
1P8vs1P1	XP_072248051.1	XP_072248051.1 fibronectin type-III domain-containing protein 3A [Leuresthes tenuis]	Fibroblast/Mesenchymal	1.03738	0.883097	0.92976
1P8vs1P1	XP_072222727.1	XP_072222727.1 laminin subunit beta-2 [Leuresthes tenuis]	Fibroblast/Mesenchymal	0.731123	0.300411	0.487091
1P8vs1P1	XP_072219162.1	XP_072219162.1 collagen alpha-1(XI) chain-like [Leuresthes tenuis]	Fibroblast/Mesenchymal	0.545855	0.0622889	0.211675
1P8vs1P1	XP_072237964.1	XP_072237964.1 collagen, type II, alpha 1b isoform X2 [Leuresthes tenuis]	Fibroblast/Mesenchymal	0.366474	0.044005	0.181914
1P8vs1P1	XP_072219943.1	XP_072219943.1 collagen alpha-1(VI) chain [Leuresthes tenuis]	Fibroblast/Mesenchymal	0.282093	0.0665183	0.218578
1P8vs1P1	XP_072219944.1	XP_072219944.1 collagen alpha-2(VI) chain [Leuresthes tenuis]	Fibroblast/Mesenchymal	0.280534	0.0467538	0.187426
1P8vs1P1	XP_072219444.1	XP_072219444.1 laminin subunit gamma-1 [Leuresthes tenuis]	Fibroblast/Mesenchymal	0.370817	0.0452033	0.183745
1P8vs1P1	XP_072253771.1	XP_072253771.1 collagen alpha-3(VI) chain [Leuresthes tenuis]	Fibroblast/Mesenchymal	0.533239	0.0144771	0.113547
1P8vs1P1	XP_072250941.1	XP_072250941.1 collagen triple helix repeat-containing protein 1-like isoform X4 [Leuresthes tenuis]	Fibroblast/Mesenchymal	0.366003	0.0095917	0.0957218
1P8vs1P1	XP_072253442.1	XP_072253442.1 fibronectin 1a [Leuresthes tenuis]	Fibroblast/Mesenchymal	0.329738	0.0225121	0.134733
1P8vs1P1	XP_072219016.1	XP_072219016.1 collagen alpha-1(XII) chain isoform X1 [Leuresthes tenuis]	Fibroblast/Mesenchymal	0.527038	0.00626409	0.0846757
1P8vs1P1	XP_072221652.1	XP_072221652.1 collagen alpha-1(XII) chain isoform X2 [Leuresthes tenuis]	Fibroblast/Mesenchymal	0.530989	0.0266538	0.143034
1P8vs1P1	XP_072254014.1	XP_072254014.1 collagen, type V, alpha 2a [Leuresthes tenuis]	Fibroblast/Mesenchymal	0.374703	0.00292101	0.0671248
1P8vs1P1	XP_072227547.1	XP_072227547.1 collagen alpha-1(V) chain isoform X1 [Leuresthes tenuis]	Fibroblast/Mesenchymal	0.209022	0.0114472	0.103749
1P8vs1P1	XP_072226110.1	XP_072226110.1 collagen alpha-2(I) chain [Leuresthes tenuis]	Fibroblast/Mesenchymal	0.202347	0.00659493	0.0852311
1P8vs1P1	XP_072224355.1	XP_072224355.1 collagen, type I, alpha 1a isoform X1 [Leuresthes tenuis]	Fibroblast/Mesenchymal	0.0968926	0.00867776	0.0948564
1P8vs1P1	XP_072229430.1	XP_072229430.1 collagen, type I, alpha 1b [Leuresthes tenuis]	Fibroblast/Mesenchymal	0.0948206	0.00820443	0.0930285
1P8vs1P1	XP_072236935.1	XP_072236935.1 fibronectin 1b isoform X2 [Leuresthes tenuis]	Fibroblast/Mesenchymal	0.51722	0.00129485	0.0512286
1P9vs1P1	XP_072223957.1	XP_072223957.1 keratin, type I cytoskeletal 18-like [Leuresthes tenuis]	Epithelial	5.029	0.0531901	0.289154
1P9vs1P1	XP_072236793.1	XP_072236793.1 tight junction protein 1 isoform X8 [Leuresthes tenuis]	Epithelial	2.12573	0.0592633	0.297742
1P9vs1P1	XP_072238642.1	XP_072238642.1 keratin, type I cytoskeletal 18-like [Leuresthes tenuis]	Epithelial	2.85228	0.0621356	0.301474
1P9vs1P1	XP_072222630.1	XP_072222630.1 keratin, type II cytoskeletal 8 [Leuresthes tenuis]	Epithelial	3.59606	0.0928338	0.343714
1P9vs1P1	XP_072228554.1	XP_072228554.1 tight junction protein ZO-2a isoform X5 [Leuresthes tenuis]	Epithelial	1.46463	0.174826	0.436333
1P9vs1P1	XP_072219206.1	XP_072219206.1 cadherin-2 [Leuresthes tenuis]	Epithelial	1.26426	0.19826	0.460056
1P9vs1P1	XP_072222629.1	XP_072222629.1 keratin, type II cytoskeletal cochleal-like isoform X2 [Leuresthes tenuis]	Epithelial	2.75898	0.281873	0.535917
1P9vs1P1	XP_072246560.1	XP_072246560.1 tight junction-associated protein 1 [Leuresthes tenuis]	Epithelial	0.98628	0.959553	0.978638
1P9vs1P1	XP_072240461.1	XP_072240461.1 keratin, type I cytoskeletal 15 [Leuresthes tenuis]	Epithelial	0.477202	0.0130832	0.187128
1P9vs1P1	XP_072236830.1	XP_072236830.1 cadherin-15 [Leuresthes tenuis]	Epithelial	0.240071	0.00141892	0.104458
1P9vs1P1	XP_072240463.1	XP_072240463.1 keratin 94 [Leuresthes tenuis]	Epithelial	0.224633	7.49e-05	0.0430155
1P9vs1P1	XP_072220379.1	XP_072220379.1 vimentin-like [Leuresthes tenuis]	Fibroblast/Mesenchymal	21.2245	0.0315641	0.2526
1P9vs1P1	XP_072220844.1	XP_072220844.1 fibronectin type III domain containing 3Ba isoform X2 [Leuresthes tenuis]	Fibroblast/Mesenchymal	1.77412	0.0896006	0.341274
1P9vs1P1	XP_072233311.1	XP_072233311.1 laminin subunit beta-1b [Leuresthes tenuis]	Fibroblast/Mesenchymal	1.32576	0.0656728	0.303858
1P9vs1P1	XP_072253272.1	XP_072253272.1 collagen alpha-2(VI) chain-like isoform X2 [Leuresthes tenuis]	Fibroblast/Mesenchymal	1.50804	0.107338	0.359777
1P9vs1P1	XP_072234428.1	XP_072234428.1 collagen alpha-1(XV) chain-like [Leuresthes tenuis]	Fibroblast/Mesenchymal	1.91321	0.203437	0.461307
1P9vs1P1	XP_072248051.1	XP_072248051.1 fibronectin type-III domain-containing protein 3A [Leuresthes tenuis]	Fibroblast/Mesenchymal	0.967128	0.896387	0.945001
1P9vs1P1	XP_072237964.1	XP_072237964.1 collagen, type II, alpha 1b isoform X2 [Leuresthes tenuis]	Fibroblast/Mesenchymal	0.491437	0.0784859	0.322991
1P9vs1P1	XP_072221652.1	XP_072221652.1 collagen alpha-1(XII) chain isoform X2 [Leuresthes tenuis]	Fibroblast/Mesenchymal	0.703263	0.0776435	0.321293
1P9vs1P1	XP_072250941.1	XP_072250941.1 collagen triple helix repeat-containing protein 1-like isoform X4 [Leuresthes tenuis]	Fibroblast/Mesenchymal	0.401824	0.0361182	0.257012
1P9vs1P1	XP_072219944.1	XP_072219944.1 collagen alpha-2(VI) chain [Leuresthes tenuis]	Fibroblast/Mesenchymal	0.373912	0.0586612	0.297742
1P9vs1P1	XP_072219943.1	XP_072219943.1 collagen alpha-1(VI) chain [Leuresthes tenuis]	Fibroblast/Mesenchymal	0.279897	0.057555	0.295923
1P9vs1P1	XP_072219162.1	XP_072219162.1 collagen alpha-1(XI) chain-like [Leuresthes tenuis]	Fibroblast/Mesenchymal	0.437234	0.0378405	0.260947
1P9vs1P1	XP_072219016.1	XP_072219016.1 collagen alpha-1(XII) chain isoform X1 [Leuresthes tenuis]	Fibroblast/Mesenchymal	0.6554	0.0244441	0.233891
1P9vs1P1	XP_072219444.1	XP_072219444.1 laminin subunit gamma-1 [Leuresthes tenuis]	Fibroblast/Mesenchymal	0.398177	0.0503267	0.284182
1P9vs1P1	XP_072253442.1	XP_072253442.1 fibronectin 1a [Leuresthes tenuis]	Fibroblast/Mesenchymal	0.390184	0.0247606	0.234477
1P9vs1P1	XP_072254014.1	XP_072254014.1 collagen, type V, alpha 2a [Leuresthes tenuis]	Fibroblast/Mesenchymal	0.376514	0.0117823	0.185558
1P9vs1P1	XP_072253771.1	XP_072253771.1 collagen alpha-3(VI) chain [Leuresthes tenuis]	Fibroblast/Mesenchymal	0.583841	0.00504449	0.142729
1P9vs1P1	XP_072222727.1	XP_072222727.1 laminin subunit beta-2 [Leuresthes tenuis]	Fibroblast/Mesenchymal	0.468469	0.00155068	0.10499
1P9vs1P1	XP_072227547.1	XP_072227547.1 collagen alpha-1(V) chain isoform X1 [Leuresthes tenuis]	Fibroblast/Mesenchymal	0.217649	0.00847104	0.169025
1P9vs1P1	XP_072236935.1	XP_072236935.1 fibronectin 1b isoform X2 [Leuresthes tenuis]	Fibroblast/Mesenchymal	0.377365	0.00128524	0.104458
1P9vs1P1	XP_072226110.1	XP_072226110.1 collagen alpha-2(I) chain [Leuresthes tenuis]	Fibroblast/Mesenchymal	0.153709	0.00509138	0.142729
1P9vs1P1	XP_072224355.1	XP_072224355.1 collagen, type I, alpha 1a isoform X1 [Leuresthes tenuis]	Fibroblast/Mesenchymal	0.0942282	0.0075146	0.164308
1P9vs1P1	XP_072229430.1	XP_072229430.1 collagen, type I, alpha 1b [Leuresthes tenuis]	Fibroblast/Mesenchymal	0.0867765	0.00614298	0.152337
1P10vs1P1	XP_072219206.1	XP_072219206.1 cadherin-2 [Leuresthes tenuis]	Epithelial	1.43126	0.132813	0.362225
1P10vs1P1	XP_072222629.1	XP_072222629.1 keratin, type II cytoskeletal cochleal-like isoform X2 [Leuresthes tenuis]	Epithelial	4.34066	0.177604	0.412534
1P10vs1P1	XP_072222630.1	XP_072222630.1 keratin, type II cytoskeletal 8 [Leuresthes tenuis]	Epithelial	4.47156	0.00380273	0.133755
1P10vs1P1	XP_072223957.1	XP_072223957.1 keratin, type I cytoskeletal 18-like [Leuresthes tenuis]	Epithelial	7.14838	0.0343897	0.233809
1P10vs1P1	XP_072228554.1	XP_072228554.1 tight junction protein ZO-2a isoform X5 [Leuresthes tenuis]	Epithelial	1.44906	0.183476	0.421909
1P10vs1P1	XP_072236793.1	XP_072236793.1 tight junction protein 1 isoform X8 [Leuresthes tenuis]	Epithelial	1.67362	0.0854935	0.309555
1P10vs1P1	XP_072236830.1	XP_072236830.1 cadherin-15 [Leuresthes tenuis]	Epithelial	0.257044	0.000966362	0.111035
1P10vs1P1	XP_072238642.1	XP_072238642.1 keratin, type I cytoskeletal 18-like [Leuresthes tenuis]	Epithelial	4.58187	0.0571355	0.27245
1P10vs1P1	XP_072240461.1	XP_072240461.1 keratin, type I cytoskeletal 15 [Leuresthes tenuis]	Epithelial	0.349004	0.00876545	0.168164
1P10vs1P1	XP_072240463.1	XP_072240463.1 keratin 94 [Leuresthes tenuis]	Epithelial	0.27213	0.00582364	0.147661
1P10vs1P1	XP_072246560.1	XP_072246560.1 tight junction-associated protein 1 [Leuresthes tenuis]	Epithelial	0.832103	0.657559	0.79935
1P10vs1P1	XP_072219016.1	XP_072219016.1 collagen alpha-1(XII) chain isoform X1 [Leuresthes tenuis]	Fibroblast/Mesenchymal	0.546109	0.00502974	0.143285
1P10vs1P1	XP_072219162.1	XP_072219162.1 collagen alpha-1(XI) chain-like [Leuresthes tenuis]	Fibroblast/Mesenchymal	0.390992	0.0288032	0.217981
1P10vs1P1	XP_072219444.1	XP_072219444.1 laminin subunit gamma-1 [Leuresthes tenuis]	Fibroblast/Mesenchymal	0.474887	0.0697862	0.290099
1P10vs1P1	XP_072219943.1	XP_072219943.1 collagen alpha-1(VI) chain [Leuresthes tenuis]	Fibroblast/Mesenchymal	0.329934	0.0760258	0.293903
1P10vs1P1	XP_072219944.1	XP_072219944.1 collagen alpha-2(VI) chain [Leuresthes tenuis]	Fibroblast/Mesenchymal	0.41123	0.0781051	0.297819
1P10vs1P1	XP_072220379.1	XP_072220379.1 vimentin-like [Leuresthes tenuis]	Fibroblast/Mesenchymal	28.9158	0.0708016	0.290099
1P10vs1P1	XP_072220844.1	XP_072220844.1 fibronectin type III domain containing 3Ba isoform X2 [Leuresthes tenuis]	Fibroblast/Mesenchymal	1.37477	0.230401	0.463131
1P10vs1P1	XP_072221652.1	XP_072221652.1 collagen alpha-1(XII) chain isoform X2 [Leuresthes tenuis]	Fibroblast/Mesenchymal	0.603729	0.0188126	0.195323
1P10vs1P1	XP_072222727.1	XP_072222727.1 laminin subunit beta-2 [Leuresthes tenuis]	Fibroblast/Mesenchymal	0.778127	0.0395704	0.240563
1P10vs1P1	XP_072224355.1	XP_072224355.1 collagen, type I, alpha 1a isoform X1 [Leuresthes tenuis]	Fibroblast/Mesenchymal	0.103823	0.00673389	0.151474
1P10vs1P1	XP_072226110.1	XP_072226110.1 collagen alpha-2(I) chain [Leuresthes tenuis]	Fibroblast/Mesenchymal	0.150746	0.00467016	0.141614
1P10vs1P1	XP_072227547.1	XP_072227547.1 collagen alpha-1(V) chain isoform X1 [Leuresthes tenuis]	Fibroblast/Mesenchymal	0.229587	0.00334727	0.124065
1P10vs1P1	XP_072229430.1	XP_072229430.1 collagen, type I, alpha 1b [Leuresthes tenuis]	Fibroblast/Mesenchymal	0.0965282	0.00630645	0.150566
1P10vs1P1	XP_072233311.1	XP_072233311.1 laminin subunit beta-1b [Leuresthes tenuis]	Fibroblast/Mesenchymal	1.12816	0.759344	0.865561
1P10vs1P1	XP_072234428.1	XP_072234428.1 collagen alpha-1(XV) chain-like [Leuresthes tenuis]	Fibroblast/Mesenchymal	1.39657	0.162765	0.396017
1P10vs1P1	XP_072236935.1	XP_072236935.1 fibronectin 1b isoform X2 [Leuresthes tenuis]	Fibroblast/Mesenchymal	0.471127	0.00197912	0.119947
1P10vs1P1	XP_072237964.1	XP_072237964.1 collagen, type II, alpha 1b isoform X2 [Leuresthes tenuis]	Fibroblast/Mesenchymal	0.378939	0.045561	0.254536
1P10vs1P1	XP_072248051.1	XP_072248051.1 fibronectin type-III domain-containing protein 3A [Leuresthes tenuis]	Fibroblast/Mesenchymal	0.881457	0.721012	0.841743
1P10vs1P1	XP_072250941.1	XP_072250941.1 collagen triple helix repeat-containing protein 1-like isoform X4 [Leuresthes tenuis]	Fibroblast/Mesenchymal	0.357217	0.0372885	0.23901
1P10vs1P1	XP_072253272.1	XP_072253272.1 collagen alpha-2(VI) chain-like isoform X2 [Leuresthes tenuis]	Fibroblast/Mesenchymal	1.31223	0.35391	0.573685
1P10vs1P1	XP_072253442.1	XP_072253442.1 fibronectin 1a [Leuresthes tenuis]	Fibroblast/Mesenchymal	0.28417	0.0215845	0.200005
1P10vs1P1	XP_072253771.1	XP_072253771.1 collagen alpha-3(VI) chain [Leuresthes tenuis]	Fibroblast/Mesenchymal	0.523966	0.0117951	0.176988
1P10vs1P1	XP_072254014.1	XP_072254014.1 collagen, type V, alpha 2a [Leuresthes tenuis]	Fibroblast/Mesenchymal	0.275176	0.00100793	0.112076
1P12vs1P1	XP_072222629.1	XP_072222629.1 keratin, type II cytoskeletal cochleal-like isoform X2 [Leuresthes tenuis]	Epithelial	3.59772	0.00513391	0.254427
1P12vs1P1	XP_072228554.1	XP_072228554.1 tight junction protein ZO-2a isoform X5 [Leuresthes tenuis]	Epithelial	1.83554	0.0659547	0.422413
1P12vs1P1	XP_072223957.1	XP_072223957.1 keratin, type I cytoskeletal 18-like [Leuresthes tenuis]	Epithelial	4.44088	0.288303	0.676833
1P12vs1P1	XP_072238642.1	XP_072238642.1 keratin, type I cytoskeletal 18-like [Leuresthes tenuis]	Epithelial	1.92796	0.338745	0.711983
1P12vs1P1	XP_072222630.1	XP_072222630.1 keratin, type II cytoskeletal 8 [Leuresthes tenuis]	Epithelial	2.18839	0.469694	0.775805
1P12vs1P1	XP_072236793.1	XP_072236793.1 tight junction protein 1 isoform X8 [Leuresthes tenuis]	Epithelial	1.71167	0.477895	0.781879
1P12vs1P1	XP_072246560.1	XP_072246560.1 tight junction-associated protein 1 [Leuresthes tenuis]	Epithelial	1.4993	0.760249	0.906054
1P12vs1P1	XP_072219206.1	XP_072219206.1 cadherin-2 [Leuresthes tenuis]	Epithelial	0.993446	0.989894	0.997271
1P12vs1P1	XP_072240461.1	XP_072240461.1 keratin, type I cytoskeletal 15 [Leuresthes tenuis]	Epithelial	0.51766	0.0197707	0.330882
1P12vs1P1	XP_072236830.1	XP_072236830.1 cadherin-15 [Leuresthes tenuis]	Epithelial	0.327571	0.00992809	0.285185
1P12vs1P1	XP_072240463.1	XP_072240463.1 keratin 94 [Leuresthes tenuis]	Epithelial	0.185642	0.000366422	0.254427
1P12vs1P1	XP_072234428.1	XP_072234428.1 collagen alpha-1(XV) chain-like [Leuresthes tenuis]	Fibroblast/Mesenchymal	1.537	0.0231843	0.348063
1P12vs1P1	XP_072253272.1	XP_072253272.1 collagen alpha-2(VI) chain-like isoform X2 [Leuresthes tenuis]	Fibroblast/Mesenchymal	2.02708	0.00252538	0.254427
1P12vs1P1	XP_072233311.1	XP_072233311.1 laminin subunit beta-1b [Leuresthes tenuis]	Fibroblast/Mesenchymal	2.13741	0.0582987	0.413489
1P12vs1P1	XP_072220844.1	XP_072220844.1 fibronectin type III domain containing 3Ba isoform X2 [Leuresthes tenuis]	Fibroblast/Mesenchymal	1.84882	0.0598793	0.414466
1P12vs1P1	XP_072220379.1	XP_072220379.1 vimentin-like [Leuresthes tenuis]	Fibroblast/Mesenchymal	14.4756	0.305318	0.692844
1P12vs1P1	XP_072248051.1	XP_072248051.1 fibronectin type-III domain-containing protein 3A [Leuresthes tenuis]	Fibroblast/Mesenchymal	1.31185	0.318453	0.701765
1P12vs1P1	XP_072222727.1	XP_072222727.1 laminin subunit beta-2 [Leuresthes tenuis]	Fibroblast/Mesenchymal	0.821843	0.401885	0.737391
1P12vs1P1	XP_072219444.1	XP_072219444.1 laminin subunit gamma-1 [Leuresthes tenuis]	Fibroblast/Mesenchymal	0.568331	0.103248	0.487146
1P12vs1P1	XP_072253442.1	XP_072253442.1 fibronectin 1a [Leuresthes tenuis]	Fibroblast/Mesenchymal	0.461727	0.119256	0.516552
1P12vs1P1	XP_072250941.1	XP_072250941.1 collagen triple helix repeat-containing protein 1-like isoform X4 [Leuresthes tenuis]	Fibroblast/Mesenchymal	0.390158	0.163691	0.578118
1P12vs1P1	XP_072237964.1	XP_072237964.1 collagen, type II, alpha 1b isoform X2 [Leuresthes tenuis]	Fibroblast/Mesenchymal	0.517496	0.0958908	0.476544
1P12vs1P1	XP_072219943.1	XP_072219943.1 collagen alpha-1(VI) chain [Leuresthes tenuis]	Fibroblast/Mesenchymal	0.325586	0.0749928	0.443964
1P12vs1P1	XP_072219944.1	XP_072219944.1 collagen alpha-2(VI) chain [Leuresthes tenuis]	Fibroblast/Mesenchymal	0.356181	0.062575	0.421482
1P12vs1P1	XP_072219162.1	XP_072219162.1 collagen alpha-1(XI) chain-like [Leuresthes tenuis]	Fibroblast/Mesenchymal	0.450564	0.0455631	0.386998
1P12vs1P1	XP_072221652.1	XP_072221652.1 collagen alpha-1(XII) chain isoform X2 [Leuresthes tenuis]	Fibroblast/Mesenchymal	0.405669	0.0753493	0.443964
1P12vs1P1	XP_072219016.1	XP_072219016.1 collagen alpha-1(XII) chain isoform X1 [Leuresthes tenuis]	Fibroblast/Mesenchymal	0.66775	0.0228683	0.348063
1P12vs1P1	XP_072253771.1	XP_072253771.1 collagen alpha-3(VI) chain [Leuresthes tenuis]	Fibroblast/Mesenchymal	0.497414	0.028598	0.363968
1P12vs1P1	XP_072254014.1	XP_072254014.1 collagen, type V, alpha 2a [Leuresthes tenuis]	Fibroblast/Mesenchymal	0.445041	0.00801308	0.26565
1P12vs1P1	XP_072226110.1	XP_072226110.1 collagen alpha-2(I) chain [Leuresthes tenuis]	Fibroblast/Mesenchymal	0.270068	0.00460474	0.254427
1P12vs1P1	XP_072227547.1	XP_072227547.1 collagen alpha-1(V) chain isoform X1 [Leuresthes tenuis]	Fibroblast/Mesenchymal	0.238074	0.0126883	0.292313
1P12vs1P1	XP_072236935.1	XP_072236935.1 fibronectin 1b isoform X2 [Leuresthes tenuis]	Fibroblast/Mesenchymal	0.454056	0.00520023	0.254427
1P12vs1P1	XP_072224355.1	XP_072224355.1 collagen, type I, alpha 1a isoform X1 [Leuresthes tenuis]	Fibroblast/Mesenchymal	0.121516	0.00727628	0.26565
1P12vs1P1	XP_072229430.1	XP_072229430.1 collagen, type I, alpha 1b [Leuresthes tenuis]	Fibroblast/Mesenchymal	0.0925999	0.0077584	0.26565
