# Supplementary material for: Proteome dynamics during establishment of California grunion (Leuresthes tenuis) cell lines
Source: BMC Biol. 2026 Mar 25;24:108. doi: 10.1186/s12915-026-02577-9 (PMC13137714; doi:10.1186/s12915-026-02577-9)
Supplement: Supplementary file 3 — Additional file 3: Table S3. Full functional enrichment term listsfor passage comparisons. [file 12915_2026_2577_MOESM3_ESM.xlsx]

## Sheet: TableS3_AllData
S3: All STRINGdb functional terms across all passages for LtE-1 and LtE-2
Source_Tab	#category	term ID	term description	genes mapped	genes in set	enrichment score	direction	false discovery rate	method	matching proteins in your input (IDs)	matching proteins in your input (labels)	matching proteins in your input (query labels)	protein input values	protein ranks	Proteins, FDR	dir. enrich.
1P1vs1P4	GO Process	GO:0006749	Glutathione metabolic process	16	60	4.1572	top	0.00011	afc	STRG0A92PHX.XP_072222207.1,STRG0A92PHX.XP_072222680.1,STRG0A92PHX.XP_072223433.1,STRG0A92PHX.XP_072225201.1,STRG0A92PHX.XP_072226259.1,STRG0A92PHX.XP_072226755.1,STRG0A92PHX.XP_072228171.1,STRG0A92PHX.XP_072237124.1,STRG0A92PHX.XP_072245673.1,STRG0A92PHX.XP_072246972.1,STRG0A92PHX.XP_072247200.1,STRG0A92PHX.XP_072249899.1,STRG0A92PHX.XP_072251449.1,STRG0A92PHX.XP_072251520.1,STRG0A92PHX.XP_072251…	XP_072222207.1,XP_072222680.1,XP_072223433.1,XP_072225201.1,XP_072226259.1,XP_072226755.1,XP_072228171.1,XP_072237124.1,XP_072245673.1,XP_072246972.1,XP_072247200.1,XP_072249899.1,XP_072251449.1,XP_072251520.1,XP_072251731.1,XP_072253443.1	XP_072222207.1,XP_072222680.1,XP_072223433.1,XP_072225201.1,XP_072226259.1,XP_072226755.1,XP_072228171.1,XP_072237124.1,XP_072245673.1,XP_072246972.1,XP_072247200.1,XP_072249899.1,XP_072251449.1,XP_072251520.1,XP_072251731.1,XP_072253443.1	0.490664711,0.712239496,0.583479139,0.413399515,0.488787071,0.683420436,0.404577279,0.699270749,0.726877377,0.652142253,0.66093425,0.541890473,0.471030287,0.397351147,0.989676077,0.599445779	113,677,288,41,108,553,40,609,740,467,486,181,85,37,2071,327	16, 0.00011	-4.1572
1P1vs1P4	GO Process	GO:0030198	Extracellular matrix organization	30	380	1.58377	bottom	0.00085	ks	STRG0A92PHX.XP_072219016.1,STRG0A92PHX.XP_072219162.1,STRG0A92PHX.XP_072221037.1,STRG0A92PHX.XP_072221652.1,STRG0A92PHX.XP_072222727.1,STRG0A92PHX.XP_072224355.1,STRG0A92PHX.XP_072224757.1,STRG0A92PHX.XP_072224906.1,STRG0A92PHX.XP_072226110.1,STRG0A92PHX.XP_072226704.1,STRG0A92PHX.XP_072226888.1,STRG0A92PHX.XP_072227547.1,STRG0A92PHX.XP_072229430.1,STRG0A92PHX.XP_072230295.1,STRG0A92PHX.XP_072230…	XP_072219016.1,XP_072219162.1,XP_072221037.1,XP_072221652.1,XP_072222727.1,XP_072224355.1,XP_072224757.1,XP_072224906.1,XP_072226110.1,XP_072226704.1,XP_072226888.1,XP_072227547.1,XP_072229430.1,XP_072230295.1,XP_072230423.1,XP_072231126.1,XP_072233311.1,XP_072234235.1,XP_072234428.1,XP_072235873.1,XP_072237459.1,XP_072237964.1,XP_072238683.1,XP_072242358.1,XP_072248969.1,XP_072249063.1,XP_072253…	XP_072219016.1,XP_072219162.1,XP_072221037.1,XP_072221652.1,XP_072222727.1,XP_072224355.1,XP_072224757.1,XP_072224906.1,XP_072226110.1,XP_072226704.1,XP_072226888.1,XP_072227547.1,XP_072229430.1,XP_072230295.1,XP_072230423.1,XP_072231126.1,XP_072233311.1,XP_072234235.1,XP_072234428.1,XP_072235873.1,XP_072237459.1,XP_072237964.1,XP_072238683.1,XP_072242358.1,XP_072248969.1,XP_072249063.1,XP_072253…	2.035770571,2.58495958,1.198372085,1.153706955,1.483154641,2.537950141,1.22172212,1.186803916,2.261233844,0.956925134,1.235451811,2.131699187,2.16792628,1.345582912,0.9452845,1.436703906,1.146490005,0.843484316,0.856984187,0.822787824,0.907385373,1.606693387,1.175660972,1.52826518,3.222971049,1.281216337,0.771647439,1.121148933,1.798601431,1.994739295	3.39934e+118	30, 0.00085	1.58377
1P1vs1P4	GO Process	GO:0009913	Epidermal cell differentiation	13	125	3.95415	top	0.0028	afc	STRG0A92PHX.XP_072218156.1,STRG0A92PHX.XP_072219206.1,STRG0A92PHX.XP_072222629.1,STRG0A92PHX.XP_072222630.1,STRG0A92PHX.XP_072226938.1,STRG0A92PHX.XP_072227042.1,STRG0A92PHX.XP_072234671.1,STRG0A92PHX.XP_072236046.1,STRG0A92PHX.XP_072236106.1,STRG0A92PHX.XP_072237931.1,STRG0A92PHX.XP_072238640.1,STRG0A92PHX.XP_072240939.1,STRG0A92PHX.XP_072241644.1	XP_072218156.1,XP_072219206.1,XP_072222629.1,XP_072222630.1,XP_072226938.1,XP_072227042.1,XP_072234671.1,XP_072236046.1,XP_072236106.1,XP_072237931.1,XP_072238640.1,XP_072240939.1,XP_072241644.1	XP_072218156.1,XP_072219206.1,XP_072222629.1,XP_072222630.1,XP_072226938.1,XP_072227042.1,XP_072234671.1,XP_072236046.1,XP_072236106.1,XP_072237931.1,XP_072238640.1,XP_072240939.1,XP_072241644.1	0.702421307,0.71665289,0.554223293,0.494487407,0.488212268,0.308252408,0.417777594,0.782448853,0.514738295,0.839320129,0.849576161,0.785405485,0.517784306	633,694,207,118,105,12,46,993,140,1294,1356,1014,145	13, 0.0028	-3.95415
1P1vs1P4	GO Process	GO:0022613	Ribonucleoprotein complex biogenesis	184	547	0.359242	bottom	0.0028	ks	STRG0A92PHX.XP_072217911.1,STRG0A92PHX.XP_072218366.1,STRG0A92PHX.XP_072218723.1,STRG0A92PHX.XP_072218920.1,STRG0A92PHX.XP_072219260.1,STRG0A92PHX.XP_072219325.1,STRG0A92PHX.XP_072219451.1,STRG0A92PHX.XP_072219622.1,STRG0A92PHX.XP_072219707.1,STRG0A92PHX.XP_072219907.1,STRG0A92PHX.XP_072220048.1,STRG0A92PHX.XP_072220065.1,STRG0A92PHX.XP_072220278.1,STRG0A92PHX.XP_072220730.1,STRG0A92PHX.XP_072221…	XP_072217911.1,XP_072218366.1,XP_072218723.1,XP_072218920.1,XP_072219260.1,XP_072219325.1,XP_072219451.1,XP_072219622.1,XP_072219707.1,XP_072219907.1,XP_072220048.1,XP_072220065.1,XP_072220278.1,XP_072220730.1,XP_072221002.1,XP_072221140.1,XP_072221405.1,XP_072221453.1,XP_072222617.1,XP_072222824.1,XP_072223015.1,XP_072223123.1,XP_072223453.1,XP_072223530.1,XP_072223611.1,XP_072223821.1,XP_072224…	XP_072217911.1,XP_072218366.1,XP_072218723.1,XP_072218920.1,XP_072219260.1,XP_072219325.1,XP_072219451.1,XP_072219622.1,XP_072219707.1,XP_072219907.1,XP_072220048.1,XP_072220065.1,XP_072220278.1,XP_072220730.1,XP_072221002.1,XP_072221140.1,XP_072221405.1,XP_072221453.1,XP_072222617.1,XP_072222824.1,XP_072223015.1,XP_072223123.1,XP_072223453.1,XP_072223530.1,XP_072223611.1,XP_072223821.1,XP_072224…	1.184818351,0.88346037,2.787402975,1.605926636,0.903691932,1.14595083,0.707657962,0.910191823,0.885183828,1.26282816,1.074178972,0.992533809,1.872899186,1.670776194,0.947621505,0.887833067,1.031350317,0.903007957,0.898597403,1.044574267,0.735445779,1.193932478,1.218332339,0.572477847,1.486109184,0.776333056,1.184049885,0.767424807,1.198598926,0.88576129,0.893282651,0.952225377,0.993111162,0.89969…	2757,1545,3434,3295,1638,2646,657,1673,1558,2947,2422,2087,3379,3329,1861,1572,2240,1634,1614,2294,776,2786,2857,255,3212,960,2751,909,2799,1561,1588,1888,2089,1619,3115,2554,2879,1322,2859,927,3119,3091,2298,1229,2735,3378,2280,173,2817,1079,3205,3390,2008,1747,1776,3194,1887,2300,2455,3267,551,3436,3012,2953,1839,2719,3262,1369,3190,1870,2084,2441,1972,3113,1465,1783,3103,2149,2444,268,2423,195…	184, 0.0028	0.359242
1P1vs1P4	GO Process	GO:0051053	Negative regulation of DNA metabolic process	15	153	1.90863	bottom	0.0028	afc	STRG0A92PHX.XP_072219325.1,STRG0A92PHX.XP_072219413.1,STRG0A92PHX.XP_072219768.1,STRG0A92PHX.XP_072223611.1,STRG0A92PHX.XP_072229950.1,STRG0A92PHX.XP_072230752.1,STRG0A92PHX.XP_072231260.1,STRG0A92PHX.XP_072233694.1,STRG0A92PHX.XP_072238324.1,STRG0A92PHX.XP_072239358.1,STRG0A92PHX.XP_072240700.1,STRG0A92PHX.XP_072242177.1,STRG0A92PHX.XP_072246874.1,STRG0A92PHX.XP_072248759.1,STRG0A92PHX.XP_072253…	XP_072219325.1,XP_072219413.1,XP_072219768.1,XP_072223611.1,XP_072229950.1,XP_072230752.1,XP_072231260.1,XP_072233694.1,XP_072238324.1,XP_072239358.1,XP_072240700.1,XP_072242177.1,XP_072246874.1,XP_072248759.1,XP_072253273.1	XP_072219325.1,XP_072219413.1,XP_072219768.1,XP_072223611.1,XP_072229950.1,XP_072230752.1,XP_072231260.1,XP_072233694.1,XP_072238324.1,XP_072239358.1,XP_072240700.1,XP_072242177.1,XP_072246874.1,XP_072248759.1,XP_072253273.1	1.14595083,0.802489038,1.316143904,1.486109184,2.401980402,1.070268413,4.308089595,1.777777442,0.865485159,0.805967863,1.814640851,0.679050826,1.140232142,1.077700001,3.418069038	2.64611e+58	15, 0.0028	1.90863
1P1vs1P4	GO Process	GO:0045910	Negative regulation of DNA recombination	6	51	3.32679	bottom	0.0071	afc	STRG0A92PHX.XP_072219768.1,STRG0A92PHX.XP_072229950.1,STRG0A92PHX.XP_072231260.1,STRG0A92PHX.XP_072233694.1,STRG0A92PHX.XP_072238324.1,STRG0A92PHX.XP_072240700.1	XP_072219768.1,XP_072229950.1,XP_072231260.1,XP_072233694.1,XP_072238324.1,XP_072240700.1	XP_072219768.1,XP_072229950.1,XP_072231260.1,XP_072233694.1,XP_072238324.1,XP_072240700.1	1.316143904,2.401980402,4.308089595,1.777777442,0.865485159,1.814640851	3.05234e+23	6, 0.0071	3.32679
1P1vs1P4	GO Function	GO:0003735	Structural constituent of ribosome	107	203	1.13406	bottom	2.07e-12	ks	STRG0A92PHX.XP_072217928.1,STRG0A92PHX.XP_072218021.1,STRG0A92PHX.XP_072218269.1,STRG0A92PHX.XP_072218362.1,STRG0A92PHX.XP_072218541.1,STRG0A92PHX.XP_072218696.1,STRG0A92PHX.XP_072218704.1,STRG0A92PHX.XP_072218723.1,STRG0A92PHX.XP_072219217.1,STRG0A92PHX.XP_072220281.1,STRG0A92PHX.XP_072220366.1,STRG0A92PHX.XP_072220621.1,STRG0A92PHX.XP_072220730.1,STRG0A92PHX.XP_072221319.1,STRG0A92PHX.XP_072222…	XP_072217928.1,XP_072218021.1,XP_072218269.1,XP_072218362.1,XP_072218541.1,XP_072218696.1,XP_072218704.1,XP_072218723.1,XP_072219217.1,XP_072220281.1,XP_072220366.1,XP_072220621.1,XP_072220730.1,XP_072221319.1,XP_072222890.1,XP_072222983.1,XP_072223123.1,XP_072223600.1,XP_072223791.1,XP_072224009.1,XP_072224124.1,XP_072224406.1,XP_072224516.1,XP_072224939.1,XP_072224960.1,XP_072225002.1,XP_072225…	XP_072217928.1,XP_072218021.1,XP_072218269.1,XP_072218362.1,XP_072218541.1,XP_072218696.1,XP_072218704.1,XP_072218723.1,XP_072219217.1,XP_072220281.1,XP_072220366.1,XP_072220621.1,XP_072220730.1,XP_072221319.1,XP_072222890.1,XP_072222983.1,XP_072223123.1,XP_072223600.1,XP_072223791.1,XP_072224009.1,XP_072224124.1,XP_072224406.1,XP_072224516.1,XP_072224939.1,XP_072224960.1,XP_072225002.1,XP_072225…	1.316466869,0.459287899,1.617891754,3.009485921,1.689250713,0.905078655,1.461043319,2.787402975,1.256956992,1.804252105,0.943299792,1.539076907,1.670776194,1.614018988,1.040051187,1.168197937,1.193932478,0.957827947,1.768112075,1.182309002,1.119054252,0.767424807,1.068476533,0.497815067,0.838131077,1.635096367,2.593122914,1.986962646,1.228405516,1.132205708,1.21868303,0.480905217,1.02566746,1.340…	3056,74,3302,3438,3340,1643,3195,3434,2935,3369,1833,3258,3329,3299,2274,2713,2786,1922,3360,2748,2564,909,2398,123,1284,3314,3430,3392,2879,2603,2859,97,2219,3091,2053,2280,2843,2408,540,2312,2,2582,3341,3421,3403,2090,3436,3358,2848,3190,2788,3439,2903,2949,2948,1967,3422,2382,1856,2345,1490,2228,3361,2752,2311,2130,3252,2606,1908,511,1225,3090,1127,3157,2484,3057,3385,2411,3006,3271,3120,1950,…	107, 0.00000000000207	1.13406
1P1vs1P4	GO Function	GO:0005201	Extracellular matrix structural constituent	20	169	1.76017	bottom	0.00015	afc	STRG0A92PHX.XP_072219016.1,STRG0A92PHX.XP_072219162.1,STRG0A92PHX.XP_072219444.1,STRG0A92PHX.XP_072221652.1,STRG0A92PHX.XP_072222727.1,STRG0A92PHX.XP_072224355.1,STRG0A92PHX.XP_072226110.1,STRG0A92PHX.XP_072226704.1,STRG0A92PHX.XP_072227547.1,STRG0A92PHX.XP_072229430.1,STRG0A92PHX.XP_072233186.1,STRG0A92PHX.XP_072233311.1,STRG0A92PHX.XP_072234428.1,STRG0A92PHX.XP_072235873.1,STRG0A92PHX.XP_072237…	XP_072219016.1,XP_072219162.1,XP_072219444.1,XP_072221652.1,XP_072222727.1,XP_072224355.1,XP_072226110.1,XP_072226704.1,XP_072227547.1,XP_072229430.1,XP_072233186.1,XP_072233311.1,XP_072234428.1,XP_072235873.1,XP_072237964.1,XP_072241823.1,XP_072253000.1,XP_072253001.1,XP_072253771.1,XP_072254014.1	XP_072219016.1,XP_072219162.1,XP_072219444.1,XP_072221652.1,XP_072222727.1,XP_072224355.1,XP_072226110.1,XP_072226704.1,XP_072227547.1,XP_072229430.1,XP_072233186.1,XP_072233311.1,XP_072234428.1,XP_072235873.1,XP_072237964.1,XP_072241823.1,XP_072253000.1,XP_072253001.1,XP_072253771.1,XP_072254014.1	2.035770571,2.58495958,1.709351799,1.153706955,1.483154641,2.537950141,2.261233844,0.956925134,2.131699187,2.16792628,1.045215857,1.146490005,0.856984187,0.822787824,1.606693387,0.964845405,0.771647439,1.121148933,1.798601431,1.994739295	3.39934e+78	20, 0.00015	1.76017
1P1vs1P4	GO Function	GO:0044325	Transmembrane transporter binding	20	257	2.99949	top	0.0082	afc	STRG0A92PHX.XP_072222261.1,STRG0A92PHX.XP_072222972.1,STRG0A92PHX.XP_072223209.1,STRG0A92PHX.XP_072226037.1,STRG0A92PHX.XP_072228205.1,STRG0A92PHX.XP_072230258.1,STRG0A92PHX.XP_072230455.1,STRG0A92PHX.XP_072231471.1,STRG0A92PHX.XP_072232605.1,STRG0A92PHX.XP_072232769.1,STRG0A92PHX.XP_072236106.1,STRG0A92PHX.XP_072236327.1,STRG0A92PHX.XP_072236665.1,STRG0A92PHX.XP_072238321.1,STRG0A92PHX.XP_072246…	XP_072222261.1,XP_072222972.1,XP_072223209.1,XP_072226037.1,XP_072228205.1,XP_072230258.1,XP_072230455.1,XP_072231471.1,XP_072232605.1,XP_072232769.1,XP_072236106.1,XP_072236327.1,XP_072236665.1,XP_072238321.1,XP_072246892.1,XP_072247216.1,XP_072247403.1,XP_072248153.1,XP_072249162.1,XP_072251556.1	XP_072222261.1,XP_072222972.1,XP_072223209.1,XP_072226037.1,XP_072228205.1,XP_072230258.1,XP_072230455.1,XP_072231471.1,XP_072232605.1,XP_072232769.1,XP_072236106.1,XP_072236327.1,XP_072236665.1,XP_072238321.1,XP_072246892.1,XP_072247216.1,XP_072247403.1,XP_072248153.1,XP_072249162.1,XP_072251556.1	0.559989239,0.9556242,0.563334014,0.526372227,0.448222663,0.97918385,0.531503705,0.88523588,0.787169763,0.567004006,0.514738295,0.217374094,0.991135778,1.091389607,0.640335308,0.557889909,0.878151771,0.592636375,0.692759226,1.006691084	220,1907,232,159,69,2014,164,1559,1020,240,140,3,2081,2479,437,217,1513,307,589,2141	20, 0.0082	-2.99949
1P1vs1P4	GO Component	GO:0005840	Ribosome	121	238	1.11296	bottom	1.1e-15	ks	STRG0A92PHX.XP_072217928.1,STRG0A92PHX.XP_072218021.1,STRG0A92PHX.XP_072218269.1,STRG0A92PHX.XP_072218362.1,STRG0A92PHX.XP_072218541.1,STRG0A92PHX.XP_072218696.1,STRG0A92PHX.XP_072218704.1,STRG0A92PHX.XP_072218723.1,STRG0A92PHX.XP_072219217.1,STRG0A92PHX.XP_072219451.1,STRG0A92PHX.XP_072219979.1,STRG0A92PHX.XP_072220281.1,STRG0A92PHX.XP_072220366.1,STRG0A92PHX.XP_072220621.1,STRG0A92PHX.XP_072220…	XP_072217928.1,XP_072218021.1,XP_072218269.1,XP_072218362.1,XP_072218541.1,XP_072218696.1,XP_072218704.1,XP_072218723.1,XP_072219217.1,XP_072219451.1,XP_072219979.1,XP_072220281.1,XP_072220366.1,XP_072220621.1,XP_072220730.1,XP_072221149.1,XP_072221319.1,XP_072222890.1,XP_072222983.1,XP_072223123.1,XP_072223600.1,XP_072223791.1,XP_072224009.1,XP_072224124.1,XP_072224406.1,XP_072224516.1,XP_072224…	XP_072217928.1,XP_072218021.1,XP_072218269.1,XP_072218362.1,XP_072218541.1,XP_072218696.1,XP_072218704.1,XP_072218723.1,XP_072219217.1,XP_072219451.1,XP_072219979.1,XP_072220281.1,XP_072220366.1,XP_072220621.1,XP_072220730.1,XP_072221149.1,XP_072221319.1,XP_072222890.1,XP_072222983.1,XP_072223123.1,XP_072223600.1,XP_072223791.1,XP_072224009.1,XP_072224124.1,XP_072224406.1,XP_072224516.1,XP_072224…	1.316466869,0.459287899,1.617891754,3.009485921,1.689250713,0.905078655,1.461043319,2.787402975,1.256956992,0.707657962,1.177370181,1.804252105,0.943299792,1.539076907,1.670776194,1.266437687,1.614018988,1.040051187,1.168197937,1.193932478,0.957827947,1.768112075,1.182309002,1.119054252,0.767424807,1.068476533,0.497815067,0.838131077,1.635096367,2.593122914,1.986962646,1.228405516,1.132205708,1.2…	3056,74,3302,3438,3340,1643,3195,3434,2935,657,2740,3369,1833,3258,3329,2950,3299,2274,2713,2786,1922,3360,2748,2564,909,2398,123,1284,3314,3430,3392,2879,2603,2859,97,2219,3091,2053,2280,2843,2408,540,2312,2,2957,2582,3353,3205,3341,3421,3403,3194,2090,3436,3358,3128,3176,2848,3190,2788,3439,2903,2949,2948,1967,3422,2382,1856,2345,1490,2228,3361,2752,2311,2130,3252,2606,1908,511,1225,3090,2860,2…	121, 0.0000000000000011	1.11296
1P1vs1P4	GO Component	GO:0044391	Ribosomal subunit	85	167	1.10381	bottom	6.73e-12	ks	STRG0A92PHX.XP_072218362.1,STRG0A92PHX.XP_072218541.1,STRG0A92PHX.XP_072218696.1,STRG0A92PHX.XP_072218704.1,STRG0A92PHX.XP_072218723.1,STRG0A92PHX.XP_072220281.1,STRG0A92PHX.XP_072220366.1,STRG0A92PHX.XP_072220621.1,STRG0A92PHX.XP_072220730.1,STRG0A92PHX.XP_072221149.1,STRG0A92PHX.XP_072221319.1,STRG0A92PHX.XP_072222890.1,STRG0A92PHX.XP_072222983.1,STRG0A92PHX.XP_072223123.1,STRG0A92PHX.XP_072224…	XP_072218362.1,XP_072218541.1,XP_072218696.1,XP_072218704.1,XP_072218723.1,XP_072220281.1,XP_072220366.1,XP_072220621.1,XP_072220730.1,XP_072221149.1,XP_072221319.1,XP_072222890.1,XP_072222983.1,XP_072223123.1,XP_072224009.1,XP_072224124.1,XP_072224406.1,XP_072224516.1,XP_072224939.1,XP_072225159.1,XP_072225257.1,XP_072225874.1,XP_072226118.1,XP_072226157.1,XP_072226299.1,XP_072226384.1,XP_072226…	XP_072218362.1,XP_072218541.1,XP_072218696.1,XP_072218704.1,XP_072218723.1,XP_072220281.1,XP_072220366.1,XP_072220621.1,XP_072220730.1,XP_072221149.1,XP_072221319.1,XP_072222890.1,XP_072222983.1,XP_072223123.1,XP_072224009.1,XP_072224124.1,XP_072224406.1,XP_072224516.1,XP_072224939.1,XP_072225159.1,XP_072225257.1,XP_072225874.1,XP_072226118.1,XP_072226157.1,XP_072226299.1,XP_072226384.1,XP_072226…	3.009485921,1.689250713,0.905078655,1.461043319,2.787402975,1.804252105,0.943299792,1.539076907,1.670776194,1.266437687,1.614018988,1.040051187,1.168197937,1.193932478,1.182309002,1.119054252,0.767424807,1.068476533,0.497815067,2.593122914,1.986962646,1.228405516,1.132205708,1.21868303,0.480905217,1.02566746,1.340919072,1.041396947,1.215503045,1.071357413,0.679528686,1.048624301,1.12440805,1.6893…	3438,3340,1643,3195,3434,3369,1833,3258,3329,2950,3299,2274,2713,2786,2748,2564,909,2398,123,3430,3392,2879,2603,2859,97,2219,3091,2280,2843,2408,540,2312,2582,3341,3421,3403,3194,2090,3436,3358,3128,2848,3190,2948,1967,3422,2382,1856,2345,1490,2228,2752,2311,2130,2606,511,3090,2860,2747,3157,2484,3057,3385,2411,3271,1950,3431,3351,3063,2739,2571,2332,2660,2893,1795,1415,2392,2532,3420,1925,3152,…	85, 0.00000000000673	1.10381
1P1vs1P4	GO Component	GO:0015934	Large ribosomal subunit	51	103	1.42079	bottom	4.44e-09	ks	STRG0A92PHX.XP_072218696.1,STRG0A92PHX.XP_072218704.1,STRG0A92PHX.XP_072218723.1,STRG0A92PHX.XP_072220281.1,STRG0A92PHX.XP_072220730.1,STRG0A92PHX.XP_072221319.1,STRG0A92PHX.XP_072222983.1,STRG0A92PHX.XP_072223123.1,STRG0A92PHX.XP_072224124.1,STRG0A92PHX.XP_072224939.1,STRG0A92PHX.XP_072225159.1,STRG0A92PHX.XP_072225257.1,STRG0A92PHX.XP_072226118.1,STRG0A92PHX.XP_072226299.1,STRG0A92PHX.XP_072226…	XP_072218696.1,XP_072218704.1,XP_072218723.1,XP_072220281.1,XP_072220730.1,XP_072221319.1,XP_072222983.1,XP_072223123.1,XP_072224124.1,XP_072224939.1,XP_072225159.1,XP_072225257.1,XP_072226118.1,XP_072226299.1,XP_072226384.1,XP_072226674.1,XP_072226763.1,XP_072226876.1,XP_072227906.1,XP_072228245.1,XP_072228275.1,XP_072229348.1,XP_072229492.1,XP_072229693.1,XP_072230278.1,XP_072231139.1,XP_072234…	XP_072218696.1,XP_072218704.1,XP_072218723.1,XP_072220281.1,XP_072220730.1,XP_072221319.1,XP_072222983.1,XP_072223123.1,XP_072224124.1,XP_072224939.1,XP_072225159.1,XP_072225257.1,XP_072226118.1,XP_072226299.1,XP_072226384.1,XP_072226674.1,XP_072226763.1,XP_072226876.1,XP_072227906.1,XP_072228245.1,XP_072228275.1,XP_072229348.1,XP_072229492.1,XP_072229693.1,XP_072230278.1,XP_072231139.1,XP_072234…	0.905078655,1.461043319,2.787402975,1.804252105,1.670776194,1.614018988,1.168197937,1.193932478,1.119054252,0.497815067,2.593122914,1.986962646,1.132205708,0.480905217,1.02566746,1.041396947,0.679528686,1.048624301,1.689344503,2.286272879,2.059850323,0.993121778,2.892173884,1.764770971,1.376946891,1.456738212,1.263673998,2.309039837,1.06509615,1.055095727,1.027527704,1.184070955,1.048346889,0.669…	1643,3195,3434,3369,3329,3299,2713,2786,2564,123,3430,3392,2603,97,2219,2280,540,2312,3341,3421,3403,2090,3436,3358,3128,3190,2948,3422,2382,2345,2228,2752,2311,511,3090,2860,3057,3385,3271,1950,3431,3351,3063,2739,2660,2392,3420,3152,3106,3073,3277	51, 0.00000000444	1.42079
1P1vs1P4	GO Component	GO:0099503	Secretory vesicle	54	598	2.58861	top	2.68e-06	ks	STRG0A92PHX.XP_072217785.1,STRG0A92PHX.XP_072218222.1,STRG0A92PHX.XP_072218354.1,STRG0A92PHX.XP_072219220.1,STRG0A92PHX.XP_072219322.1,STRG0A92PHX.XP_072219900.1,STRG0A92PHX.XP_072220264.1,STRG0A92PHX.XP_072221188.1,STRG0A92PHX.XP_072221505.1,STRG0A92PHX.XP_072222083.1,STRG0A92PHX.XP_072222195.1,STRG0A92PHX.XP_072222507.1,STRG0A92PHX.XP_072222749.1,STRG0A92PHX.XP_072223395.1,STRG0A92PHX.XP_072225…	XP_072217785.1,XP_072218222.1,XP_072218354.1,XP_072219220.1,XP_072219322.1,XP_072219900.1,XP_072220264.1,XP_072221188.1,XP_072221505.1,XP_072222083.1,XP_072222195.1,XP_072222507.1,XP_072222749.1,XP_072223395.1,XP_072225967.1,XP_072226389.1,XP_072226954.1,XP_072227319.1,XP_072227661.1,XP_072227974.1,XP_072228005.1,XP_072228778.1,XP_072229443.1,XP_072230160.1,XP_072230240.1,XP_072230895.1,XP_072232…	XP_072217785.1,XP_072218222.1,XP_072218354.1,XP_072219220.1,XP_072219322.1,XP_072219900.1,XP_072220264.1,XP_072221188.1,XP_072221505.1,XP_072222083.1,XP_072222195.1,XP_072222507.1,XP_072222749.1,XP_072223395.1,XP_072225967.1,XP_072226389.1,XP_072226954.1,XP_072227319.1,XP_072227661.1,XP_072227974.1,XP_072228005.1,XP_072228778.1,XP_072229443.1,XP_072230160.1,XP_072230240.1,XP_072230895.1,XP_072232…	0.557041957,0.619498835,1.222263567,0.800514044,0.482659665,0.620560804,0.60165599,0.746931424,0.77510464,1.188043051,0.389540984,0.538686578,0.727888119,0.771755855,0.666155719,0.922668234,0.489148966,0.543761762,0.617868731,0.744426565,0.873184507,0.590504692,0.944012967,0.527720391,0.776272721,0.720888684,0.906069744,0.691088714,1.256733941,0.728872589,0.612131398,0.417777594,0.561654255,1.015…	213,379,2872,1084,101,383,333,825,952,2769,31,176,747,935,501,1739,109,183,374,813,1475,304,1836,160,958,710,1650,583,2934,753,356,46,225,2181,148,403,1632,368,1648,604,1480,599,350,709,137,525,1527,3010,1988,2270,767,271,198,659	54, 0.00000268	-2.58861
1P1vs1P4	GO Component	GO:0005764	Lysosome	78	607	2.52281	top	4.3e-06	ks	STRG0A92PHX.XP_072218313.1,STRG0A92PHX.XP_072219322.1,STRG0A92PHX.XP_072219332.1,STRG0A92PHX.XP_072221129.1,STRG0A92PHX.XP_072221226.1,STRG0A92PHX.XP_072221317.1,STRG0A92PHX.XP_072221505.1,STRG0A92PHX.XP_072222116.1,STRG0A92PHX.XP_072222169.1,STRG0A92PHX.XP_072222811.1,STRG0A92PHX.XP_072222834.1,STRG0A92PHX.XP_072222922.1,STRG0A92PHX.XP_072223954.1,STRG0A92PHX.XP_072224271.1,STRG0A92PHX.XP_072226…	XP_072218313.1,XP_072219322.1,XP_072219332.1,XP_072221129.1,XP_072221226.1,XP_072221317.1,XP_072221505.1,XP_072222116.1,XP_072222169.1,XP_072222811.1,XP_072222834.1,XP_072222922.1,XP_072223954.1,XP_072224271.1,XP_072226153.1,XP_072226623.1,XP_072226954.1,XP_072227319.1,XP_072227699.1,XP_072227878.1,XP_072228778.1,XP_072229687.1,XP_072230655.1,XP_072230766.1,XP_072230895.1,XP_072231411.1,XP_072231…	XP_072218313.1,XP_072219322.1,XP_072219332.1,XP_072221129.1,XP_072221226.1,XP_072221317.1,XP_072221505.1,XP_072222116.1,XP_072222169.1,XP_072222811.1,XP_072222834.1,XP_072222922.1,XP_072223954.1,XP_072224271.1,XP_072226153.1,XP_072226623.1,XP_072226954.1,XP_072227319.1,XP_072227699.1,XP_072227878.1,XP_072228778.1,XP_072229687.1,XP_072230655.1,XP_072230766.1,XP_072230895.1,XP_072231411.1,XP_072231…	0.516814458,0.482659665,0.459040428,0.278602784,1.215307913,0.569888981,0.77510464,0.423247601,0.544819642,0.809490068,1.00455442,0.789321958,0.826965393,0.978642112,0.560814105,0.721051366,0.489148966,0.543761762,1.017730962,0.664422502,0.590504692,0.795814558,0.573754908,0.883012795,0.720888684,0.831153896,0.706769978,1.259668259,0.444521606,0.728872589,1.070355022,0.561654255,0.782448853,0.514…	144,101,73,7,2841,246,952,47,188,1121,2132,1030,1222,2011,222,711,109,183,2193,493,304,1070,257,1540,710,1245,650,2939,64,753,2405,225,993,140,348,537,86,2211,91,1328,1346,406,387,1875,15,682,3222,543,276,382,1014,135,2055,916,3185,1865,1602,1808,599,34,574,384,2263,2335,402,2671,1731,1420,340,441,136,314,425,1474,114,2318,908,516	78, 0.0000043	-2.52281
1P1vs1P4	GO Component	GO:0005773	Vacuole	97	752	2.30457	top	4.3e-06	ks	STRG0A92PHX.XP_072218307.1,STRG0A92PHX.XP_072218313.1,STRG0A92PHX.XP_072218938.1,STRG0A92PHX.XP_072219322.1,STRG0A92PHX.XP_072219332.1,STRG0A92PHX.XP_072219828.1,STRG0A92PHX.XP_072221129.1,STRG0A92PHX.XP_072221226.1,STRG0A92PHX.XP_072221317.1,STRG0A92PHX.XP_072221505.1,STRG0A92PHX.XP_072222116.1,STRG0A92PHX.XP_072222169.1,STRG0A92PHX.XP_072222811.1,STRG0A92PHX.XP_072222834.1,STRG0A92PHX.XP_072222…	XP_072218307.1,XP_072218313.1,XP_072218938.1,XP_072219322.1,XP_072219332.1,XP_072219828.1,XP_072221129.1,XP_072221226.1,XP_072221317.1,XP_072221505.1,XP_072222116.1,XP_072222169.1,XP_072222811.1,XP_072222834.1,XP_072222922.1,XP_072223954.1,XP_072224271.1,XP_072224347.1,XP_072225592.1,XP_072226153.1,XP_072226623.1,XP_072226813.1,XP_072226866.1,XP_072226954.1,XP_072227319.1,XP_072227699.1,XP_072227…	XP_072218307.1,XP_072218313.1,XP_072218938.1,XP_072219322.1,XP_072219332.1,XP_072219828.1,XP_072221129.1,XP_072221226.1,XP_072221317.1,XP_072221505.1,XP_072222116.1,XP_072222169.1,XP_072222811.1,XP_072222834.1,XP_072222922.1,XP_072223954.1,XP_072224271.1,XP_072224347.1,XP_072225592.1,XP_072226153.1,XP_072226623.1,XP_072226813.1,XP_072226866.1,XP_072226954.1,XP_072227319.1,XP_072227699.1,XP_072227…	0.824265002,0.516814458,0.914768685,0.482659665,0.459040428,0.638923381,0.278602784,1.215307913,0.569888981,0.77510464,0.423247601,0.544819642,0.809490068,1.00455442,0.789321958,0.826965393,0.978642112,0.672049849,0.756368176,0.560814105,0.721051366,0.948215711,0.972232187,0.489148966,0.543761762,1.017730962,0.664422502,0.590504692,0.795814558,0.776272721,0.573754908,0.883012795,0.720888684,0.831…	1207,144,1701,101,73,433,7,2841,246,952,47,188,1121,2132,1030,1222,2011,518,859,222,711,1868,1980,109,183,2193,493,304,1070,958,257,1540,710,1245,650,2939,64,602,753,1445,2405,225,993,140,348,537,86,2211,91,3320,1328,1346,406,387,1875,15,682,3222,543,276,382,1014,646,135,2055,916,3185,1865,1602,2094,1808,599,34,574,384,2263,1135,2335,402,1527,2671,2996,1731,1420,340,441,136,314,425,1474,114,271,2…	97, 0.0000043	-2.30457
1P1vs1P4	GO Component	GO:0022626	Cytosolic ribosome	44	66	1.45232	bottom	4.3e-06	ks	STRG0A92PHX.XP_072218362.1,STRG0A92PHX.XP_072218541.1,STRG0A92PHX.XP_072218723.1,STRG0A92PHX.XP_072220281.1,STRG0A92PHX.XP_072220366.1,STRG0A92PHX.XP_072220730.1,STRG0A92PHX.XP_072223123.1,STRG0A92PHX.XP_072224009.1,STRG0A92PHX.XP_072224124.1,STRG0A92PHX.XP_072224406.1,STRG0A92PHX.XP_072224516.1,STRG0A92PHX.XP_072224939.1,STRG0A92PHX.XP_072226157.1,STRG0A92PHX.XP_072226299.1,STRG0A92PHX.XP_072226…	XP_072218362.1,XP_072218541.1,XP_072218723.1,XP_072220281.1,XP_072220366.1,XP_072220730.1,XP_072223123.1,XP_072224009.1,XP_072224124.1,XP_072224406.1,XP_072224516.1,XP_072224939.1,XP_072226157.1,XP_072226299.1,XP_072226515.1,XP_072226674.1,XP_072226763.1,XP_072227906.1,XP_072228245.1,XP_072228275.1,XP_072228526.1,XP_072229492.1,XP_072229693.1,XP_072231139.1,XP_072234165.1,XP_072234634.1,XP_072235…	XP_072218362.1,XP_072218541.1,XP_072218723.1,XP_072220281.1,XP_072220366.1,XP_072220730.1,XP_072223123.1,XP_072224009.1,XP_072224124.1,XP_072224406.1,XP_072224516.1,XP_072224939.1,XP_072226157.1,XP_072226299.1,XP_072226515.1,XP_072226674.1,XP_072226763.1,XP_072227906.1,XP_072228245.1,XP_072228275.1,XP_072228526.1,XP_072229492.1,XP_072229693.1,XP_072231139.1,XP_072234165.1,XP_072234634.1,XP_072235…	3.009485921,1.689250713,2.787402975,1.804252105,0.943299792,1.670776194,1.193932478,1.182309002,1.119054252,0.767424807,1.068476533,0.497815067,1.21868303,0.480905217,1.340919072,1.041396947,0.679528686,1.689344503,2.286272879,2.059850323,1.460157063,2.892173884,1.764770971,1.456738212,1.263673998,2.309039837,1.055095727,0.874760245,1.184070955,1.004286109,1.132673681,0.669877609,1.415752552,1.09…	3438,3340,3434,3369,1833,3329,2786,2748,2564,909,2398,123,2859,97,3091,2280,540,3341,3421,3403,3194,3436,3358,3190,2948,3422,2345,1490,2752,2130,2606,511,3157,2484,3385,3271,1950,3431,3351,2739,2893,2532,3420,3073	44, 0.0000043	1.45232
1P1vs1P4	GO Component	GO:0005581	Collagen trimer	20	145	1.71402	bottom	6.28e-05	afc	STRG0A92PHX.XP_072218665.1,STRG0A92PHX.XP_072219016.1,STRG0A92PHX.XP_072219162.1,STRG0A92PHX.XP_072219943.1,STRG0A92PHX.XP_072219944.1,STRG0A92PHX.XP_072221652.1,STRG0A92PHX.XP_072224355.1,STRG0A92PHX.XP_072226110.1,STRG0A92PHX.XP_072226704.1,STRG0A92PHX.XP_072227547.1,STRG0A92PHX.XP_072229430.1,STRG0A92PHX.XP_072234428.1,STRG0A92PHX.XP_072237964.1,STRG0A92PHX.XP_072248598.1,STRG0A92PHX.XP_072250…	XP_072218665.1,XP_072219016.1,XP_072219162.1,XP_072219943.1,XP_072219944.1,XP_072221652.1,XP_072224355.1,XP_072226110.1,XP_072226704.1,XP_072227547.1,XP_072229430.1,XP_072234428.1,XP_072237964.1,XP_072248598.1,XP_072250941.1,XP_072253000.1,XP_072253001.1,XP_072253272.1,XP_072253771.1,XP_072254014.1	XP_072218665.1,XP_072219016.1,XP_072219162.1,XP_072219943.1,XP_072219944.1,XP_072221652.1,XP_072224355.1,XP_072226110.1,XP_072226704.1,XP_072227547.1,XP_072229430.1,XP_072234428.1,XP_072237964.1,XP_072248598.1,XP_072250941.1,XP_072253000.1,XP_072253001.1,XP_072253272.1,XP_072253771.1,XP_072254014.1	0.667374554,2.035770571,2.58495958,1.933276391,1.417084731,1.153706955,2.537950141,2.261233844,0.956925134,2.131699187,2.16792628,0.856984187,1.606693387,0.569093614,1.429764567,0.771647439,1.121148933,0.846793364,1.798601431,1.994739295	5.0634e+76	20, 0.0000628	1.71402
1P1vs1P4	GO Component	GO:0022625	Cytosolic large ribosomal subunit	28	38	1.74475	bottom	0.00013	ks	STRG0A92PHX.XP_072218723.1,STRG0A92PHX.XP_072220281.1,STRG0A92PHX.XP_072220730.1,STRG0A92PHX.XP_072223123.1,STRG0A92PHX.XP_072224124.1,STRG0A92PHX.XP_072224939.1,STRG0A92PHX.XP_072226299.1,STRG0A92PHX.XP_072226674.1,STRG0A92PHX.XP_072226763.1,STRG0A92PHX.XP_072227906.1,STRG0A92PHX.XP_072228245.1,STRG0A92PHX.XP_072228275.1,STRG0A92PHX.XP_072229492.1,STRG0A92PHX.XP_072229693.1,STRG0A92PHX.XP_072231…	XP_072218723.1,XP_072220281.1,XP_072220730.1,XP_072223123.1,XP_072224124.1,XP_072224939.1,XP_072226299.1,XP_072226674.1,XP_072226763.1,XP_072227906.1,XP_072228245.1,XP_072228275.1,XP_072229492.1,XP_072229693.1,XP_072231139.1,XP_072234165.1,XP_072234634.1,XP_072235966.1,XP_072236843.1,XP_072239204.1,XP_072242022.1,XP_072242487.1,XP_072243018.1,XP_072243313.1,XP_072243685.1,XP_072246279.1,XP_072250…	XP_072218723.1,XP_072220281.1,XP_072220730.1,XP_072223123.1,XP_072224124.1,XP_072224939.1,XP_072226299.1,XP_072226674.1,XP_072226763.1,XP_072227906.1,XP_072228245.1,XP_072228275.1,XP_072229492.1,XP_072229693.1,XP_072231139.1,XP_072234165.1,XP_072234634.1,XP_072235966.1,XP_072236843.1,XP_072239204.1,XP_072242022.1,XP_072242487.1,XP_072243018.1,XP_072243313.1,XP_072243685.1,XP_072246279.1,XP_072250…	2.787402975,1.804252105,1.670776194,1.193932478,1.119054252,0.497815067,0.480905217,1.041396947,0.679528686,1.689344503,2.286272879,2.059850323,2.892173884,1.764770971,1.456738212,1.263673998,2.309039837,1.055095727,1.184070955,0.669877609,1.911821831,1.560934055,0.965191736,2.60999318,1.726453907,1.177180589,2.285387463,1.322076004	3434,3369,3329,2786,2564,123,97,2280,540,3341,3421,3403,3436,3358,3190,2948,3422,2345,2752,511,3385,3271,1950,3431,3351,2739,3420,3073	28, 0.00013	1.74475
1P1vs1P4	GO Component	GO:0030659	Cytoplasmic vesicle membrane	171	1217	1.19123	top	0.0003	ks	STRG0A92PHX.XP_072217785.1,STRG0A92PHX.XP_072217919.1,STRG0A92PHX.XP_072217949.1,STRG0A92PHX.XP_072217967.1,STRG0A92PHX.XP_072218200.1,STRG0A92PHX.XP_072218222.1,STRG0A92PHX.XP_072218249.1,STRG0A92PHX.XP_072218313.1,STRG0A92PHX.XP_072218354.1,STRG0A92PHX.XP_072218589.1,STRG0A92PHX.XP_072218868.1,STRG0A92PHX.XP_072218938.1,STRG0A92PHX.XP_072219204.1,STRG0A92PHX.XP_072219316.1,STRG0A92PHX.XP_072219…	XP_072217785.1,XP_072217919.1,XP_072217949.1,XP_072217967.1,XP_072218200.1,XP_072218222.1,XP_072218249.1,XP_072218313.1,XP_072218354.1,XP_072218589.1,XP_072218868.1,XP_072218938.1,XP_072219204.1,XP_072219316.1,XP_072219322.1,XP_072219332.1,XP_072219693.1,XP_072219828.1,XP_072219835.1,XP_072219917.1,XP_072220295.1,XP_072220452.1,XP_072220639.1,XP_072221192.1,XP_072221582.1,XP_072222083.1,XP_072222…	XP_072217785.1,XP_072217919.1,XP_072217949.1,XP_072217967.1,XP_072218200.1,XP_072218222.1,XP_072218249.1,XP_072218313.1,XP_072218354.1,XP_072218589.1,XP_072218868.1,XP_072218938.1,XP_072219204.1,XP_072219316.1,XP_072219322.1,XP_072219332.1,XP_072219693.1,XP_072219828.1,XP_072219835.1,XP_072219917.1,XP_072220295.1,XP_072220452.1,XP_072220639.1,XP_072221192.1,XP_072221582.1,XP_072222083.1,XP_072222…	0.557041957,0.551545356,0.665691737,0.562304223,0.544309994,0.619498835,0.850655262,0.516814458,1.222263567,0.834674984,0.9439237,0.914768685,0.938612187,0.875573723,0.482659665,0.459040428,0.544116079,0.638923381,0.772957524,0.65576992,0.458214433,0.730106129,0.869367413,0.813785363,0.824121289,1.188043051,1.102870914,0.538686578,0.804041678,0.727888119,0.809490068,0.665176375,0.771755855,0.9786…	213,204,498,227,187,379,1364,144,2872,1261,1835,1701,1807,1499,101,73,184,433,941,472,72,756,1460,1142,1206,2769,2512,176,1099,747,1121,496,935,2011,1260,518,632,2522,867,2685,859,2477,845,1505,501,1739,1896,2801,194,700,1980,109,2025,339,374,493,3129,1475,3066,1043,2507,1448,2501,2684,2894,53,250,3054,893,2224,1224,958,884,2555,671,257,224,2500,710,330,3071,1714,1170,650,2803,2253,1953,630,1767,…	171, 0.0003	-1.19123
1P1vs1P4	GO Component	GO:0005743	Mitochondrial inner membrane	152	550	0.251845	bottom	0.00039	ks	STRG0A92PHX.XP_072218008.1,STRG0A92PHX.XP_072218284.1,STRG0A92PHX.XP_072218704.1,STRG0A92PHX.XP_072219018.1,STRG0A92PHX.XP_072219109.1,STRG0A92PHX.XP_072219225.1,STRG0A92PHX.XP_072219340.1,STRG0A92PHX.XP_072219555.1,STRG0A92PHX.XP_072220028.1,STRG0A92PHX.XP_072220234.1,STRG0A92PHX.XP_072220594.1,STRG0A92PHX.XP_072221149.1,STRG0A92PHX.XP_072221577.1,STRG0A92PHX.XP_072221782.1,STRG0A92PHX.XP_072222…	XP_072218008.1,XP_072218284.1,XP_072218704.1,XP_072219018.1,XP_072219109.1,XP_072219225.1,XP_072219340.1,XP_072219555.1,XP_072220028.1,XP_072220234.1,XP_072220594.1,XP_072221149.1,XP_072221577.1,XP_072221782.1,XP_072222094.1,XP_072222165.1,XP_072222175.1,XP_072222679.1,XP_072222689.1,XP_072222890.1,XP_072223367.1,XP_072223584.1,XP_072224039.1,XP_072224524.1,XP_072224564.1,XP_072224774.1,XP_072224…	XP_072218008.1,XP_072218284.1,XP_072218704.1,XP_072219018.1,XP_072219109.1,XP_072219225.1,XP_072219340.1,XP_072219555.1,XP_072220028.1,XP_072220234.1,XP_072220594.1,XP_072221149.1,XP_072221577.1,XP_072221782.1,XP_072222094.1,XP_072222165.1,XP_072222175.1,XP_072222679.1,XP_072222689.1,XP_072222890.1,XP_072223367.1,XP_072223584.1,XP_072224039.1,XP_072224524.1,XP_072224564.1,XP_072224774.1,XP_072224…	1.301910552,0.799922334,1.461043319,0.976729168,1.294653479,0.825794039,0.894340355,1.017259346,0.790832609,0.82000739,1.584528709,1.266437687,0.837021429,0.954291138,0.722325985,1.250509237,0.557525424,0.841556554,0.554507354,1.040051187,0.729297787,1.159253211,0.950006898,1.274388767,0.949114979,0.939276572,0.849719433,1.986962646,1.047823787,0.882329608,0.833067222,1.035574717,1.0220001,0.9380…	3031,1082,3195,2005,3015,1215,1594,2191,1041,1181,3283,2950,1274,1895,720,2925,214,1309,208,2274,755,2689,1877,2966,1871,1812,1357,3392,2310,1534,1254,2252,2205,1805,2219,3067,1277,1894,2304,2353,1449,526,1272,2637,1797,2308,2150,2090,3291,3318,2169,3293,2227,3128,1334,1489,2848,2709,2789,2545,2424,2380,3322,505,2687,2887,3030,1359,2579,1133,411,1035,3197,1890,1856,1116,1490,2218,838,1838,2728,86…	152, 0.00039	0.251845
1P1vs1P4	GO Component	GO:0012506	Vesicle membrane	173	1226	1.1604	top	0.00059	ks	STRG0A92PHX.XP_072217785.1,STRG0A92PHX.XP_072217919.1,STRG0A92PHX.XP_072217949.1,STRG0A92PHX.XP_072217967.1,STRG0A92PHX.XP_072218200.1,STRG0A92PHX.XP_072218222.1,STRG0A92PHX.XP_072218249.1,STRG0A92PHX.XP_072218313.1,STRG0A92PHX.XP_072218354.1,STRG0A92PHX.XP_072218589.1,STRG0A92PHX.XP_072218868.1,STRG0A92PHX.XP_072218938.1,STRG0A92PHX.XP_072219204.1,STRG0A92PHX.XP_072219316.1,STRG0A92PHX.XP_072219…	XP_072217785.1,XP_072217919.1,XP_072217949.1,XP_072217967.1,XP_072218200.1,XP_072218222.1,XP_072218249.1,XP_072218313.1,XP_072218354.1,XP_072218589.1,XP_072218868.1,XP_072218938.1,XP_072219204.1,XP_072219316.1,XP_072219322.1,XP_072219332.1,XP_072219693.1,XP_072219828.1,XP_072219835.1,XP_072219917.1,XP_072220295.1,XP_072220452.1,XP_072220639.1,XP_072221192.1,XP_072221582.1,XP_072222083.1,XP_072222…	XP_072217785.1,XP_072217919.1,XP_072217949.1,XP_072217967.1,XP_072218200.1,XP_072218222.1,XP_072218249.1,XP_072218313.1,XP_072218354.1,XP_072218589.1,XP_072218868.1,XP_072218938.1,XP_072219204.1,XP_072219316.1,XP_072219322.1,XP_072219332.1,XP_072219693.1,XP_072219828.1,XP_072219835.1,XP_072219917.1,XP_072220295.1,XP_072220452.1,XP_072220639.1,XP_072221192.1,XP_072221582.1,XP_072222083.1,XP_072222…	0.557041957,0.551545356,0.665691737,0.562304223,0.544309994,0.619498835,0.850655262,0.516814458,1.222263567,0.834674984,0.9439237,0.914768685,0.938612187,0.875573723,0.482659665,0.459040428,0.544116079,0.638923381,0.772957524,0.65576992,0.458214433,0.730106129,0.869367413,0.813785363,0.824121289,1.188043051,1.102870914,0.538686578,0.804041678,0.727888119,0.809490068,0.665176375,0.771755855,0.9786…	213,204,498,227,187,379,1364,144,2872,1261,1835,1701,1807,1499,101,73,184,433,941,472,72,756,1460,1142,1206,2769,2512,176,1099,747,1121,496,935,2011,1260,518,632,2522,867,2685,859,2477,845,1505,501,1739,1896,2801,194,700,1980,109,2025,339,374,493,3129,1475,3066,1043,2507,1448,2501,2684,2894,53,250,3054,893,2224,1224,958,884,2555,671,257,224,2500,710,330,3071,1714,1170,650,2803,2253,1953,630,1767,…	173, 0.00059	-1.1604
1P1vs1P4	GO Component	GO:0019866	Organelle inner membrane	157	608	0.238013	bottom	0.00059	ks	STRG0A92PHX.XP_072218008.1,STRG0A92PHX.XP_072218284.1,STRG0A92PHX.XP_072218704.1,STRG0A92PHX.XP_072218718.1,STRG0A92PHX.XP_072219018.1,STRG0A92PHX.XP_072219109.1,STRG0A92PHX.XP_072219225.1,STRG0A92PHX.XP_072219340.1,STRG0A92PHX.XP_072219555.1,STRG0A92PHX.XP_072220028.1,STRG0A92PHX.XP_072220234.1,STRG0A92PHX.XP_072220594.1,STRG0A92PHX.XP_072221149.1,STRG0A92PHX.XP_072221577.1,STRG0A92PHX.XP_072221…	XP_072218008.1,XP_072218284.1,XP_072218704.1,XP_072218718.1,XP_072219018.1,XP_072219109.1,XP_072219225.1,XP_072219340.1,XP_072219555.1,XP_072220028.1,XP_072220234.1,XP_072220594.1,XP_072221149.1,XP_072221577.1,XP_072221782.1,XP_072222094.1,XP_072222165.1,XP_072222175.1,XP_072222679.1,XP_072222689.1,XP_072222890.1,XP_072223367.1,XP_072223584.1,XP_072224039.1,XP_072224524.1,XP_072224564.1,XP_072224…	XP_072218008.1,XP_072218284.1,XP_072218704.1,XP_072218718.1,XP_072219018.1,XP_072219109.1,XP_072219225.1,XP_072219340.1,XP_072219555.1,XP_072220028.1,XP_072220234.1,XP_072220594.1,XP_072221149.1,XP_072221577.1,XP_072221782.1,XP_072222094.1,XP_072222165.1,XP_072222175.1,XP_072222679.1,XP_072222689.1,XP_072222890.1,XP_072223367.1,XP_072223584.1,XP_072224039.1,XP_072224524.1,XP_072224564.1,XP_072224…	1.301910552,0.799922334,1.461043319,1.034452714,0.976729168,1.294653479,0.825794039,0.894340355,1.017259346,0.790832609,0.82000739,1.584528709,1.266437687,0.837021429,0.954291138,0.722325985,1.250509237,0.557525424,0.841556554,0.554507354,1.040051187,0.729297787,1.159253211,0.950006898,1.274388767,0.949114979,0.939276572,0.849719433,1.986962646,1.047823787,0.882329608,0.809307136,0.833067222,1.03…	3031,1082,3195,2248,2005,3015,1215,1594,2191,1041,1181,3283,2950,1274,1895,720,2925,214,1309,208,2274,755,2689,1877,2966,1871,1812,1357,3392,2310,1534,1120,1254,2252,2205,1805,2219,3067,1277,1894,2304,2353,1449,526,1272,2637,1797,2308,2150,2090,3291,3318,2169,3293,2227,3128,1334,1489,2848,2709,2789,2545,2424,2380,3322,505,2687,1605,2887,3030,1359,2579,1133,411,1035,3197,1890,1856,1116,1490,2218,8…	157, 0.00059	0.238013
1P1vs1P4	GO Component	GO:0005761	Mitochondrial ribosome	31	99	0.585832	bottom	0.0006	ks	STRG0A92PHX.XP_072218696.1,STRG0A92PHX.XP_072218704.1,STRG0A92PHX.XP_072221149.1,STRG0A92PHX.XP_072222890.1,STRG0A92PHX.XP_072225257.1,STRG0A92PHX.XP_072225874.1,STRG0A92PHX.XP_072226118.1,STRG0A92PHX.XP_072226384.1,STRG0A92PHX.XP_072226876.1,STRG0A92PHX.XP_072226949.1,STRG0A92PHX.XP_072229348.1,STRG0A92PHX.XP_072230278.1,STRG0A92PHX.XP_072230637.1,STRG0A92PHX.XP_072234857.1,STRG0A92PHX.XP_072235…	XP_072218696.1,XP_072218704.1,XP_072221149.1,XP_072222890.1,XP_072225257.1,XP_072225874.1,XP_072226118.1,XP_072226384.1,XP_072226876.1,XP_072226949.1,XP_072229348.1,XP_072230278.1,XP_072230637.1,XP_072234857.1,XP_072235844.1,XP_072236213.1,XP_072236214.1,XP_072236859.1,XP_072239685.1,XP_072239689.1,XP_072240118.1,XP_072241594.1,XP_072242342.1,XP_072243700.1,XP_072246740.1,XP_072247408.1,XP_072249…	XP_072218696.1,XP_072218704.1,XP_072221149.1,XP_072222890.1,XP_072225257.1,XP_072225874.1,XP_072226118.1,XP_072226384.1,XP_072226876.1,XP_072226949.1,XP_072229348.1,XP_072230278.1,XP_072230637.1,XP_072234857.1,XP_072235844.1,XP_072236213.1,XP_072236214.1,XP_072236859.1,XP_072239685.1,XP_072239689.1,XP_072240118.1,XP_072241594.1,XP_072242342.1,XP_072243700.1,XP_072246740.1,XP_072247408.1,XP_072249…	0.905078655,1.461043319,1.266437687,1.040051187,1.986962646,1.228405516,1.132205708,1.02566746,1.048624301,1.12440805,0.993121778,1.376946891,1.21659356,1.06509615,0.946862265,0.874760245,1.027527704,1.048346889,1.340371562,1.218820075,1.181952216,1.317020595,1.071671103,1.318328752,1.120447095,1.148845818,0.860645625,1.067466221,0.9583217,1.407784277,1.354346517	1.64332e+123	31, 0.0006	0.585832
1P1vs1P4	GO Component	GO:0031012	Extracellular matrix	44	665	1.11615	bottom	0.001	ks	STRG0A92PHX.XP_072219016.1,STRG0A92PHX.XP_072219162.1,STRG0A92PHX.XP_072219444.1,STRG0A92PHX.XP_072219943.1,STRG0A92PHX.XP_072219944.1,STRG0A92PHX.XP_072221037.1,STRG0A92PHX.XP_072221188.1,STRG0A92PHX.XP_072221652.1,STRG0A92PHX.XP_072222727.1,STRG0A92PHX.XP_072223451.1,STRG0A92PHX.XP_072224355.1,STRG0A92PHX.XP_072225183.1,STRG0A92PHX.XP_072226110.1,STRG0A92PHX.XP_072226704.1,STRG0A92PHX.XP_072227…	XP_072219016.1,XP_072219162.1,XP_072219444.1,XP_072219943.1,XP_072219944.1,XP_072221037.1,XP_072221188.1,XP_072221652.1,XP_072222727.1,XP_072223451.1,XP_072224355.1,XP_072225183.1,XP_072226110.1,XP_072226704.1,XP_072227547.1,XP_072227797.1,XP_072229430.1,XP_072230530.1,XP_072233311.1,XP_072234428.1,XP_072235873.1,XP_072236042.1,XP_072237017.1,XP_072237459.1,XP_072237964.1,XP_072238683.1,XP_072241…	XP_072219016.1,XP_072219162.1,XP_072219444.1,XP_072219943.1,XP_072219944.1,XP_072221037.1,XP_072221188.1,XP_072221652.1,XP_072222727.1,XP_072223451.1,XP_072224355.1,XP_072225183.1,XP_072226110.1,XP_072226704.1,XP_072227547.1,XP_072227797.1,XP_072229430.1,XP_072230530.1,XP_072233311.1,XP_072234428.1,XP_072235873.1,XP_072236042.1,XP_072237017.1,XP_072237459.1,XP_072237964.1,XP_072238683.1,XP_072241…	2.035770571,2.58495958,1.709351799,1.933276391,1.417084731,1.198372085,0.746931424,1.153706955,1.483154641,1.123956601,2.537950141,1.23949015,2.261233844,0.956925134,2.131699187,1.106668175,2.16792628,1.919267538,1.146490005,0.856984187,0.822787824,0.772126801,1.137081573,0.907385373,1.606693387,1.175660972,0.964845405,0.94571309,2.167655695,1.526138628,0.575879444,0.754401474,1.30801716,0.974486…	3.39934e+169	44, 0.001	1.11615
1P1vs1P4	GO Component	GO:0140535	Intracellular protein-containing complex	165	1178	0.969632	top	0.001	ks	STRG0A92PHX.XP_072218121.1,STRG0A92PHX.XP_072218156.1,STRG0A92PHX.XP_072218290.1,STRG0A92PHX.XP_072218341.1,STRG0A92PHX.XP_072218382.1,STRG0A92PHX.XP_072218538.1,STRG0A92PHX.XP_072218623.1,STRG0A92PHX.XP_072218624.1,STRG0A92PHX.XP_072218944.1,STRG0A92PHX.XP_072218957.1,STRG0A92PHX.XP_072219015.1,STRG0A92PHX.XP_072219059.1,STRG0A92PHX.XP_072219260.1,STRG0A92PHX.XP_072219323.1,STRG0A92PHX.XP_072219…	XP_072218121.1,XP_072218156.1,XP_072218290.1,XP_072218341.1,XP_072218382.1,XP_072218538.1,XP_072218623.1,XP_072218624.1,XP_072218944.1,XP_072218957.1,XP_072219015.1,XP_072219059.1,XP_072219260.1,XP_072219323.1,XP_072219769.1,XP_072219879.1,XP_072219895.1,XP_072220057.1,XP_072220224.1,XP_072220476.1,XP_072220690.1,XP_072221186.1,XP_072221416.1,XP_072221614.1,XP_072221618.1,XP_072222237.1,XP_072222…	XP_072218121.1,XP_072218156.1,XP_072218290.1,XP_072218341.1,XP_072218382.1,XP_072218538.1,XP_072218623.1,XP_072218624.1,XP_072218944.1,XP_072218957.1,XP_072219015.1,XP_072219059.1,XP_072219260.1,XP_072219323.1,XP_072219769.1,XP_072219879.1,XP_072219895.1,XP_072220057.1,XP_072220224.1,XP_072220476.1,XP_072220690.1,XP_072221186.1,XP_072221416.1,XP_072221614.1,XP_072221618.1,XP_072222237.1,XP_072222…	0.852685167,0.702421307,0.791588342,0.947838505,1.261425578,0.872154824,0.910586111,0.954842254,0.796029188,0.835848327,0.436507194,1.350487875,0.903691932,0.843188924,0.949556755,1.110707307,0.844687445,1.012671681,0.680188609,0.814147648,1.205990333,0.82188015,1.018421974,0.790110437,0.615449218,0.746310369,0.46957216,0.670925597,0.809490068,0.59553536,0.804106391,1.049805946,0.740011936,0.8240…	1375,633,1045,1864,2944,1473,1678,1901,1072,1265,56,3104,1638,1323,1872,2542,1330,2164,544,1144,2820,1195,2197,1037,366,822,81,514,1121,316,1100,2321,797,1205,1222,1516,2410,491,1751,3270,2285,2119,296,1396,2801,985,1723,1982,829,1610,1569,369,328,1157,1282,980,545,1616,891,921,484,626,830,1383,616,1649,2460,1543,779,2084,877,3082,2194,1713,1578,483,3268,2334,1081,1279,1413,2910,2339,1675,38,24,2…	165, 0.001	-0.969632
1P1vs1P4	GO Component	GO:0062023	Collagen-containing extracellular matrix	40	441	1.18978	bottom	0.0011	ks	STRG0A92PHX.XP_072219016.1,STRG0A92PHX.XP_072219162.1,STRG0A92PHX.XP_072219444.1,STRG0A92PHX.XP_072219943.1,STRG0A92PHX.XP_072219944.1,STRG0A92PHX.XP_072221037.1,STRG0A92PHX.XP_072221188.1,STRG0A92PHX.XP_072221652.1,STRG0A92PHX.XP_072222727.1,STRG0A92PHX.XP_072223451.1,STRG0A92PHX.XP_072224355.1,STRG0A92PHX.XP_072226110.1,STRG0A92PHX.XP_072226704.1,STRG0A92PHX.XP_072227547.1,STRG0A92PHX.XP_072227…	XP_072219016.1,XP_072219162.1,XP_072219444.1,XP_072219943.1,XP_072219944.1,XP_072221037.1,XP_072221188.1,XP_072221652.1,XP_072222727.1,XP_072223451.1,XP_072224355.1,XP_072226110.1,XP_072226704.1,XP_072227547.1,XP_072227797.1,XP_072229430.1,XP_072230530.1,XP_072233311.1,XP_072234428.1,XP_072235873.1,XP_072237017.1,XP_072237459.1,XP_072237964.1,XP_072238683.1,XP_072241823.1,XP_072243288.1,XP_072245…	XP_072219016.1,XP_072219162.1,XP_072219444.1,XP_072219943.1,XP_072219944.1,XP_072221037.1,XP_072221188.1,XP_072221652.1,XP_072222727.1,XP_072223451.1,XP_072224355.1,XP_072226110.1,XP_072226704.1,XP_072227547.1,XP_072227797.1,XP_072229430.1,XP_072230530.1,XP_072233311.1,XP_072234428.1,XP_072235873.1,XP_072237017.1,XP_072237459.1,XP_072237964.1,XP_072238683.1,XP_072241823.1,XP_072243288.1,XP_072245…	2.035770571,2.58495958,1.709351799,1.933276391,1.417084731,1.198372085,0.746931424,1.153706955,1.483154641,1.123956601,2.537950141,2.261233844,0.956925134,2.131699187,1.106668175,2.16792628,1.919267538,1.146490005,0.856984187,0.822787824,1.137081573,0.907385373,1.606693387,1.175660972,0.964845405,2.167655695,1.526138628,0.575879444,0.754401474,1.30801716,0.974486075,0.8362512,0.905363917,0.771647…	3.39934e+154	40, 0.0011	1.18978
1P1vs1P4	GO Component	GO:0099056	Integral component of presynaptic membrane	5	77	5.14985	top	0.0025	afc	STRG0A92PHX.XP_072219206.1,STRG0A92PHX.XP_072219322.1,STRG0A92PHX.XP_072233971.1,STRG0A92PHX.XP_072236327.1,STRG0A92PHX.XP_072237502.1	XP_072219206.1,XP_072219322.1,XP_072233971.1,XP_072236327.1,XP_072237502.1	XP_072219206.1,XP_072219322.1,XP_072233971.1,XP_072236327.1,XP_072237502.1	0.71665289,0.482659665,0.662698084,0.217374094,0.44658486	694,101,490,3,65	5, 0.0025	-5.14985
1P1vs1P4	GO Component	GO:0015935	Small ribosomal subunit	33	63	0.662287	bottom	0.0032	ks	STRG0A92PHX.XP_072218362.1,STRG0A92PHX.XP_072218541.1,STRG0A92PHX.XP_072218704.1,STRG0A92PHX.XP_072220366.1,STRG0A92PHX.XP_072220621.1,STRG0A92PHX.XP_072221149.1,STRG0A92PHX.XP_072222890.1,STRG0A92PHX.XP_072224009.1,STRG0A92PHX.XP_072224406.1,STRG0A92PHX.XP_072224516.1,STRG0A92PHX.XP_072225874.1,STRG0A92PHX.XP_072226157.1,STRG0A92PHX.XP_072226515.1,STRG0A92PHX.XP_072226710.1,STRG0A92PHX.XP_072226…	XP_072218362.1,XP_072218541.1,XP_072218704.1,XP_072220366.1,XP_072220621.1,XP_072221149.1,XP_072222890.1,XP_072224009.1,XP_072224406.1,XP_072224516.1,XP_072225874.1,XP_072226157.1,XP_072226515.1,XP_072226710.1,XP_072226949.1,XP_072228526.1,XP_072230637.1,XP_072234453.1,XP_072235844.1,XP_072236213.1,XP_072237599.1,XP_072238374.1,XP_072240118.1,XP_072240983.1,XP_072241163.1,XP_072242342.1,XP_072246…	XP_072218362.1,XP_072218541.1,XP_072218704.1,XP_072220366.1,XP_072220621.1,XP_072221149.1,XP_072222890.1,XP_072224009.1,XP_072224406.1,XP_072224516.1,XP_072225874.1,XP_072226157.1,XP_072226515.1,XP_072226710.1,XP_072226949.1,XP_072228526.1,XP_072230637.1,XP_072234453.1,XP_072235844.1,XP_072236213.1,XP_072237599.1,XP_072238374.1,XP_072240118.1,XP_072240983.1,XP_072241163.1,XP_072242342.1,XP_072246…	3.009485921,1.689250713,1.461043319,0.943299792,1.539076907,1.266437687,1.040051187,1.182309002,0.767424807,1.068476533,1.228405516,1.21868303,1.340919072,1.071357413,1.12440805,1.460157063,1.21659356,0.968243821,0.946862265,0.874760245,1.004286109,1.132673681,1.181952216,1.415752552,1.093822717,1.071671103,1.120447095,1.23677434,0.935650383,0.860645625,1.10833216,0.9583217,0.769315198	3.43833e+129	33, 0.0032	0.662287
1P1vs1P4	GO Component	GO:0099699	Integral component of synaptic membrane	6	159	4.80309	top	0.0032	afc	STRG0A92PHX.XP_072219206.1,STRG0A92PHX.XP_072219322.1,STRG0A92PHX.XP_072233971.1,STRG0A92PHX.XP_072236327.1,STRG0A92PHX.XP_072237502.1,STRG0A92PHX.XP_072238745.1	XP_072219206.1,XP_072219322.1,XP_072233971.1,XP_072236327.1,XP_072237502.1,XP_072238745.1	XP_072219206.1,XP_072219322.1,XP_072233971.1,XP_072236327.1,XP_072237502.1,XP_072238745.1	0.71665289,0.482659665,0.662698084,0.217374094,0.44658486,0.692875999	694,101,490,3,65,590	6, 0.0032	-4.80309
1P1vs1P4	GO Component	GO:0005788	Endoplasmic reticulum lumen	45	114	0.477416	bottom	0.005	ks	STRG0A92PHX.XP_072217790.1,STRG0A92PHX.XP_072219061.1,STRG0A92PHX.XP_072220228.1,STRG0A92PHX.XP_072220721.1,STRG0A92PHX.XP_072221712.1,STRG0A92PHX.XP_072224906.1,STRG0A92PHX.XP_072225243.1,STRG0A92PHX.XP_072225595.1,STRG0A92PHX.XP_072225832.1,STRG0A92PHX.XP_072226737.1,STRG0A92PHX.XP_072227917.1,STRG0A92PHX.XP_072227918.1,STRG0A92PHX.XP_072228299.1,STRG0A92PHX.XP_072230250.1,STRG0A92PHX.XP_072230…	XP_072217790.1,XP_072219061.1,XP_072220228.1,XP_072220721.1,XP_072221712.1,XP_072224906.1,XP_072225243.1,XP_072225595.1,XP_072225832.1,XP_072226737.1,XP_072227917.1,XP_072227918.1,XP_072228299.1,XP_072230250.1,XP_072230295.1,XP_072230810.1,XP_072230968.1,XP_072231126.1,XP_072231811.1,XP_072232107.1,XP_072234053.1,XP_072234409.1,XP_072234848.1,XP_072236513.1,XP_072237453.1,XP_072238250.1,XP_072240…	XP_072217790.1,XP_072219061.1,XP_072220228.1,XP_072220721.1,XP_072221712.1,XP_072224906.1,XP_072225243.1,XP_072225595.1,XP_072225832.1,XP_072226737.1,XP_072227917.1,XP_072227918.1,XP_072228299.1,XP_072230250.1,XP_072230295.1,XP_072230810.1,XP_072230968.1,XP_072231126.1,XP_072231811.1,XP_072232107.1,XP_072234053.1,XP_072234409.1,XP_072234848.1,XP_072236513.1,XP_072237453.1,XP_072238250.1,XP_072240…	1.012028757,0.829955568,0.964374113,0.978632259,1.076299486,1.186803916,1.126338486,1.464006396,1.44784801,0.793942439,1.219205404,1.152560138,1.280272999,1.220897489,1.345582912,0.709869909,1.15539252,1.436703906,1.10021866,1.075648885,1.083600523,1.088887151,0.96475316,1.199849483,1.105078336,0.715609322,1.144137143,1.207209891,0.87834089,1.029290404,0.980908014,1.299836113,1.08653031,0.9159943…	2.15712e+175	45, 0.005	0.477416
1P1vs1P4	GO Component	GO:0008287	Protein serine threonine phosphatase complex	19	88	2.80589	top	0.0058	afc	STRG0A92PHX.XP_072219015.1,STRG0A92PHX.XP_072221416.1,STRG0A92PHX.XP_072222237.1,STRG0A92PHX.XP_072227765.1,STRG0A92PHX.XP_072228206.1,STRG0A92PHX.XP_072228713.1,STRG0A92PHX.XP_072230096.1,STRG0A92PHX.XP_072231970.1,STRG0A92PHX.XP_072232010.1,STRG0A92PHX.XP_072233821.1,STRG0A92PHX.XP_072237841.1,STRG0A92PHX.XP_072238955.1,STRG0A92PHX.XP_072240617.1,STRG0A92PHX.XP_072242072.1,STRG0A92PHX.XP_072244…	XP_072219015.1,XP_072221416.1,XP_072222237.1,XP_072227765.1,XP_072228206.1,XP_072228713.1,XP_072230096.1,XP_072231970.1,XP_072232010.1,XP_072233821.1,XP_072237841.1,XP_072238955.1,XP_072240617.1,XP_072242072.1,XP_072244362.1,XP_072244644.1,XP_072246723.1,XP_072246947.1,XP_072248561.1	XP_072219015.1,XP_072221416.1,XP_072222237.1,XP_072227765.1,XP_072228206.1,XP_072228713.1,XP_072230096.1,XP_072231970.1,XP_072232010.1,XP_072233821.1,XP_072237841.1,XP_072238955.1,XP_072240617.1,XP_072242072.1,XP_072244362.1,XP_072244644.1,XP_072246723.1,XP_072246947.1,XP_072248561.1	0.436507194,1.018421974,0.746310369,0.600235037,0.780247196,0.76887668,0.627254323,1.018059257,0.52565731,1.13240423,0.636170897,0.741331597,0.714533906,0.834839057,0.482023323,0.687937878,0.539225181,0.627924423,0.700751112	56,2197,822,328,980,921,397,2194,156,2604,427,804,683,1262,99,572,178,400,621	19, 0.0058	-2.80589
1P1vs1P4	GO Component	GO:0042734	Presynaptic membrane	11	267	3.5168	top	0.0095	afc	STRG0A92PHX.XP_072219206.1,STRG0A92PHX.XP_072219322.1,STRG0A92PHX.XP_072229443.1,STRG0A92PHX.XP_072232505.1,STRG0A92PHX.XP_072233971.1,STRG0A92PHX.XP_072236327.1,STRG0A92PHX.XP_072237502.1,STRG0A92PHX.XP_072240652.1,STRG0A92PHX.XP_072252089.1,STRG0A92PHX.XP_072252316.1,STRG0A92PHX.XP_072253486.1	XP_072219206.1,XP_072219322.1,XP_072229443.1,XP_072232505.1,XP_072233971.1,XP_072236327.1,XP_072237502.1,XP_072240652.1,XP_072252089.1,XP_072252316.1,XP_072253486.1	XP_072219206.1,XP_072219322.1,XP_072229443.1,XP_072232505.1,XP_072233971.1,XP_072236327.1,XP_072237502.1,XP_072240652.1,XP_072252089.1,XP_072252316.1,XP_072253486.1	0.71665289,0.482659665,0.944012967,0.906069744,0.662698084,0.217374094,0.44658486,0.628359669,0.707906535,0.892485874,0.574291008	694,101,1836,1650,490,3,65,403,659,1584,259	11, 0.0095	-3.5168
1P1vs1P4	STRING clusters	CL:1082	Formation of a pool of free 40S subunits	57	60	1.67641	bottom	5.59e-12	ks	STRG0A92PHX.XP_072218269.1,STRG0A92PHX.XP_072218362.1,STRG0A92PHX.XP_072218541.1,STRG0A92PHX.XP_072219217.1,STRG0A92PHX.XP_072220281.1,STRG0A92PHX.XP_072220366.1,STRG0A92PHX.XP_072220621.1,STRG0A92PHX.XP_072220730.1,STRG0A92PHX.XP_072221319.1,STRG0A92PHX.XP_072223123.1,STRG0A92PHX.XP_072223791.1,STRG0A92PHX.XP_072224009.1,STRG0A92PHX.XP_072224406.1,STRG0A92PHX.XP_072224939.1,STRG0A92PHX.XP_072225…	XP_072218269.1,XP_072218362.1,XP_072218541.1,XP_072219217.1,XP_072220281.1,XP_072220366.1,XP_072220621.1,XP_072220730.1,XP_072221319.1,XP_072223123.1,XP_072223791.1,XP_072224009.1,XP_072224406.1,XP_072224939.1,XP_072225159.1,XP_072226157.1,XP_072226299.1,XP_072226674.1,XP_072226693.1,XP_072227895.1,XP_072227906.1,XP_072228245.1,XP_072228275.1,XP_072229492.1,XP_072229693.1,XP_072231139.1,XP_072232…	XP_072218269.1,XP_072218362.1,XP_072218541.1,XP_072219217.1,XP_072220281.1,XP_072220366.1,XP_072220621.1,XP_072220730.1,XP_072221319.1,XP_072223123.1,XP_072223791.1,XP_072224009.1,XP_072224406.1,XP_072224939.1,XP_072225159.1,XP_072226157.1,XP_072226299.1,XP_072226674.1,XP_072226693.1,XP_072227895.1,XP_072227906.1,XP_072228245.1,XP_072228275.1,XP_072229492.1,XP_072229693.1,XP_072231139.1,XP_072232…	1.617891754,3.009485921,1.689250713,1.256956992,1.804252105,0.943299792,1.539076907,1.670776194,1.614018988,1.193932478,1.768112075,1.182309002,0.767424807,0.497815067,2.593122914,1.21868303,0.480905217,1.041396947,1.215503045,1.473653383,1.689344503,2.286272879,2.059850323,2.892173884,1.764770971,1.456738212,1.194536473,3.010517246,1.241692025,1.265724634,0.968243821,2.309039837,1.772107863,1.00…	3302,3438,3340,2935,3369,1833,3258,3329,3299,2786,3360,2748,909,123,3430,2859,97,2280,2843,3205,3341,3421,3403,3436,3358,3190,2788,3439,2903,2949,1967,3422,3361,2130,3252,2606,1225,1127,3157,2484,3385,3006,3271,3351,2739,3433,2756,2332,3384,2532,3420,3272,3370,922,3073,3277,3397	57, 0.00000000000559	1.67641
1P1vs1P4	STRING clusters	CL:1087	Formation of a pool of free 40S subunits	53	55	1.78447	bottom	5.59e-12	ks	STRG0A92PHX.XP_072218269.1,STRG0A92PHX.XP_072218362.1,STRG0A92PHX.XP_072218541.1,STRG0A92PHX.XP_072219217.1,STRG0A92PHX.XP_072220281.1,STRG0A92PHX.XP_072220366.1,STRG0A92PHX.XP_072220621.1,STRG0A92PHX.XP_072220730.1,STRG0A92PHX.XP_072221319.1,STRG0A92PHX.XP_072223123.1,STRG0A92PHX.XP_072223791.1,STRG0A92PHX.XP_072224009.1,STRG0A92PHX.XP_072225159.1,STRG0A92PHX.XP_072226157.1,STRG0A92PHX.XP_072226…	XP_072218269.1,XP_072218362.1,XP_072218541.1,XP_072219217.1,XP_072220281.1,XP_072220366.1,XP_072220621.1,XP_072220730.1,XP_072221319.1,XP_072223123.1,XP_072223791.1,XP_072224009.1,XP_072225159.1,XP_072226157.1,XP_072226299.1,XP_072226674.1,XP_072226693.1,XP_072227895.1,XP_072227906.1,XP_072228245.1,XP_072228275.1,XP_072229492.1,XP_072231139.1,XP_072232092.1,XP_072232670.1,XP_072233559.1,XP_072233…	XP_072218269.1,XP_072218362.1,XP_072218541.1,XP_072219217.1,XP_072220281.1,XP_072220366.1,XP_072220621.1,XP_072220730.1,XP_072221319.1,XP_072223123.1,XP_072223791.1,XP_072224009.1,XP_072225159.1,XP_072226157.1,XP_072226299.1,XP_072226674.1,XP_072226693.1,XP_072227895.1,XP_072227906.1,XP_072228245.1,XP_072228275.1,XP_072229492.1,XP_072231139.1,XP_072232092.1,XP_072232670.1,XP_072233559.1,XP_072233…	1.617891754,3.009485921,1.689250713,1.256956992,1.804252105,0.943299792,1.539076907,1.670776194,1.614018988,1.193932478,1.768112075,1.182309002,2.593122914,1.21868303,0.480905217,1.041396947,1.215503045,1.473653383,1.689344503,2.286272879,2.059850323,2.892173884,1.456738212,1.194536473,3.010517246,1.241692025,1.265724634,0.968243821,2.309039837,1.772107863,1.004286109,1.533747188,1.132673681,0.82…	3302,3438,3340,2935,3369,1833,3258,3329,3299,2786,3360,2748,3430,2859,97,2280,2843,3205,3341,3421,3403,3436,3190,2788,3439,2903,2949,1967,3422,3361,2130,3252,2606,1225,1127,3157,2484,3385,3006,3271,3351,3433,2756,2332,3384,2532,3420,3272,3370,922,3073,3277,3397	53, 0.00000000000559	1.78447
1P1vs1P4	STRING clusters	CL:1068	Formation of a pool of free 40S subunits	66	76	1.50521	bottom	1.72e-11	ks	STRG0A92PHX.XP_072218269.1,STRG0A92PHX.XP_072218362.1,STRG0A92PHX.XP_072218541.1,STRG0A92PHX.XP_072219128.1,STRG0A92PHX.XP_072219217.1,STRG0A92PHX.XP_072220281.1,STRG0A92PHX.XP_072220366.1,STRG0A92PHX.XP_072220621.1,STRG0A92PHX.XP_072220730.1,STRG0A92PHX.XP_072221319.1,STRG0A92PHX.XP_072222983.1,STRG0A92PHX.XP_072223123.1,STRG0A92PHX.XP_072223791.1,STRG0A92PHX.XP_072224009.1,STRG0A92PHX.XP_072224…	XP_072218269.1,XP_072218362.1,XP_072218541.1,XP_072219128.1,XP_072219217.1,XP_072220281.1,XP_072220366.1,XP_072220621.1,XP_072220730.1,XP_072221319.1,XP_072222983.1,XP_072223123.1,XP_072223791.1,XP_072224009.1,XP_072224124.1,XP_072224406.1,XP_072224516.1,XP_072224939.1,XP_072225159.1,XP_072226157.1,XP_072226299.1,XP_072226674.1,XP_072226693.1,XP_072227895.1,XP_072227906.1,XP_072228245.1,XP_072228…	XP_072218269.1,XP_072218362.1,XP_072218541.1,XP_072219128.1,XP_072219217.1,XP_072220281.1,XP_072220366.1,XP_072220621.1,XP_072220730.1,XP_072221319.1,XP_072222983.1,XP_072223123.1,XP_072223791.1,XP_072224009.1,XP_072224124.1,XP_072224406.1,XP_072224516.1,XP_072224939.1,XP_072225159.1,XP_072226157.1,XP_072226299.1,XP_072226674.1,XP_072226693.1,XP_072227895.1,XP_072227906.1,XP_072228245.1,XP_072228…	1.617891754,3.009485921,1.689250713,0.699153426,1.256956992,1.804252105,0.943299792,1.539076907,1.670776194,1.614018988,1.168197937,1.193932478,1.768112075,1.182309002,1.119054252,0.767424807,1.068476533,0.497815067,2.593122914,1.21868303,0.480905217,1.041396947,1.215503045,1.473653383,1.689344503,2.286272879,2.059850323,2.892173884,1.764770971,1.456738212,1.194536473,3.010517246,1.241692025,1.26…	3302,3438,3340,607,2935,3369,1833,3258,3329,3299,2713,2786,3360,2748,2564,909,2398,123,3430,2859,97,2280,2843,3205,3341,3421,3403,3436,3358,3190,2788,3439,2903,2949,2948,1967,3422,2345,3361,2130,3252,2606,1908,1225,1127,3157,2484,3385,3006,3271,3120,3351,2739,3433,2756,2332,3384,3021,2532,3420,3272,3370,922,3073,3277,3397	66, 0.0000000000172	1.50521
1P1vs1P4	STRING clusters	CL:1062	Formation of a pool of free 40S subunits	69	86	1.44277	bottom	2.55e-11	ks	STRG0A92PHX.XP_072218269.1,STRG0A92PHX.XP_072218362.1,STRG0A92PHX.XP_072218541.1,STRG0A92PHX.XP_072219128.1,STRG0A92PHX.XP_072219217.1,STRG0A92PHX.XP_072220281.1,STRG0A92PHX.XP_072220366.1,STRG0A92PHX.XP_072220621.1,STRG0A92PHX.XP_072220730.1,STRG0A92PHX.XP_072221319.1,STRG0A92PHX.XP_072222983.1,STRG0A92PHX.XP_072223123.1,STRG0A92PHX.XP_072223791.1,STRG0A92PHX.XP_072224009.1,STRG0A92PHX.XP_072224…	XP_072218269.1,XP_072218362.1,XP_072218541.1,XP_072219128.1,XP_072219217.1,XP_072220281.1,XP_072220366.1,XP_072220621.1,XP_072220730.1,XP_072221319.1,XP_072222983.1,XP_072223123.1,XP_072223791.1,XP_072224009.1,XP_072224124.1,XP_072224406.1,XP_072224516.1,XP_072224939.1,XP_072225159.1,XP_072226157.1,XP_072226299.1,XP_072226674.1,XP_072226693.1,XP_072226763.1,XP_072227895.1,XP_072227906.1,XP_072228…	XP_072218269.1,XP_072218362.1,XP_072218541.1,XP_072219128.1,XP_072219217.1,XP_072220281.1,XP_072220366.1,XP_072220621.1,XP_072220730.1,XP_072221319.1,XP_072222983.1,XP_072223123.1,XP_072223791.1,XP_072224009.1,XP_072224124.1,XP_072224406.1,XP_072224516.1,XP_072224939.1,XP_072225159.1,XP_072226157.1,XP_072226299.1,XP_072226674.1,XP_072226693.1,XP_072226763.1,XP_072227895.1,XP_072227906.1,XP_072228…	1.617891754,3.009485921,1.689250713,0.699153426,1.256956992,1.804252105,0.943299792,1.539076907,1.670776194,1.614018988,1.168197937,1.193932478,1.768112075,1.182309002,1.119054252,0.767424807,1.068476533,0.497815067,2.593122914,1.21868303,0.480905217,1.041396947,1.215503045,0.679528686,1.473653383,1.689344503,2.286272879,2.059850323,2.892173884,1.764770971,1.456738212,1.194536473,3.010517246,1.24…	3302,3438,3340,607,2935,3369,1833,3258,3329,3299,2713,2786,3360,2748,2564,909,2398,123,3430,2859,97,2280,2843,540,3205,3341,3421,3403,3436,3358,3190,2788,3439,2903,2949,2948,1967,3422,2345,3361,2130,3252,2606,1908,2177,1225,1127,3157,2484,3385,3006,3271,3120,3351,2739,3433,2756,2332,3384,3021,2532,3420,2987,3272,3370,922,3073,3277,3397	69, 0.0000000000255	1.44277
1P1vs1P4	STRING clusters	CL:1064	Formation of a pool of free 40S subunits	67	81	1.46975	bottom	2.55e-11	ks	STRG0A92PHX.XP_072218269.1,STRG0A92PHX.XP_072218362.1,STRG0A92PHX.XP_072218541.1,STRG0A92PHX.XP_072219128.1,STRG0A92PHX.XP_072219217.1,STRG0A92PHX.XP_072220281.1,STRG0A92PHX.XP_072220366.1,STRG0A92PHX.XP_072220621.1,STRG0A92PHX.XP_072220730.1,STRG0A92PHX.XP_072221319.1,STRG0A92PHX.XP_072222983.1,STRG0A92PHX.XP_072223123.1,STRG0A92PHX.XP_072223791.1,STRG0A92PHX.XP_072224009.1,STRG0A92PHX.XP_072224…	XP_072218269.1,XP_072218362.1,XP_072218541.1,XP_072219128.1,XP_072219217.1,XP_072220281.1,XP_072220366.1,XP_072220621.1,XP_072220730.1,XP_072221319.1,XP_072222983.1,XP_072223123.1,XP_072223791.1,XP_072224009.1,XP_072224124.1,XP_072224406.1,XP_072224516.1,XP_072224939.1,XP_072225159.1,XP_072226157.1,XP_072226299.1,XP_072226674.1,XP_072226693.1,XP_072226763.1,XP_072227895.1,XP_072227906.1,XP_072228…	XP_072218269.1,XP_072218362.1,XP_072218541.1,XP_072219128.1,XP_072219217.1,XP_072220281.1,XP_072220366.1,XP_072220621.1,XP_072220730.1,XP_072221319.1,XP_072222983.1,XP_072223123.1,XP_072223791.1,XP_072224009.1,XP_072224124.1,XP_072224406.1,XP_072224516.1,XP_072224939.1,XP_072225159.1,XP_072226157.1,XP_072226299.1,XP_072226674.1,XP_072226693.1,XP_072226763.1,XP_072227895.1,XP_072227906.1,XP_072228…	1.617891754,3.009485921,1.689250713,0.699153426,1.256956992,1.804252105,0.943299792,1.539076907,1.670776194,1.614018988,1.168197937,1.193932478,1.768112075,1.182309002,1.119054252,0.767424807,1.068476533,0.497815067,2.593122914,1.21868303,0.480905217,1.041396947,1.215503045,0.679528686,1.473653383,1.689344503,2.286272879,2.059850323,2.892173884,1.764770971,1.456738212,1.194536473,3.010517246,1.24…	3302,3438,3340,607,2935,3369,1833,3258,3329,3299,2713,2786,3360,2748,2564,909,2398,123,3430,2859,97,2280,2843,540,3205,3341,3421,3403,3436,3358,3190,2788,3439,2903,2949,2948,1967,3422,2345,3361,2130,3252,2606,1908,1225,1127,3157,2484,3385,3006,3271,3120,3351,2739,3433,2756,2332,3384,3021,2532,3420,3272,3370,922,3073,3277,3397	67, 0.0000000000255	1.46975
1P1vs1P4	STRING clusters	CL:1072	Formation of a pool of free 40S subunits	63	70	1.54307	bottom	2.66e-11	ks	STRG0A92PHX.XP_072218269.1,STRG0A92PHX.XP_072218362.1,STRG0A92PHX.XP_072218541.1,STRG0A92PHX.XP_072219128.1,STRG0A92PHX.XP_072219217.1,STRG0A92PHX.XP_072220281.1,STRG0A92PHX.XP_072220366.1,STRG0A92PHX.XP_072220621.1,STRG0A92PHX.XP_072220730.1,STRG0A92PHX.XP_072221319.1,STRG0A92PHX.XP_072222983.1,STRG0A92PHX.XP_072223123.1,STRG0A92PHX.XP_072223791.1,STRG0A92PHX.XP_072224009.1,STRG0A92PHX.XP_072224…	XP_072218269.1,XP_072218362.1,XP_072218541.1,XP_072219128.1,XP_072219217.1,XP_072220281.1,XP_072220366.1,XP_072220621.1,XP_072220730.1,XP_072221319.1,XP_072222983.1,XP_072223123.1,XP_072223791.1,XP_072224009.1,XP_072224124.1,XP_072224406.1,XP_072224516.1,XP_072224939.1,XP_072225159.1,XP_072226157.1,XP_072226299.1,XP_072226674.1,XP_072226693.1,XP_072227895.1,XP_072227906.1,XP_072228245.1,XP_072228…	XP_072218269.1,XP_072218362.1,XP_072218541.1,XP_072219128.1,XP_072219217.1,XP_072220281.1,XP_072220366.1,XP_072220621.1,XP_072220730.1,XP_072221319.1,XP_072222983.1,XP_072223123.1,XP_072223791.1,XP_072224009.1,XP_072224124.1,XP_072224406.1,XP_072224516.1,XP_072224939.1,XP_072225159.1,XP_072226157.1,XP_072226299.1,XP_072226674.1,XP_072226693.1,XP_072227895.1,XP_072227906.1,XP_072228245.1,XP_072228…	1.617891754,3.009485921,1.689250713,0.699153426,1.256956992,1.804252105,0.943299792,1.539076907,1.670776194,1.614018988,1.168197937,1.193932478,1.768112075,1.182309002,1.119054252,0.767424807,1.068476533,0.497815067,2.593122914,1.21868303,0.480905217,1.041396947,1.215503045,1.473653383,1.689344503,2.286272879,2.059850323,2.892173884,1.764770971,1.456738212,1.194536473,3.010517246,1.241692025,1.26…	3302,3438,3340,607,2935,3369,1833,3258,3329,3299,2713,2786,3360,2748,2564,909,2398,123,3430,2859,97,2280,2843,3205,3341,3421,3403,3436,3358,3190,2788,3439,2903,2949,2948,1967,3422,2345,3361,2130,3252,2606,1225,1127,3157,2484,3385,3006,3271,3351,2739,3433,2756,2332,3384,2532,3420,3272,3370,922,3073,3277,3397	63, 0.0000000000266	1.54307
1P1vs1P4	STRING clusters	CL:1054	SRP-dependent cotranslational protein targeting to membrane	80	103	1.26041	bottom	3.11e-11	ks	STRG0A92PHX.XP_072218021.1,STRG0A92PHX.XP_072218269.1,STRG0A92PHX.XP_072218362.1,STRG0A92PHX.XP_072218541.1,STRG0A92PHX.XP_072219128.1,STRG0A92PHX.XP_072219217.1,STRG0A92PHX.XP_072220281.1,STRG0A92PHX.XP_072220366.1,STRG0A92PHX.XP_072220621.1,STRG0A92PHX.XP_072220730.1,STRG0A92PHX.XP_072221319.1,STRG0A92PHX.XP_072221404.1,STRG0A92PHX.XP_072222983.1,STRG0A92PHX.XP_072223123.1,STRG0A92PHX.XP_072223…	XP_072218021.1,XP_072218269.1,XP_072218362.1,XP_072218541.1,XP_072219128.1,XP_072219217.1,XP_072220281.1,XP_072220366.1,XP_072220621.1,XP_072220730.1,XP_072221319.1,XP_072221404.1,XP_072222983.1,XP_072223123.1,XP_072223600.1,XP_072223791.1,XP_072224009.1,XP_072224124.1,XP_072224406.1,XP_072224516.1,XP_072224939.1,XP_072225159.1,XP_072226157.1,XP_072226299.1,XP_072226515.1,XP_072226674.1,XP_072226…	XP_072218021.1,XP_072218269.1,XP_072218362.1,XP_072218541.1,XP_072219128.1,XP_072219217.1,XP_072220281.1,XP_072220366.1,XP_072220621.1,XP_072220730.1,XP_072221319.1,XP_072221404.1,XP_072222983.1,XP_072223123.1,XP_072223600.1,XP_072223791.1,XP_072224009.1,XP_072224124.1,XP_072224406.1,XP_072224516.1,XP_072224939.1,XP_072225159.1,XP_072226157.1,XP_072226299.1,XP_072226515.1,XP_072226674.1,XP_072226…	0.459287899,1.617891754,3.009485921,1.689250713,0.699153426,1.256956992,1.804252105,0.943299792,1.539076907,1.670776194,1.614018988,1.255604149,1.168197937,1.193932478,0.957827947,1.768112075,1.182309002,1.119054252,0.767424807,1.068476533,0.497815067,2.593122914,1.21868303,0.480905217,1.340919072,1.041396947,1.215503045,0.679528686,1.473653383,1.689344503,2.286272879,2.059850323,2.892173884,1.76…	74,3302,3438,3340,607,2935,3369,1833,3258,3329,3299,2933,2713,2786,1922,3360,2748,2564,909,2398,123,3430,2859,97,3091,2280,2843,540,3205,3341,3421,3403,3436,3358,3190,2788,3439,2903,2949,2948,1967,3422,2345,3361,2752,2130,3252,2606,1908,2177,511,1225,2718,1127,3157,2484,3385,3006,3271,3120,2267,3351,2739,3433,2756,2332,3384,2260,1247,3021,2532,3420,2987,2676,3272,3370,922,3073,3277,3397	80, 0.0000000000311	1.26041
1P1vs1P4	STRING clusters	CL:1077	Formation of a pool of free 40S subunits	60	65	1.59139	bottom	3.11e-11	ks	STRG0A92PHX.XP_072218269.1,STRG0A92PHX.XP_072218362.1,STRG0A92PHX.XP_072218541.1,STRG0A92PHX.XP_072219128.1,STRG0A92PHX.XP_072219217.1,STRG0A92PHX.XP_072220281.1,STRG0A92PHX.XP_072220366.1,STRG0A92PHX.XP_072220621.1,STRG0A92PHX.XP_072220730.1,STRG0A92PHX.XP_072221319.1,STRG0A92PHX.XP_072223123.1,STRG0A92PHX.XP_072223791.1,STRG0A92PHX.XP_072224009.1,STRG0A92PHX.XP_072224124.1,STRG0A92PHX.XP_072224…	XP_072218269.1,XP_072218362.1,XP_072218541.1,XP_072219128.1,XP_072219217.1,XP_072220281.1,XP_072220366.1,XP_072220621.1,XP_072220730.1,XP_072221319.1,XP_072223123.1,XP_072223791.1,XP_072224009.1,XP_072224124.1,XP_072224406.1,XP_072224516.1,XP_072224939.1,XP_072225159.1,XP_072226157.1,XP_072226299.1,XP_072226674.1,XP_072226693.1,XP_072227895.1,XP_072227906.1,XP_072228245.1,XP_072228275.1,XP_072229…	XP_072218269.1,XP_072218362.1,XP_072218541.1,XP_072219128.1,XP_072219217.1,XP_072220281.1,XP_072220366.1,XP_072220621.1,XP_072220730.1,XP_072221319.1,XP_072223123.1,XP_072223791.1,XP_072224009.1,XP_072224124.1,XP_072224406.1,XP_072224516.1,XP_072224939.1,XP_072225159.1,XP_072226157.1,XP_072226299.1,XP_072226674.1,XP_072226693.1,XP_072227895.1,XP_072227906.1,XP_072228245.1,XP_072228275.1,XP_072229…	1.617891754,3.009485921,1.689250713,0.699153426,1.256956992,1.804252105,0.943299792,1.539076907,1.670776194,1.614018988,1.193932478,1.768112075,1.182309002,1.119054252,0.767424807,1.068476533,0.497815067,2.593122914,1.21868303,0.480905217,1.041396947,1.215503045,1.473653383,1.689344503,2.286272879,2.059850323,2.892173884,1.764770971,1.456738212,1.194536473,3.010517246,1.241692025,1.265724634,0.96…	3302,3438,3340,607,2935,3369,1833,3258,3329,3299,2786,3360,2748,2564,909,2398,123,3430,2859,97,2280,2843,3205,3341,3421,3403,3436,3358,3190,2788,3439,2903,2949,1967,3422,3361,2130,3252,2606,1225,1127,3157,2484,3385,3006,3271,3351,2739,3433,2756,2332,3384,2532,3420,3272,3370,922,3073,3277,3397	60, 0.0000000000311	1.59139
1P1vs1P4	STRING clusters	CL:1089	Formation of a pool of free 40S subunits	48	50	1.83816	bottom	3.37e-11	ks	STRG0A92PHX.XP_072218269.1,STRG0A92PHX.XP_072218362.1,STRG0A92PHX.XP_072220281.1,STRG0A92PHX.XP_072220366.1,STRG0A92PHX.XP_072221319.1,STRG0A92PHX.XP_072223123.1,STRG0A92PHX.XP_072223791.1,STRG0A92PHX.XP_072224009.1,STRG0A92PHX.XP_072225159.1,STRG0A92PHX.XP_072226157.1,STRG0A92PHX.XP_072226299.1,STRG0A92PHX.XP_072226674.1,STRG0A92PHX.XP_072226693.1,STRG0A92PHX.XP_072227895.1,STRG0A92PHX.XP_072227…	XP_072218269.1,XP_072218362.1,XP_072220281.1,XP_072220366.1,XP_072221319.1,XP_072223123.1,XP_072223791.1,XP_072224009.1,XP_072225159.1,XP_072226157.1,XP_072226299.1,XP_072226674.1,XP_072226693.1,XP_072227895.1,XP_072227906.1,XP_072228245.1,XP_072228275.1,XP_072229492.1,XP_072231139.1,XP_072232092.1,XP_072232670.1,XP_072233559.1,XP_072233822.1,XP_072234453.1,XP_072234634.1,XP_072236676.1,XP_072237…	XP_072218269.1,XP_072218362.1,XP_072220281.1,XP_072220366.1,XP_072221319.1,XP_072223123.1,XP_072223791.1,XP_072224009.1,XP_072225159.1,XP_072226157.1,XP_072226299.1,XP_072226674.1,XP_072226693.1,XP_072227895.1,XP_072227906.1,XP_072228245.1,XP_072228275.1,XP_072229492.1,XP_072231139.1,XP_072232092.1,XP_072232670.1,XP_072233559.1,XP_072233822.1,XP_072234453.1,XP_072234634.1,XP_072236676.1,XP_072237…	1.617891754,3.009485921,1.804252105,0.943299792,1.614018988,1.193932478,1.768112075,1.182309002,2.593122914,1.21868303,0.480905217,1.041396947,1.215503045,1.473653383,1.689344503,2.286272879,2.059850323,2.892173884,1.456738212,1.194536473,3.010517246,1.241692025,1.265724634,0.968243821,2.309039837,1.772107863,1.004286109,1.533747188,1.132673681,0.827502424,1.415752552,1.093822717,1.911821831,1.29…	3302,3438,3369,1833,3299,2786,3360,2748,3430,2859,97,2280,2843,3205,3341,3421,3403,3436,3190,2788,3439,2903,2949,1967,3422,3361,2130,3252,2606,1225,3157,2484,3385,3006,3271,3351,3433,2756,2332,3384,2532,3420,3272,3370,922,3073,3277,3397	48, 0.0000000000337	1.83816
1P1vs1P4	STRING clusters	CL:1057	Formation of a pool of free 40S subunits	73	92	1.33873	bottom	4.88e-11	ks	STRG0A92PHX.XP_072218021.1,STRG0A92PHX.XP_072218269.1,STRG0A92PHX.XP_072218362.1,STRG0A92PHX.XP_072218541.1,STRG0A92PHX.XP_072219128.1,STRG0A92PHX.XP_072219217.1,STRG0A92PHX.XP_072220281.1,STRG0A92PHX.XP_072220366.1,STRG0A92PHX.XP_072220621.1,STRG0A92PHX.XP_072220730.1,STRG0A92PHX.XP_072221319.1,STRG0A92PHX.XP_072222983.1,STRG0A92PHX.XP_072223123.1,STRG0A92PHX.XP_072223600.1,STRG0A92PHX.XP_072223…	XP_072218021.1,XP_072218269.1,XP_072218362.1,XP_072218541.1,XP_072219128.1,XP_072219217.1,XP_072220281.1,XP_072220366.1,XP_072220621.1,XP_072220730.1,XP_072221319.1,XP_072222983.1,XP_072223123.1,XP_072223600.1,XP_072223791.1,XP_072224009.1,XP_072224124.1,XP_072224406.1,XP_072224516.1,XP_072224939.1,XP_072225159.1,XP_072226157.1,XP_072226299.1,XP_072226674.1,XP_072226693.1,XP_072226763.1,XP_072227…	XP_072218021.1,XP_072218269.1,XP_072218362.1,XP_072218541.1,XP_072219128.1,XP_072219217.1,XP_072220281.1,XP_072220366.1,XP_072220621.1,XP_072220730.1,XP_072221319.1,XP_072222983.1,XP_072223123.1,XP_072223600.1,XP_072223791.1,XP_072224009.1,XP_072224124.1,XP_072224406.1,XP_072224516.1,XP_072224939.1,XP_072225159.1,XP_072226157.1,XP_072226299.1,XP_072226674.1,XP_072226693.1,XP_072226763.1,XP_072227…	0.459287899,1.617891754,3.009485921,1.689250713,0.699153426,1.256956992,1.804252105,0.943299792,1.539076907,1.670776194,1.614018988,1.168197937,1.193932478,0.957827947,1.768112075,1.182309002,1.119054252,0.767424807,1.068476533,0.497815067,2.593122914,1.21868303,0.480905217,1.041396947,1.215503045,0.679528686,1.473653383,1.689344503,2.286272879,2.059850323,2.892173884,1.764770971,1.456738212,1.19…	74,3302,3438,3340,607,2935,3369,1833,3258,3329,3299,2713,2786,1922,3360,2748,2564,909,2398,123,3430,2859,97,2280,2843,540,3205,3341,3421,3403,3436,3358,3190,2788,3439,2903,2949,2948,1967,3422,2345,3361,2752,2130,3252,2606,1908,2177,511,1225,1127,3157,2484,3385,3006,3271,3120,3351,2739,3433,2756,2332,3384,3021,2532,3420,2987,3272,3370,922,3073,3277,3397	73, 0.0000000000488	1.33873
1P1vs1P4	STRING clusters	CL:1090	Formation of a pool of free 40S subunits	41	43	1.93014	bottom	8.02e-09	ks	STRG0A92PHX.XP_072218362.1,STRG0A92PHX.XP_072220281.1,STRG0A92PHX.XP_072220366.1,STRG0A92PHX.XP_072221319.1,STRG0A92PHX.XP_072223123.1,STRG0A92PHX.XP_072223791.1,STRG0A92PHX.XP_072225159.1,STRG0A92PHX.XP_072226157.1,STRG0A92PHX.XP_072226299.1,STRG0A92PHX.XP_072226674.1,STRG0A92PHX.XP_072226693.1,STRG0A92PHX.XP_072227906.1,STRG0A92PHX.XP_072228245.1,STRG0A92PHX.XP_072228275.1,STRG0A92PHX.XP_072229…	XP_072218362.1,XP_072220281.1,XP_072220366.1,XP_072221319.1,XP_072223123.1,XP_072223791.1,XP_072225159.1,XP_072226157.1,XP_072226299.1,XP_072226674.1,XP_072226693.1,XP_072227906.1,XP_072228245.1,XP_072228275.1,XP_072229492.1,XP_072231139.1,XP_072232092.1,XP_072232670.1,XP_072233822.1,XP_072234453.1,XP_072234634.1,XP_072238374.1,XP_072239366.1,XP_072240983.1,XP_072241163.1,XP_072242022.1,XP_072242…	XP_072218362.1,XP_072220281.1,XP_072220366.1,XP_072221319.1,XP_072223123.1,XP_072223791.1,XP_072225159.1,XP_072226157.1,XP_072226299.1,XP_072226674.1,XP_072226693.1,XP_072227906.1,XP_072228245.1,XP_072228275.1,XP_072229492.1,XP_072231139.1,XP_072232092.1,XP_072232670.1,XP_072233822.1,XP_072234453.1,XP_072234634.1,XP_072238374.1,XP_072239366.1,XP_072240983.1,XP_072241163.1,XP_072242022.1,XP_072242…	3.009485921,1.804252105,0.943299792,1.614018988,1.193932478,1.768112075,2.593122914,1.21868303,0.480905217,1.041396947,1.215503045,1.689344503,2.286272879,2.059850323,2.892173884,1.456738212,1.194536473,3.010517246,1.265724634,0.968243821,2.309039837,1.132673681,0.827502424,1.415752552,1.093822717,1.911821831,1.29038825,1.560934055,1.726453907,2.621574447,1.184664595,1.051620634,1.900551215,1.108…	3438,3369,1833,3299,2786,3360,3430,2859,97,2280,2843,3341,3421,3403,3436,3190,2788,3439,2949,1967,3422,2606,1225,3157,2484,3385,3006,3271,3351,3433,2756,2332,3384,2532,3420,3272,3370,922,3073,3277,3397	41, 0.00000000802	1.93014
1P1vs1P4	STRING clusters	CL:1053	Formation of a pool of free 40S subunits	100	136	1.0128	bottom	7.21e-08	ks	STRG0A92PHX.XP_072218021.1,STRG0A92PHX.XP_072218269.1,STRG0A92PHX.XP_072218362.1,STRG0A92PHX.XP_072218541.1,STRG0A92PHX.XP_072219128.1,STRG0A92PHX.XP_072219217.1,STRG0A92PHX.XP_072219622.1,STRG0A92PHX.XP_072220281.1,STRG0A92PHX.XP_072220366.1,STRG0A92PHX.XP_072220621.1,STRG0A92PHX.XP_072220730.1,STRG0A92PHX.XP_072221002.1,STRG0A92PHX.XP_072221319.1,STRG0A92PHX.XP_072221404.1,STRG0A92PHX.XP_072222…	XP_072218021.1,XP_072218269.1,XP_072218362.1,XP_072218541.1,XP_072219128.1,XP_072219217.1,XP_072219622.1,XP_072220281.1,XP_072220366.1,XP_072220621.1,XP_072220730.1,XP_072221002.1,XP_072221319.1,XP_072221404.1,XP_072222983.1,XP_072223123.1,XP_072223600.1,XP_072223791.1,XP_072224009.1,XP_072224124.1,XP_072224406.1,XP_072224516.1,XP_072224923.1,XP_072224939.1,XP_072225159.1,XP_072225206.1,XP_072225…	XP_072218021.1,XP_072218269.1,XP_072218362.1,XP_072218541.1,XP_072219128.1,XP_072219217.1,XP_072219622.1,XP_072220281.1,XP_072220366.1,XP_072220621.1,XP_072220730.1,XP_072221002.1,XP_072221319.1,XP_072221404.1,XP_072222983.1,XP_072223123.1,XP_072223600.1,XP_072223791.1,XP_072224009.1,XP_072224124.1,XP_072224406.1,XP_072224516.1,XP_072224923.1,XP_072224939.1,XP_072225159.1,XP_072225206.1,XP_072225…	0.459287899,1.617891754,3.009485921,1.689250713,0.699153426,1.256956992,0.910191823,1.804252105,0.943299792,1.539076907,1.670776194,0.947621505,1.614018988,1.255604149,1.168197937,1.193932478,0.957827947,1.768112075,1.182309002,1.119054252,0.767424807,1.068476533,0.952225377,0.497815067,2.593122914,1.363343953,0.722196178,1.21868303,0.480905217,1.340919072,0.827888356,1.041396947,1.215503045,1.07…	74,3302,3438,3340,607,2935,1673,3369,1833,3258,3329,1861,3299,2933,2713,2786,1922,3360,2748,2564,909,2398,1888,123,3430,3115,719,2859,97,3091,1229,2280,2843,2408,540,3205,3341,3421,3403,3436,3358,1839,3190,2788,3439,2903,2949,2948,1734,1098,1967,3422,2217,2345,1780,3361,2174,2752,2130,3252,2606,1908,2177,511,1225,2718,1127,1463,3157,2484,3385,3006,3271,3120,2267,3351,2739,3433,2756,2332,1146,2955…	100, 0.0000000721	1.0128
1P1vs1P4	STRING clusters	CL:1038	Formation of a pool of free 40S subunits, and SRP-dependent cotranslational protein targeting to membrane	117	167	0.92154	bottom	1.17e-07	ks	STRG0A92PHX.XP_072218021.1,STRG0A92PHX.XP_072218269.1,STRG0A92PHX.XP_072218362.1,STRG0A92PHX.XP_072218541.1,STRG0A92PHX.XP_072219128.1,STRG0A92PHX.XP_072219217.1,STRG0A92PHX.XP_072219307.1,STRG0A92PHX.XP_072219622.1,STRG0A92PHX.XP_072220281.1,STRG0A92PHX.XP_072220366.1,STRG0A92PHX.XP_072220621.1,STRG0A92PHX.XP_072220730.1,STRG0A92PHX.XP_072221002.1,STRG0A92PHX.XP_072221319.1,STRG0A92PHX.XP_072221…	XP_072218021.1,XP_072218269.1,XP_072218362.1,XP_072218541.1,XP_072219128.1,XP_072219217.1,XP_072219307.1,XP_072219622.1,XP_072220281.1,XP_072220366.1,XP_072220621.1,XP_072220730.1,XP_072221002.1,XP_072221319.1,XP_072221404.1,XP_072222983.1,XP_072223123.1,XP_072223600.1,XP_072223791.1,XP_072224009.1,XP_072224037.1,XP_072224124.1,XP_072224406.1,XP_072224516.1,XP_072224923.1,XP_072224939.1,XP_072225…	XP_072218021.1,XP_072218269.1,XP_072218362.1,XP_072218541.1,XP_072219128.1,XP_072219217.1,XP_072219307.1,XP_072219622.1,XP_072220281.1,XP_072220366.1,XP_072220621.1,XP_072220730.1,XP_072221002.1,XP_072221319.1,XP_072221404.1,XP_072222983.1,XP_072223123.1,XP_072223600.1,XP_072223791.1,XP_072224009.1,XP_072224037.1,XP_072224124.1,XP_072224406.1,XP_072224516.1,XP_072224923.1,XP_072224939.1,XP_072225…	0.459287899,1.617891754,3.009485921,1.689250713,0.699153426,1.256956992,1.033956966,0.910191823,1.804252105,0.943299792,1.539076907,1.670776194,0.947621505,1.614018988,1.255604149,1.168197937,1.193932478,0.957827947,1.768112075,1.182309002,0.951014317,1.119054252,0.767424807,1.068476533,0.952225377,0.497815067,2.593122914,1.363343953,0.722196178,1.21868303,0.480905217,1.340919072,0.827888356,1.04…	74,3302,3438,3340,607,2935,2247,1673,3369,1833,3258,3329,1861,3299,2933,2713,2786,1922,3360,2748,1883,2564,909,2398,1888,123,3430,3115,719,2859,97,3091,1229,2280,2843,2408,540,1914,3353,3342,3205,3341,3421,3403,3436,3358,1839,2621,3190,2788,3439,2903,2949,2948,1734,1098,1967,3422,2217,764,2345,1780,3361,2174,2752,2130,3252,2606,1908,2177,511,1225,2718,1127,1463,3157,2484,3385,3006,3271,3120,2267,…	117, 0.000000117	0.92154
1P1vs1P4	STRING clusters	CL:1042	Formation of a pool of free 40S subunits, and SRP-dependent cotranslational protein targeting to membrane	109	151	0.953203	bottom	1.83e-07	ks	STRG0A92PHX.XP_072218021.1,STRG0A92PHX.XP_072218269.1,STRG0A92PHX.XP_072218362.1,STRG0A92PHX.XP_072218541.1,STRG0A92PHX.XP_072219128.1,STRG0A92PHX.XP_072219217.1,STRG0A92PHX.XP_072219622.1,STRG0A92PHX.XP_072220281.1,STRG0A92PHX.XP_072220366.1,STRG0A92PHX.XP_072220621.1,STRG0A92PHX.XP_072220730.1,STRG0A92PHX.XP_072221002.1,STRG0A92PHX.XP_072221319.1,STRG0A92PHX.XP_072221404.1,STRG0A92PHX.XP_072222…	XP_072218021.1,XP_072218269.1,XP_072218362.1,XP_072218541.1,XP_072219128.1,XP_072219217.1,XP_072219622.1,XP_072220281.1,XP_072220366.1,XP_072220621.1,XP_072220730.1,XP_072221002.1,XP_072221319.1,XP_072221404.1,XP_072222983.1,XP_072223123.1,XP_072223600.1,XP_072223791.1,XP_072224009.1,XP_072224124.1,XP_072224406.1,XP_072224516.1,XP_072224923.1,XP_072224939.1,XP_072225159.1,XP_072225206.1,XP_072225…	XP_072218021.1,XP_072218269.1,XP_072218362.1,XP_072218541.1,XP_072219128.1,XP_072219217.1,XP_072219622.1,XP_072220281.1,XP_072220366.1,XP_072220621.1,XP_072220730.1,XP_072221002.1,XP_072221319.1,XP_072221404.1,XP_072222983.1,XP_072223123.1,XP_072223600.1,XP_072223791.1,XP_072224009.1,XP_072224124.1,XP_072224406.1,XP_072224516.1,XP_072224923.1,XP_072224939.1,XP_072225159.1,XP_072225206.1,XP_072225…	0.459287899,1.617891754,3.009485921,1.689250713,0.699153426,1.256956992,0.910191823,1.804252105,0.943299792,1.539076907,1.670776194,0.947621505,1.614018988,1.255604149,1.168197937,1.193932478,0.957827947,1.768112075,1.182309002,1.119054252,0.767424807,1.068476533,0.952225377,0.497815067,2.593122914,1.363343953,0.722196178,1.21868303,0.480905217,1.340919072,0.827888356,1.041396947,1.215503045,1.07…	74,3302,3438,3340,607,2935,1673,3369,1833,3258,3329,1861,3299,2933,2713,2786,1922,3360,2748,2564,909,2398,1888,123,3430,3115,719,2859,97,3091,1229,2280,2843,2408,540,3342,3205,3341,3421,3403,3436,3358,1839,2621,3190,2788,3439,2903,2949,2948,1734,1098,1967,3422,2217,764,2345,1780,3361,2174,2752,2130,3252,2606,1908,2177,511,1225,2718,1127,1463,3157,2484,3385,3006,3271,3120,2267,3351,2480,2739,3433,…	109, 0.000000183	0.953203
1P1vs1P4	STRING clusters	CL:1039	Formation of a pool of free 40S subunits, and SRP-dependent cotranslational protein targeting to membrane	113	159	0.937103	bottom	1.99e-07	ks	STRG0A92PHX.XP_072218021.1,STRG0A92PHX.XP_072218269.1,STRG0A92PHX.XP_072218362.1,STRG0A92PHX.XP_072218541.1,STRG0A92PHX.XP_072219128.1,STRG0A92PHX.XP_072219217.1,STRG0A92PHX.XP_072219307.1,STRG0A92PHX.XP_072219622.1,STRG0A92PHX.XP_072220281.1,STRG0A92PHX.XP_072220366.1,STRG0A92PHX.XP_072220621.1,STRG0A92PHX.XP_072220730.1,STRG0A92PHX.XP_072221002.1,STRG0A92PHX.XP_072221319.1,STRG0A92PHX.XP_072221…	XP_072218021.1,XP_072218269.1,XP_072218362.1,XP_072218541.1,XP_072219128.1,XP_072219217.1,XP_072219307.1,XP_072219622.1,XP_072220281.1,XP_072220366.1,XP_072220621.1,XP_072220730.1,XP_072221002.1,XP_072221319.1,XP_072221404.1,XP_072222983.1,XP_072223123.1,XP_072223600.1,XP_072223791.1,XP_072224009.1,XP_072224037.1,XP_072224124.1,XP_072224406.1,XP_072224516.1,XP_072224923.1,XP_072224939.1,XP_072225…	XP_072218021.1,XP_072218269.1,XP_072218362.1,XP_072218541.1,XP_072219128.1,XP_072219217.1,XP_072219307.1,XP_072219622.1,XP_072220281.1,XP_072220366.1,XP_072220621.1,XP_072220730.1,XP_072221002.1,XP_072221319.1,XP_072221404.1,XP_072222983.1,XP_072223123.1,XP_072223600.1,XP_072223791.1,XP_072224009.1,XP_072224037.1,XP_072224124.1,XP_072224406.1,XP_072224516.1,XP_072224923.1,XP_072224939.1,XP_072225…	0.459287899,1.617891754,3.009485921,1.689250713,0.699153426,1.256956992,1.033956966,0.910191823,1.804252105,0.943299792,1.539076907,1.670776194,0.947621505,1.614018988,1.255604149,1.168197937,1.193932478,0.957827947,1.768112075,1.182309002,0.951014317,1.119054252,0.767424807,1.068476533,0.952225377,0.497815067,2.593122914,1.363343953,0.722196178,1.21868303,0.480905217,1.340919072,0.827888356,1.04…	74,3302,3438,3340,607,2935,2247,1673,3369,1833,3258,3329,1861,3299,2933,2713,2786,1922,3360,2748,1883,2564,909,2398,1888,123,3430,3115,719,2859,97,3091,1229,2280,2843,2408,540,3353,3342,3205,3341,3421,3403,3436,3358,1839,2621,3190,2788,3439,2903,2949,2948,1734,1098,1967,3422,2217,764,2345,1780,3361,2174,2752,2130,3252,2606,1908,2177,511,1225,2718,1127,1463,3157,2484,3385,3006,3271,3120,2267,3351,…	113, 0.000000199	0.937103
1P1vs1P4	STRING clusters	CL:1047	Formation of a pool of free 40S subunits, and SRP-dependent cotranslational protein targeting to membrane	107	146	0.94746	bottom	4.76e-07	ks	STRG0A92PHX.XP_072218021.1,STRG0A92PHX.XP_072218269.1,STRG0A92PHX.XP_072218362.1,STRG0A92PHX.XP_072218541.1,STRG0A92PHX.XP_072219128.1,STRG0A92PHX.XP_072219217.1,STRG0A92PHX.XP_072219622.1,STRG0A92PHX.XP_072220281.1,STRG0A92PHX.XP_072220366.1,STRG0A92PHX.XP_072220621.1,STRG0A92PHX.XP_072220730.1,STRG0A92PHX.XP_072221002.1,STRG0A92PHX.XP_072221319.1,STRG0A92PHX.XP_072221404.1,STRG0A92PHX.XP_072222…	XP_072218021.1,XP_072218269.1,XP_072218362.1,XP_072218541.1,XP_072219128.1,XP_072219217.1,XP_072219622.1,XP_072220281.1,XP_072220366.1,XP_072220621.1,XP_072220730.1,XP_072221002.1,XP_072221319.1,XP_072221404.1,XP_072222983.1,XP_072223123.1,XP_072223600.1,XP_072223791.1,XP_072224009.1,XP_072224124.1,XP_072224406.1,XP_072224516.1,XP_072224923.1,XP_072224939.1,XP_072225159.1,XP_072225206.1,XP_072225…	XP_072218021.1,XP_072218269.1,XP_072218362.1,XP_072218541.1,XP_072219128.1,XP_072219217.1,XP_072219622.1,XP_072220281.1,XP_072220366.1,XP_072220621.1,XP_072220730.1,XP_072221002.1,XP_072221319.1,XP_072221404.1,XP_072222983.1,XP_072223123.1,XP_072223600.1,XP_072223791.1,XP_072224009.1,XP_072224124.1,XP_072224406.1,XP_072224516.1,XP_072224923.1,XP_072224939.1,XP_072225159.1,XP_072225206.1,XP_072225…	0.459287899,1.617891754,3.009485921,1.689250713,0.699153426,1.256956992,0.910191823,1.804252105,0.943299792,1.539076907,1.670776194,0.947621505,1.614018988,1.255604149,1.168197937,1.193932478,0.957827947,1.768112075,1.182309002,1.119054252,0.767424807,1.068476533,0.952225377,0.497815067,2.593122914,1.363343953,0.722196178,1.21868303,0.480905217,1.340919072,0.827888356,1.041396947,1.215503045,1.07…	74,3302,3438,3340,607,2935,1673,3369,1833,3258,3329,1861,3299,2933,2713,2786,1922,3360,2748,2564,909,2398,1888,123,3430,3115,719,2859,97,3091,1229,2280,2843,2408,540,3205,3341,3421,3403,3436,3358,1839,2621,3190,2788,3439,2903,2949,2948,1734,1098,1967,3422,2217,764,2345,1780,3361,2174,2752,2130,3252,2606,1908,2177,511,1225,2718,1127,1463,3157,2484,3385,3006,3271,3120,2267,3351,2739,3433,2756,2332,…	107, 0.000000476	0.94746
1P1vs1P4	STRING clusters	CL:1091	Cytosolic large ribosomal subunit, and Cytosolic small ribosomal subunit	28	30	2.08	bottom	4.76e-07	ks	STRG0A92PHX.XP_072218362.1,STRG0A92PHX.XP_072220281.1,STRG0A92PHX.XP_072221319.1,STRG0A92PHX.XP_072223791.1,STRG0A92PHX.XP_072225159.1,STRG0A92PHX.XP_072226299.1,STRG0A92PHX.XP_072226674.1,STRG0A92PHX.XP_072227906.1,STRG0A92PHX.XP_072228245.1,STRG0A92PHX.XP_072228275.1,STRG0A92PHX.XP_072229492.1,STRG0A92PHX.XP_072231139.1,STRG0A92PHX.XP_072234453.1,STRG0A92PHX.XP_072239366.1,STRG0A92PHX.XP_072240…	XP_072218362.1,XP_072220281.1,XP_072221319.1,XP_072223791.1,XP_072225159.1,XP_072226299.1,XP_072226674.1,XP_072227906.1,XP_072228245.1,XP_072228275.1,XP_072229492.1,XP_072231139.1,XP_072234453.1,XP_072239366.1,XP_072240983.1,XP_072241163.1,XP_072242022.1,XP_072242487.1,XP_072246337.1,XP_072246998.1,XP_072250266.1,XP_072250267.1,XP_072251484.1,XP_072251507.1,XP_072251958.1,XP_072252147.1,XP_072252…	XP_072218362.1,XP_072220281.1,XP_072221319.1,XP_072223791.1,XP_072225159.1,XP_072226299.1,XP_072226674.1,XP_072227906.1,XP_072228245.1,XP_072228275.1,XP_072229492.1,XP_072231139.1,XP_072234453.1,XP_072239366.1,XP_072240983.1,XP_072241163.1,XP_072242022.1,XP_072242487.1,XP_072246337.1,XP_072246998.1,XP_072250266.1,XP_072250267.1,XP_072251484.1,XP_072251507.1,XP_072251958.1,XP_072252147.1,XP_072252…	3.009485921,1.804252105,1.614018988,1.768112075,2.593122914,0.480905217,1.041396947,1.689344503,2.286272879,2.059850323,2.892173884,1.456738212,0.968243821,0.827502424,1.415752552,1.093822717,1.911821831,1.560934055,2.621574447,1.051620634,1.10833216,2.285387463,1.564179146,1.812678541,0.769315198,1.322076004,1.573077481,2.022621764	3438,3369,3299,3360,3430,97,2280,3341,3421,3403,3436,3190,1967,1225,3157,2484,3385,3271,3433,2332,2532,3420,3272,3370,922,3073,3277,3397	28, 0.000000476	2.08
1P1vs1P4	STRING clusters	CL:1050	Formation of a pool of free 40S subunits	104	141	0.96424	bottom	5.51e-07	ks	STRG0A92PHX.XP_072218021.1,STRG0A92PHX.XP_072218269.1,STRG0A92PHX.XP_072218362.1,STRG0A92PHX.XP_072218541.1,STRG0A92PHX.XP_072219128.1,STRG0A92PHX.XP_072219217.1,STRG0A92PHX.XP_072219622.1,STRG0A92PHX.XP_072220281.1,STRG0A92PHX.XP_072220366.1,STRG0A92PHX.XP_072220621.1,STRG0A92PHX.XP_072220730.1,STRG0A92PHX.XP_072221002.1,STRG0A92PHX.XP_072221319.1,STRG0A92PHX.XP_072221404.1,STRG0A92PHX.XP_072222…	XP_072218021.1,XP_072218269.1,XP_072218362.1,XP_072218541.1,XP_072219128.1,XP_072219217.1,XP_072219622.1,XP_072220281.1,XP_072220366.1,XP_072220621.1,XP_072220730.1,XP_072221002.1,XP_072221319.1,XP_072221404.1,XP_072222983.1,XP_072223123.1,XP_072223600.1,XP_072223791.1,XP_072224009.1,XP_072224124.1,XP_072224406.1,XP_072224516.1,XP_072224923.1,XP_072224939.1,XP_072225159.1,XP_072225206.1,XP_072225…	XP_072218021.1,XP_072218269.1,XP_072218362.1,XP_072218541.1,XP_072219128.1,XP_072219217.1,XP_072219622.1,XP_072220281.1,XP_072220366.1,XP_072220621.1,XP_072220730.1,XP_072221002.1,XP_072221319.1,XP_072221404.1,XP_072222983.1,XP_072223123.1,XP_072223600.1,XP_072223791.1,XP_072224009.1,XP_072224124.1,XP_072224406.1,XP_072224516.1,XP_072224923.1,XP_072224939.1,XP_072225159.1,XP_072225206.1,XP_072225…	0.459287899,1.617891754,3.009485921,1.689250713,0.699153426,1.256956992,0.910191823,1.804252105,0.943299792,1.539076907,1.670776194,0.947621505,1.614018988,1.255604149,1.168197937,1.193932478,0.957827947,1.768112075,1.182309002,1.119054252,0.767424807,1.068476533,0.952225377,0.497815067,2.593122914,1.363343953,0.722196178,1.21868303,0.480905217,1.340919072,0.827888356,1.041396947,1.215503045,1.07…	74,3302,3438,3340,607,2935,1673,3369,1833,3258,3329,1861,3299,2933,2713,2786,1922,3360,2748,2564,909,2398,1888,123,3430,3115,719,2859,97,3091,1229,2280,2843,2408,540,3205,3341,3421,3403,3436,3358,1839,3190,2788,3439,2903,2949,2948,1734,1098,1967,3422,2217,764,2345,1780,3361,2174,2752,2130,3252,2606,1908,2177,511,1225,2718,1127,1463,3157,2484,3385,3006,3271,3120,2267,3351,2739,3433,2756,2332,1146,…	104, 0.000000551	0.96424
1P1vs1P4	STRING clusters	CL:1092	Mixed, incl. Cytosolic large ribosomal subunit, and Cytoplasmic side of rough endoplasmic reticulum membrane	19	21	2.66915	bottom	2.96e-06	afc	STRG0A92PHX.XP_072218362.1,STRG0A92PHX.XP_072221319.1,STRG0A92PHX.XP_072223791.1,STRG0A92PHX.XP_072225159.1,STRG0A92PHX.XP_072228245.1,STRG0A92PHX.XP_072228275.1,STRG0A92PHX.XP_072229492.1,STRG0A92PHX.XP_072241163.1,STRG0A92PHX.XP_072242022.1,STRG0A92PHX.XP_072246337.1,STRG0A92PHX.XP_072246998.1,STRG0A92PHX.XP_072250266.1,STRG0A92PHX.XP_072250267.1,STRG0A92PHX.XP_072251484.1,STRG0A92PHX.XP_072251…	XP_072218362.1,XP_072221319.1,XP_072223791.1,XP_072225159.1,XP_072228245.1,XP_072228275.1,XP_072229492.1,XP_072241163.1,XP_072242022.1,XP_072246337.1,XP_072246998.1,XP_072250266.1,XP_072250267.1,XP_072251484.1,XP_072251507.1,XP_072251958.1,XP_072252147.1,XP_072252675.1,XP_072252868.1	XP_072218362.1,XP_072221319.1,XP_072223791.1,XP_072225159.1,XP_072228245.1,XP_072228275.1,XP_072229492.1,XP_072241163.1,XP_072242022.1,XP_072246337.1,XP_072246998.1,XP_072250266.1,XP_072250267.1,XP_072251484.1,XP_072251507.1,XP_072251958.1,XP_072252147.1,XP_072252675.1,XP_072252868.1	3.009485921,1.614018988,1.768112075,2.593122914,2.286272879,2.059850323,2.892173884,1.093822717,1.911821831,2.621574447,1.051620634,1.10833216,2.285387463,1.564179146,1.812678541,0.769315198,1.322076004,1.573077481,2.022621764	3.43833e+74	19, 0.00000296	2.66915
1P1vs1P4	STRING clusters	CL:1094	Mixed, incl. rRNA-binding, and Cytoplasmic side of rough endoplasmic reticulum membrane	11	12	3.1912	bottom	2.96e-06	afc	STRG0A92PHX.XP_072218362.1,STRG0A92PHX.XP_072225159.1,STRG0A92PHX.XP_072228275.1,STRG0A92PHX.XP_072229492.1,STRG0A92PHX.XP_072242022.1,STRG0A92PHX.XP_072246337.1,STRG0A92PHX.XP_072250266.1,STRG0A92PHX.XP_072250267.1,STRG0A92PHX.XP_072251484.1,STRG0A92PHX.XP_072251958.1,STRG0A92PHX.XP_072252675.1	XP_072218362.1,XP_072225159.1,XP_072228275.1,XP_072229492.1,XP_072242022.1,XP_072246337.1,XP_072250266.1,XP_072250267.1,XP_072251484.1,XP_072251958.1,XP_072252675.1	XP_072218362.1,XP_072225159.1,XP_072228275.1,XP_072229492.1,XP_072242022.1,XP_072246337.1,XP_072250266.1,XP_072250267.1,XP_072251484.1,XP_072251958.1,XP_072252675.1	3.009485921,2.593122914,2.059850323,2.892173884,1.911821831,2.621574447,1.10833216,2.285387463,1.564179146,0.769315198,1.573077481	3.43834e+42	11, 0.00000296	3.1912
1P1vs1P4	STRING clusters	CL:30656	Collagen biosynthesis and modifying enzymes, and Proline metabolic process	21	88	1.77897	bottom	1.08e-05	ks	STRG0A92PHX.XP_072219944.1,STRG0A92PHX.XP_072223349.1,STRG0A92PHX.XP_072224355.1,STRG0A92PHX.XP_072225595.1,STRG0A92PHX.XP_072226110.1,STRG0A92PHX.XP_072226704.1,STRG0A92PHX.XP_072226888.1,STRG0A92PHX.XP_072228299.1,STRG0A92PHX.XP_072229430.1,STRG0A92PHX.XP_072230250.1,STRG0A92PHX.XP_072230968.1,STRG0A92PHX.XP_072237964.1,STRG0A92PHX.XP_072239025.1,STRG0A92PHX.XP_072240423.1,STRG0A92PHX.XP_072246…	XP_072219944.1,XP_072223349.1,XP_072224355.1,XP_072225595.1,XP_072226110.1,XP_072226704.1,XP_072226888.1,XP_072228299.1,XP_072229430.1,XP_072230250.1,XP_072230968.1,XP_072237964.1,XP_072239025.1,XP_072240423.1,XP_072246889.1,XP_072248969.1,XP_072250096.1,XP_072250941.1,XP_072253001.1,XP_072253771.1,XP_072254014.1	XP_072219944.1,XP_072223349.1,XP_072224355.1,XP_072225595.1,XP_072226110.1,XP_072226704.1,XP_072226888.1,XP_072228299.1,XP_072229430.1,XP_072230250.1,XP_072230968.1,XP_072237964.1,XP_072239025.1,XP_072240423.1,XP_072246889.1,XP_072248969.1,XP_072250096.1,XP_072250941.1,XP_072253001.1,XP_072253771.1,XP_072254014.1	1.417084731,1.34681998,2.537950141,1.464006396,2.261233844,0.956925134,1.235451811,1.280272999,2.16792628,1.220897489,1.15539252,1.606693387,1.339198588,1.343664691,1.107203269,3.222971049,0.834025589,1.429764567,1.121148933,1.798601431,1.994739295	3.15831e+83	21, 0.0000108	1.77897
1P1vs1P4	STRING clusters	CL:30657	Collagen biosynthesis and modifying enzymes	17	67	2.03067	bottom	1.08e-05	afc	STRG0A92PHX.XP_072219944.1,STRG0A92PHX.XP_072223349.1,STRG0A92PHX.XP_072224355.1,STRG0A92PHX.XP_072225595.1,STRG0A92PHX.XP_072226110.1,STRG0A92PHX.XP_072226704.1,STRG0A92PHX.XP_072226888.1,STRG0A92PHX.XP_072228299.1,STRG0A92PHX.XP_072229430.1,STRG0A92PHX.XP_072237964.1,STRG0A92PHX.XP_072239025.1,STRG0A92PHX.XP_072248969.1,STRG0A92PHX.XP_072250096.1,STRG0A92PHX.XP_072250941.1,STRG0A92PHX.XP_072253…	XP_072219944.1,XP_072223349.1,XP_072224355.1,XP_072225595.1,XP_072226110.1,XP_072226704.1,XP_072226888.1,XP_072228299.1,XP_072229430.1,XP_072237964.1,XP_072239025.1,XP_072248969.1,XP_072250096.1,XP_072250941.1,XP_072253001.1,XP_072253771.1,XP_072254014.1	XP_072219944.1,XP_072223349.1,XP_072224355.1,XP_072225595.1,XP_072226110.1,XP_072226704.1,XP_072226888.1,XP_072228299.1,XP_072229430.1,XP_072237964.1,XP_072239025.1,XP_072248969.1,XP_072250096.1,XP_072250941.1,XP_072253001.1,XP_072253771.1,XP_072254014.1	1.417084731,1.34681998,2.537950141,1.464006396,2.261233844,0.956925134,1.235451811,1.280272999,2.16792628,1.606693387,1.339198588,3.222971049,0.834025589,1.429764567,1.121148933,1.798601431,1.994739295	3.15831e+67	17, 0.0000108	2.03067
1P1vs1P4	STRING clusters	CL:30653	Collagen biosynthesis and modifying enzymes, and Proline metabolic process	22	103	1.68274	bottom	4.23e-05	ks	STRG0A92PHX.XP_072219944.1,STRG0A92PHX.XP_072223349.1,STRG0A92PHX.XP_072224355.1,STRG0A92PHX.XP_072225595.1,STRG0A92PHX.XP_072226110.1,STRG0A92PHX.XP_072226704.1,STRG0A92PHX.XP_072226888.1,STRG0A92PHX.XP_072228299.1,STRG0A92PHX.XP_072229430.1,STRG0A92PHX.XP_072230250.1,STRG0A92PHX.XP_072230968.1,STRG0A92PHX.XP_072234428.1,STRG0A92PHX.XP_072237964.1,STRG0A92PHX.XP_072239025.1,STRG0A92PHX.XP_072240…	XP_072219944.1,XP_072223349.1,XP_072224355.1,XP_072225595.1,XP_072226110.1,XP_072226704.1,XP_072226888.1,XP_072228299.1,XP_072229430.1,XP_072230250.1,XP_072230968.1,XP_072234428.1,XP_072237964.1,XP_072239025.1,XP_072240423.1,XP_072246889.1,XP_072248969.1,XP_072250096.1,XP_072250941.1,XP_072253001.1,XP_072253771.1,XP_072254014.1	XP_072219944.1,XP_072223349.1,XP_072224355.1,XP_072225595.1,XP_072226110.1,XP_072226704.1,XP_072226888.1,XP_072228299.1,XP_072229430.1,XP_072230250.1,XP_072230968.1,XP_072234428.1,XP_072237964.1,XP_072239025.1,XP_072240423.1,XP_072246889.1,XP_072248969.1,XP_072250096.1,XP_072250941.1,XP_072253001.1,XP_072253771.1,XP_072254014.1	1.417084731,1.34681998,2.537950141,1.464006396,2.261233844,0.956925134,1.235451811,1.280272999,2.16792628,1.220897489,1.15539252,0.856984187,1.606693387,1.339198588,1.343664691,1.107203269,3.222971049,0.834025589,1.429764567,1.121148933,1.798601431,1.994739295	3.15831e+87	22, 0.0000423	1.68274
1P1vs1P4	STRING clusters	CL:30659	Collagen biosynthesis and modifying enzymes	14	60	1.97477	bottom	0.00027	afc	STRG0A92PHX.XP_072219944.1,STRG0A92PHX.XP_072223349.1,STRG0A92PHX.XP_072224355.1,STRG0A92PHX.XP_072225595.1,STRG0A92PHX.XP_072226110.1,STRG0A92PHX.XP_072226704.1,STRG0A92PHX.XP_072226888.1,STRG0A92PHX.XP_072228299.1,STRG0A92PHX.XP_072239025.1,STRG0A92PHX.XP_072248969.1,STRG0A92PHX.XP_072250096.1,STRG0A92PHX.XP_072253001.1,STRG0A92PHX.XP_072253771.1,STRG0A92PHX.XP_072254014.1	XP_072219944.1,XP_072223349.1,XP_072224355.1,XP_072225595.1,XP_072226110.1,XP_072226704.1,XP_072226888.1,XP_072228299.1,XP_072239025.1,XP_072248969.1,XP_072250096.1,XP_072253001.1,XP_072253771.1,XP_072254014.1	XP_072219944.1,XP_072223349.1,XP_072224355.1,XP_072225595.1,XP_072226110.1,XP_072226704.1,XP_072226888.1,XP_072228299.1,XP_072239025.1,XP_072248969.1,XP_072250096.1,XP_072253001.1,XP_072253771.1,XP_072254014.1	1.417084731,1.34681998,2.537950141,1.464006396,2.261233844,0.956925134,1.235451811,1.280272999,1.339198588,3.222971049,0.834025589,1.121148933,1.798601431,1.994739295	3.15831e+55	14, 0.00027	1.97477
1P1vs1P4	STRING clusters	CL:3001	Mitochondrial translation, and Regulation of mitochondrial gene expression	50	169	0.697352	bottom	0.00031	ks	STRG0A92PHX.XP_072218696.1,STRG0A92PHX.XP_072218704.1,STRG0A92PHX.XP_072218723.1,STRG0A92PHX.XP_072221149.1,STRG0A92PHX.XP_072221971.1,STRG0A92PHX.XP_072222890.1,STRG0A92PHX.XP_072223467.1,STRG0A92PHX.XP_072224960.1,STRG0A92PHX.XP_072224978.1,STRG0A92PHX.XP_072225002.1,STRG0A92PHX.XP_072225257.1,STRG0A92PHX.XP_072225874.1,STRG0A92PHX.XP_072226118.1,STRG0A92PHX.XP_072226384.1,STRG0A92PHX.XP_072226…	XP_072218696.1,XP_072218704.1,XP_072218723.1,XP_072221149.1,XP_072221971.1,XP_072222890.1,XP_072223467.1,XP_072224960.1,XP_072224978.1,XP_072225002.1,XP_072225257.1,XP_072225874.1,XP_072226118.1,XP_072226384.1,XP_072226546.1,XP_072226876.1,XP_072226949.1,XP_072228120.1,XP_072229348.1,XP_072230278.1,XP_072230637.1,XP_072232344.1,XP_072234857.1,XP_072235844.1,XP_072236213.1,XP_072236214.1,XP_072236…	XP_072218696.1,XP_072218704.1,XP_072218723.1,XP_072221149.1,XP_072221971.1,XP_072222890.1,XP_072223467.1,XP_072224960.1,XP_072224978.1,XP_072225002.1,XP_072225257.1,XP_072225874.1,XP_072226118.1,XP_072226384.1,XP_072226546.1,XP_072226876.1,XP_072226949.1,XP_072228120.1,XP_072229348.1,XP_072230278.1,XP_072230637.1,XP_072232344.1,XP_072234857.1,XP_072235844.1,XP_072236213.1,XP_072236214.1,XP_072236…	0.905078655,1.461043319,2.787402975,1.266437687,1.120591098,1.040051187,0.863422038,0.838131077,1.206313861,1.635096367,1.986962646,1.228405516,1.132205708,1.02566746,0.985476045,1.048624301,1.12440805,0.875250813,0.993121778,1.376946891,1.21659356,1.652609693,1.06509615,0.946862265,0.874760245,1.027527704,1.048346889,0.873644481,0.907601367,1.340371562,1.218820075,1.181952216,1.317020595,1.07167…	1.64332e+198	50, 0.00031	0.697352
1P1vs1P4	STRING clusters	CL:12751	Glutathione metabolism	17	70	3.2313	top	0.0015	afc	STRG0A92PHX.XP_072219061.1,STRG0A92PHX.XP_072221686.1,STRG0A92PHX.XP_072221801.1,STRG0A92PHX.XP_072222680.1,STRG0A92PHX.XP_072223433.1,STRG0A92PHX.XP_072226259.1,STRG0A92PHX.XP_072226343.1,STRG0A92PHX.XP_072226755.1,STRG0A92PHX.XP_072228171.1,STRG0A92PHX.XP_072240952.1,STRG0A92PHX.XP_072243736.1,STRG0A92PHX.XP_072244746.1,STRG0A92PHX.XP_072245673.1,STRG0A92PHX.XP_072245953.1,STRG0A92PHX.XP_072246…	XP_072219061.1,XP_072221686.1,XP_072221801.1,XP_072222680.1,XP_072223433.1,XP_072226259.1,XP_072226343.1,XP_072226755.1,XP_072228171.1,XP_072240952.1,XP_072243736.1,XP_072244746.1,XP_072245673.1,XP_072245953.1,XP_072246972.1,XP_072247200.1,XP_072251449.1	XP_072219061.1,XP_072221686.1,XP_072221801.1,XP_072222680.1,XP_072223433.1,XP_072226259.1,XP_072226343.1,XP_072226755.1,XP_072228171.1,XP_072240952.1,XP_072243736.1,XP_072244746.1,XP_072245673.1,XP_072245953.1,XP_072246972.1,XP_072247200.1,XP_072251449.1	0.829955568,0.271693274,0.904266516,0.712239496,0.583479139,0.488787071,0.586617665,0.683420436,0.404577279,1.096389804,0.721913987,1.049116182,0.726877377,0.688023358,0.652142253,0.66093425,0.471030287	1239,6,1640,677,288,108,291,553,40,2492,716,2316,740,574,467,486,85	17, 0.0015	-3.2313
1P1vs1P4	STRING clusters	CL:3002	Mitochondrial translation, and Regulation of mitochondrial gene expression	45	151	0.752302	bottom	0.0015	ks	STRG0A92PHX.XP_072218696.1,STRG0A92PHX.XP_072218704.1,STRG0A92PHX.XP_072218723.1,STRG0A92PHX.XP_072221149.1,STRG0A92PHX.XP_072222890.1,STRG0A92PHX.XP_072224960.1,STRG0A92PHX.XP_072224978.1,STRG0A92PHX.XP_072225002.1,STRG0A92PHX.XP_072225257.1,STRG0A92PHX.XP_072225874.1,STRG0A92PHX.XP_072226118.1,STRG0A92PHX.XP_072226384.1,STRG0A92PHX.XP_072226546.1,STRG0A92PHX.XP_072226876.1,STRG0A92PHX.XP_072226…	XP_072218696.1,XP_072218704.1,XP_072218723.1,XP_072221149.1,XP_072222890.1,XP_072224960.1,XP_072224978.1,XP_072225002.1,XP_072225257.1,XP_072225874.1,XP_072226118.1,XP_072226384.1,XP_072226546.1,XP_072226876.1,XP_072226949.1,XP_072228120.1,XP_072229348.1,XP_072230278.1,XP_072230637.1,XP_072232344.1,XP_072234857.1,XP_072235844.1,XP_072236213.1,XP_072236214.1,XP_072236859.1,XP_072238396.1,XP_072239…	XP_072218696.1,XP_072218704.1,XP_072218723.1,XP_072221149.1,XP_072222890.1,XP_072224960.1,XP_072224978.1,XP_072225002.1,XP_072225257.1,XP_072225874.1,XP_072226118.1,XP_072226384.1,XP_072226546.1,XP_072226876.1,XP_072226949.1,XP_072228120.1,XP_072229348.1,XP_072230278.1,XP_072230637.1,XP_072232344.1,XP_072234857.1,XP_072235844.1,XP_072236213.1,XP_072236214.1,XP_072236859.1,XP_072238396.1,XP_072239…	0.905078655,1.461043319,2.787402975,1.266437687,1.040051187,0.838131077,1.206313861,1.635096367,1.986962646,1.228405516,1.132205708,1.02566746,0.985476045,1.048624301,1.12440805,0.875250813,0.993121778,1.376946891,1.21659356,1.652609693,1.06509615,0.946862265,0.874760245,1.027527704,1.048346889,0.873644481,1.340371562,1.218820075,1.181952216,1.317020595,1.071671103,0.965191736,2.60999318,1.318328…	1.64332e+178	45, 0.0015	0.752302
1P1vs1P4	STRING clusters	CL:3007	Mitochondrial translation, and Ribosomal large subunit binding	44	138	0.722912	bottom	0.0019	ks	STRG0A92PHX.XP_072218696.1,STRG0A92PHX.XP_072218704.1,STRG0A92PHX.XP_072218723.1,STRG0A92PHX.XP_072221149.1,STRG0A92PHX.XP_072222890.1,STRG0A92PHX.XP_072224960.1,STRG0A92PHX.XP_072224978.1,STRG0A92PHX.XP_072225002.1,STRG0A92PHX.XP_072225257.1,STRG0A92PHX.XP_072225874.1,STRG0A92PHX.XP_072226118.1,STRG0A92PHX.XP_072226384.1,STRG0A92PHX.XP_072226546.1,STRG0A92PHX.XP_072226876.1,STRG0A92PHX.XP_072226…	XP_072218696.1,XP_072218704.1,XP_072218723.1,XP_072221149.1,XP_072222890.1,XP_072224960.1,XP_072224978.1,XP_072225002.1,XP_072225257.1,XP_072225874.1,XP_072226118.1,XP_072226384.1,XP_072226546.1,XP_072226876.1,XP_072226949.1,XP_072228120.1,XP_072229348.1,XP_072230278.1,XP_072230637.1,XP_072234857.1,XP_072235844.1,XP_072236213.1,XP_072236214.1,XP_072236859.1,XP_072238396.1,XP_072239685.1,XP_072239…	XP_072218696.1,XP_072218704.1,XP_072218723.1,XP_072221149.1,XP_072222890.1,XP_072224960.1,XP_072224978.1,XP_072225002.1,XP_072225257.1,XP_072225874.1,XP_072226118.1,XP_072226384.1,XP_072226546.1,XP_072226876.1,XP_072226949.1,XP_072228120.1,XP_072229348.1,XP_072230278.1,XP_072230637.1,XP_072234857.1,XP_072235844.1,XP_072236213.1,XP_072236214.1,XP_072236859.1,XP_072238396.1,XP_072239685.1,XP_072239…	0.905078655,1.461043319,2.787402975,1.266437687,1.040051187,0.838131077,1.206313861,1.635096367,1.986962646,1.228405516,1.132205708,1.02566746,0.985476045,1.048624301,1.12440805,0.875250813,0.993121778,1.376946891,1.21659356,1.06509615,0.946862265,0.874760245,1.027527704,1.048346889,0.873644481,1.340371562,1.218820075,1.181952216,1.317020595,1.071671103,0.965191736,2.60999318,1.318328752,1.120447…	1.64332e+174	44, 0.0019	0.722912
1P1vs1P4	STRING clusters	CL:30674	Collagen biosynthesis and modifying enzymes	13	45	1.76507	bottom	0.0024	afc	STRG0A92PHX.XP_072219944.1,STRG0A92PHX.XP_072223349.1,STRG0A92PHX.XP_072225595.1,STRG0A92PHX.XP_072226110.1,STRG0A92PHX.XP_072226704.1,STRG0A92PHX.XP_072226888.1,STRG0A92PHX.XP_072228299.1,STRG0A92PHX.XP_072239025.1,STRG0A92PHX.XP_072248969.1,STRG0A92PHX.XP_072250096.1,STRG0A92PHX.XP_072253001.1,STRG0A92PHX.XP_072253771.1,STRG0A92PHX.XP_072254014.1	XP_072219944.1,XP_072223349.1,XP_072225595.1,XP_072226110.1,XP_072226704.1,XP_072226888.1,XP_072228299.1,XP_072239025.1,XP_072248969.1,XP_072250096.1,XP_072253001.1,XP_072253771.1,XP_072254014.1	XP_072219944.1,XP_072223349.1,XP_072225595.1,XP_072226110.1,XP_072226704.1,XP_072226888.1,XP_072228299.1,XP_072239025.1,XP_072248969.1,XP_072250096.1,XP_072253001.1,XP_072253771.1,XP_072254014.1	1.417084731,1.34681998,1.464006396,2.261233844,0.956925134,1.235451811,1.280272999,1.339198588,3.222971049,0.834025589,1.121148933,1.798601431,1.994739295	3.15831e+51	13, 0.0024	1.76507
1P1vs1P4	STRING clusters	CL:3010	Mitochondrial translation	43	131	0.719503	bottom	0.0025	ks	STRG0A92PHX.XP_072218696.1,STRG0A92PHX.XP_072218704.1,STRG0A92PHX.XP_072218723.1,STRG0A92PHX.XP_072221149.1,STRG0A92PHX.XP_072222890.1,STRG0A92PHX.XP_072224960.1,STRG0A92PHX.XP_072224978.1,STRG0A92PHX.XP_072225002.1,STRG0A92PHX.XP_072225257.1,STRG0A92PHX.XP_072225874.1,STRG0A92PHX.XP_072226118.1,STRG0A92PHX.XP_072226384.1,STRG0A92PHX.XP_072226546.1,STRG0A92PHX.XP_072226876.1,STRG0A92PHX.XP_072226…	XP_072218696.1,XP_072218704.1,XP_072218723.1,XP_072221149.1,XP_072222890.1,XP_072224960.1,XP_072224978.1,XP_072225002.1,XP_072225257.1,XP_072225874.1,XP_072226118.1,XP_072226384.1,XP_072226546.1,XP_072226876.1,XP_072226949.1,XP_072228120.1,XP_072229348.1,XP_072230278.1,XP_072230637.1,XP_072234857.1,XP_072235844.1,XP_072236213.1,XP_072236214.1,XP_072236859.1,XP_072238396.1,XP_072239685.1,XP_072239…	XP_072218696.1,XP_072218704.1,XP_072218723.1,XP_072221149.1,XP_072222890.1,XP_072224960.1,XP_072224978.1,XP_072225002.1,XP_072225257.1,XP_072225874.1,XP_072226118.1,XP_072226384.1,XP_072226546.1,XP_072226876.1,XP_072226949.1,XP_072228120.1,XP_072229348.1,XP_072230278.1,XP_072230637.1,XP_072234857.1,XP_072235844.1,XP_072236213.1,XP_072236214.1,XP_072236859.1,XP_072238396.1,XP_072239685.1,XP_072239…	0.905078655,1.461043319,2.787402975,1.266437687,1.040051187,0.838131077,1.206313861,1.635096367,1.986962646,1.228405516,1.132205708,1.02566746,0.985476045,1.048624301,1.12440805,0.875250813,0.993121778,1.376946891,1.21659356,1.06509615,0.946862265,0.874760245,1.027527704,1.048346889,0.873644481,1.340371562,1.218820075,1.181952216,1.317020595,1.071671103,0.965191736,2.60999318,1.318328752,1.120447…	1.64332e+170	43, 0.0025	0.719503
1P1vs1P4	STRING clusters	CL:12756	Glutathione conjugation, and Peroxidase	16	65	3.16772	top	0.0042	afc	STRG0A92PHX.XP_072219061.1,STRG0A92PHX.XP_072221686.1,STRG0A92PHX.XP_072221801.1,STRG0A92PHX.XP_072222680.1,STRG0A92PHX.XP_072223433.1,STRG0A92PHX.XP_072226259.1,STRG0A92PHX.XP_072226755.1,STRG0A92PHX.XP_072228171.1,STRG0A92PHX.XP_072240952.1,STRG0A92PHX.XP_072243736.1,STRG0A92PHX.XP_072244746.1,STRG0A92PHX.XP_072245673.1,STRG0A92PHX.XP_072245953.1,STRG0A92PHX.XP_072246972.1,STRG0A92PHX.XP_072247…	XP_072219061.1,XP_072221686.1,XP_072221801.1,XP_072222680.1,XP_072223433.1,XP_072226259.1,XP_072226755.1,XP_072228171.1,XP_072240952.1,XP_072243736.1,XP_072244746.1,XP_072245673.1,XP_072245953.1,XP_072246972.1,XP_072247200.1,XP_072251449.1	XP_072219061.1,XP_072221686.1,XP_072221801.1,XP_072222680.1,XP_072223433.1,XP_072226259.1,XP_072226755.1,XP_072228171.1,XP_072240952.1,XP_072243736.1,XP_072244746.1,XP_072245673.1,XP_072245953.1,XP_072246972.1,XP_072247200.1,XP_072251449.1	0.829955568,0.271693274,0.904266516,0.712239496,0.583479139,0.488787071,0.683420436,0.404577279,1.096389804,0.721913987,1.049116182,0.726877377,0.688023358,0.652142253,0.66093425,0.471030287	1239,6,1640,677,288,108,553,40,2492,716,2316,740,574,467,486,85	16, 0.0042	-3.16772
1P1vs1P4	STRING clusters	CL:3012	Mitochondrial translation	41	126	0.702317	bottom	0.0045	ks	STRG0A92PHX.XP_072218696.1,STRG0A92PHX.XP_072218704.1,STRG0A92PHX.XP_072218723.1,STRG0A92PHX.XP_072221149.1,STRG0A92PHX.XP_072222890.1,STRG0A92PHX.XP_072224960.1,STRG0A92PHX.XP_072225002.1,STRG0A92PHX.XP_072225257.1,STRG0A92PHX.XP_072225874.1,STRG0A92PHX.XP_072226118.1,STRG0A92PHX.XP_072226384.1,STRG0A92PHX.XP_072226546.1,STRG0A92PHX.XP_072226876.1,STRG0A92PHX.XP_072226949.1,STRG0A92PHX.XP_072228…	XP_072218696.1,XP_072218704.1,XP_072218723.1,XP_072221149.1,XP_072222890.1,XP_072224960.1,XP_072225002.1,XP_072225257.1,XP_072225874.1,XP_072226118.1,XP_072226384.1,XP_072226546.1,XP_072226876.1,XP_072226949.1,XP_072228120.1,XP_072229348.1,XP_072230278.1,XP_072230637.1,XP_072234857.1,XP_072235844.1,XP_072236213.1,XP_072236214.1,XP_072236859.1,XP_072238396.1,XP_072239685.1,XP_072239689.1,XP_072240…	XP_072218696.1,XP_072218704.1,XP_072218723.1,XP_072221149.1,XP_072222890.1,XP_072224960.1,XP_072225002.1,XP_072225257.1,XP_072225874.1,XP_072226118.1,XP_072226384.1,XP_072226546.1,XP_072226876.1,XP_072226949.1,XP_072228120.1,XP_072229348.1,XP_072230278.1,XP_072230637.1,XP_072234857.1,XP_072235844.1,XP_072236213.1,XP_072236214.1,XP_072236859.1,XP_072238396.1,XP_072239685.1,XP_072239689.1,XP_072240…	0.905078655,1.461043319,2.787402975,1.266437687,1.040051187,0.838131077,1.635096367,1.986962646,1.228405516,1.132205708,1.02566746,0.985476045,1.048624301,1.12440805,0.875250813,0.993121778,1.376946891,1.21659356,1.06509615,0.946862265,0.874760245,1.027527704,1.048346889,0.873644481,1.340371562,1.218820075,1.181952216,1.317020595,1.071671103,0.965191736,2.60999318,1.318328752,1.120447095,1.148845…	1.64332e+162	41, 0.0045	0.702317
1P1vs1P4	STRING clusters	CL:1150	Formation of a pool of free 40S subunits	13	13	1.60738	bottom	0.0061	afc	STRG0A92PHX.XP_072220366.1,STRG0A92PHX.XP_072223123.1,STRG0A92PHX.XP_072226157.1,STRG0A92PHX.XP_072226693.1,STRG0A92PHX.XP_072232092.1,STRG0A92PHX.XP_072232670.1,STRG0A92PHX.XP_072233822.1,STRG0A92PHX.XP_072234634.1,STRG0A92PHX.XP_072238374.1,STRG0A92PHX.XP_072242464.1,STRG0A92PHX.XP_072243685.1,STRG0A92PHX.XP_072246532.1,STRG0A92PHX.XP_072247935.1	XP_072220366.1,XP_072223123.1,XP_072226157.1,XP_072226693.1,XP_072232092.1,XP_072232670.1,XP_072233822.1,XP_072234634.1,XP_072238374.1,XP_072242464.1,XP_072243685.1,XP_072246532.1,XP_072247935.1	XP_072220366.1,XP_072223123.1,XP_072226157.1,XP_072226693.1,XP_072232092.1,XP_072232670.1,XP_072233822.1,XP_072234634.1,XP_072238374.1,XP_072242464.1,XP_072243685.1,XP_072246532.1,XP_072247935.1	0.943299792,1.193932478,1.21868303,1.215503045,1.194536473,3.010517246,1.265724634,2.309039837,1.132673681,1.29038825,1.726453907,1.184664595,1.900551215	1.83328e+51	13, 0.0061	1.60738
1P1vs1P4	STRING clusters	CL:12747	Glutathione metabolism, and Protein repair	28	113	2.70879	top	0.0061	ks	STRG0A92PHX.XP_072218544.1,STRG0A92PHX.XP_072219061.1,STRG0A92PHX.XP_072220409.1,STRG0A92PHX.XP_072221686.1,STRG0A92PHX.XP_072221801.1,STRG0A92PHX.XP_072222680.1,STRG0A92PHX.XP_072223433.1,STRG0A92PHX.XP_072226259.1,STRG0A92PHX.XP_072226343.1,STRG0A92PHX.XP_072226755.1,STRG0A92PHX.XP_072228171.1,STRG0A92PHX.XP_072231160.1,STRG0A92PHX.XP_072231699.1,STRG0A92PHX.XP_072232720.1,STRG0A92PHX.XP_072233…	XP_072218544.1,XP_072219061.1,XP_072220409.1,XP_072221686.1,XP_072221801.1,XP_072222680.1,XP_072223433.1,XP_072226259.1,XP_072226343.1,XP_072226755.1,XP_072228171.1,XP_072231160.1,XP_072231699.1,XP_072232720.1,XP_072233621.1,XP_072238743.1,XP_072240516.1,XP_072240952.1,XP_072243736.1,XP_072244746.1,XP_072245673.1,XP_072245953.1,XP_072246972.1,XP_072247200.1,XP_072247495.1,XP_072247795.1,XP_072251…	XP_072218544.1,XP_072219061.1,XP_072220409.1,XP_072221686.1,XP_072221801.1,XP_072222680.1,XP_072223433.1,XP_072226259.1,XP_072226343.1,XP_072226755.1,XP_072228171.1,XP_072231160.1,XP_072231699.1,XP_072232720.1,XP_072233621.1,XP_072238743.1,XP_072240516.1,XP_072240952.1,XP_072243736.1,XP_072244746.1,XP_072245673.1,XP_072245953.1,XP_072246972.1,XP_072247200.1,XP_072247495.1,XP_072247795.1,XP_072251…	1.184348147,0.829955568,0.570431773,0.271693274,0.904266516,0.712239496,0.583479139,0.488787071,0.586617665,0.683420436,0.404577279,0.807979514,0.945317591,0.629267609,0.651868443,0.459495001,0.874969363,1.096389804,0.721913987,1.049116182,0.726877377,0.688023358,0.652142253,0.66093425,0.802391176,0.712035325,1.14443894,0.471030287	2753,1239,249,6,1640,677,288,108,291,553,40,1115,1846,408,465,75,1493,2492,716,2316,740,574,467,486,1090,676,2642,85	28, 0.0061	-2.70879
1P1vs1P4	STRING clusters	CL:3015	Mitochondrial translation termination	40	112	0.691118	bottom	0.0061	ks	STRG0A92PHX.XP_072218696.1,STRG0A92PHX.XP_072218704.1,STRG0A92PHX.XP_072218723.1,STRG0A92PHX.XP_072221149.1,STRG0A92PHX.XP_072222890.1,STRG0A92PHX.XP_072224960.1,STRG0A92PHX.XP_072225002.1,STRG0A92PHX.XP_072225257.1,STRG0A92PHX.XP_072225874.1,STRG0A92PHX.XP_072226118.1,STRG0A92PHX.XP_072226384.1,STRG0A92PHX.XP_072226546.1,STRG0A92PHX.XP_072226876.1,STRG0A92PHX.XP_072226949.1,STRG0A92PHX.XP_072228…	XP_072218696.1,XP_072218704.1,XP_072218723.1,XP_072221149.1,XP_072222890.1,XP_072224960.1,XP_072225002.1,XP_072225257.1,XP_072225874.1,XP_072226118.1,XP_072226384.1,XP_072226546.1,XP_072226876.1,XP_072226949.1,XP_072228120.1,XP_072229348.1,XP_072230278.1,XP_072230637.1,XP_072234857.1,XP_072235844.1,XP_072236213.1,XP_072236214.1,XP_072236859.1,XP_072238396.1,XP_072239685.1,XP_072239689.1,XP_072240…	XP_072218696.1,XP_072218704.1,XP_072218723.1,XP_072221149.1,XP_072222890.1,XP_072224960.1,XP_072225002.1,XP_072225257.1,XP_072225874.1,XP_072226118.1,XP_072226384.1,XP_072226546.1,XP_072226876.1,XP_072226949.1,XP_072228120.1,XP_072229348.1,XP_072230278.1,XP_072230637.1,XP_072234857.1,XP_072235844.1,XP_072236213.1,XP_072236214.1,XP_072236859.1,XP_072238396.1,XP_072239685.1,XP_072239689.1,XP_072240…	0.905078655,1.461043319,2.787402975,1.266437687,1.040051187,0.838131077,1.635096367,1.986962646,1.228405516,1.132205708,1.02566746,0.985476045,1.048624301,1.12440805,0.875250813,0.993121778,1.376946891,1.21659356,1.06509615,0.946862265,0.874760245,1.027527704,1.048346889,0.873644481,1.340371562,1.218820075,1.181952216,1.317020595,1.071671103,0.965191736,2.60999318,1.318328752,1.120447095,1.148845…	1.64332e+158	40, 0.0061	0.691118
1P1vs1P4	STRING clusters	CL:30676	Collagen biosynthesis and modifying enzymes	12	37	1.70546	bottom	0.0061	afc	STRG0A92PHX.XP_072219944.1,STRG0A92PHX.XP_072223349.1,STRG0A92PHX.XP_072225595.1,STRG0A92PHX.XP_072226110.1,STRG0A92PHX.XP_072226704.1,STRG0A92PHX.XP_072226888.1,STRG0A92PHX.XP_072228299.1,STRG0A92PHX.XP_072239025.1,STRG0A92PHX.XP_072248969.1,STRG0A92PHX.XP_072250096.1,STRG0A92PHX.XP_072253001.1,STRG0A92PHX.XP_072254014.1	XP_072219944.1,XP_072223349.1,XP_072225595.1,XP_072226110.1,XP_072226704.1,XP_072226888.1,XP_072228299.1,XP_072239025.1,XP_072248969.1,XP_072250096.1,XP_072253001.1,XP_072254014.1	XP_072219944.1,XP_072223349.1,XP_072225595.1,XP_072226110.1,XP_072226704.1,XP_072226888.1,XP_072228299.1,XP_072239025.1,XP_072248969.1,XP_072250096.1,XP_072253001.1,XP_072254014.1	1.417084731,1.34681998,1.464006396,2.261233844,0.956925134,1.235451811,1.280272999,1.339198588,3.222971049,0.834025589,1.121148933,1.994739295	3.15831e+47	12, 0.0061	1.70546
1P1vs1P4	STRING clusters	CL:63301	Mixed, incl. Calcium phospholipid-binding, and Negative regulation of striated muscle contraction	7	20	4.36869	top	0.0061	afc	STRG0A92PHX.XP_072218901.1,STRG0A92PHX.XP_072220264.1,STRG0A92PHX.XP_072230160.1,STRG0A92PHX.XP_072234525.1,STRG0A92PHX.XP_072242921.1,STRG0A92PHX.XP_072247020.1,STRG0A92PHX.XP_072249850.1	XP_072218901.1,XP_072220264.1,XP_072230160.1,XP_072234525.1,XP_072242921.1,XP_072247020.1,XP_072249850.1	XP_072218901.1,XP_072220264.1,XP_072230160.1,XP_072234525.1,XP_072242921.1,XP_072247020.1,XP_072249850.1	0.515195553,0.60165599,0.527720391,0.612131398,0.574683989,0.674763085,0.523628502	1.41333e+20	7, 0.0061	-4.36869
1P1vs1P4	STRING clusters	CL:30298	ECM-receptor interaction, and Substrate adhesion-dependent cell spreading	26	145	0.87943	bottom	0.0065	ks	STRG0A92PHX.XP_072219106.1,STRG0A92PHX.XP_072219444.1,STRG0A92PHX.XP_072219943.1,STRG0A92PHX.XP_072221188.1,STRG0A92PHX.XP_072222384.1,STRG0A92PHX.XP_072222727.1,STRG0A92PHX.XP_072224330.1,STRG0A92PHX.XP_072227797.1,STRG0A92PHX.XP_072228406.1,STRG0A92PHX.XP_072229196.1,STRG0A92PHX.XP_072231224.1,STRG0A92PHX.XP_072233311.1,STRG0A92PHX.XP_072234137.1,STRG0A92PHX.XP_072234999.1,STRG0A92PHX.XP_072236…	XP_072219106.1,XP_072219444.1,XP_072219943.1,XP_072221188.1,XP_072222384.1,XP_072222727.1,XP_072224330.1,XP_072227797.1,XP_072228406.1,XP_072229196.1,XP_072231224.1,XP_072233311.1,XP_072234137.1,XP_072234999.1,XP_072236935.1,XP_072237134.1,XP_072237971.1,XP_072241639.1,XP_072242326.1,XP_072242706.1,XP_072244527.1,XP_072245381.1,XP_072253272.1,XP_072253442.1,XP_072253513.1,XP_072253637.1	XP_072219106.1,XP_072219444.1,XP_072219943.1,XP_072221188.1,XP_072222384.1,XP_072222727.1,XP_072224330.1,XP_072227797.1,XP_072228406.1,XP_072229196.1,XP_072231224.1,XP_072233311.1,XP_072234137.1,XP_072234999.1,XP_072236935.1,XP_072237134.1,XP_072237971.1,XP_072241639.1,XP_072242326.1,XP_072242706.1,XP_072244527.1,XP_072245381.1,XP_072253272.1,XP_072253442.1,XP_072253513.1,XP_072253637.1	1.245388761,1.709351799,1.933276391,0.746931424,1.509799233,1.483154641,1.521779897,1.106668175,0.996486539,0.89879217,0.985300981,1.146490005,1.183139605,1.079846888,1.651132231,1.851153507,1.203418524,1.2788654,0.997558136,1.107075353,1.003230741,1.526138628,0.846793364,1.447953263,0.784904271,1.612040855	2.91533e+102	26, 0.0065	0.87943
1P1vs1P4	STRING clusters	CL:3025	Mitochondrial translation termination	39	102	0.682131	bottom	0.0071	ks	STRG0A92PHX.XP_072218696.1,STRG0A92PHX.XP_072218704.1,STRG0A92PHX.XP_072218723.1,STRG0A92PHX.XP_072221149.1,STRG0A92PHX.XP_072222890.1,STRG0A92PHX.XP_072224960.1,STRG0A92PHX.XP_072225002.1,STRG0A92PHX.XP_072225257.1,STRG0A92PHX.XP_072225874.1,STRG0A92PHX.XP_072226118.1,STRG0A92PHX.XP_072226384.1,STRG0A92PHX.XP_072226546.1,STRG0A92PHX.XP_072226876.1,STRG0A92PHX.XP_072226949.1,STRG0A92PHX.XP_072228…	XP_072218696.1,XP_072218704.1,XP_072218723.1,XP_072221149.1,XP_072222890.1,XP_072224960.1,XP_072225002.1,XP_072225257.1,XP_072225874.1,XP_072226118.1,XP_072226384.1,XP_072226546.1,XP_072226876.1,XP_072226949.1,XP_072228120.1,XP_072229348.1,XP_072230278.1,XP_072230637.1,XP_072234857.1,XP_072235844.1,XP_072236213.1,XP_072236214.1,XP_072236859.1,XP_072238396.1,XP_072239685.1,XP_072239689.1,XP_072240…	XP_072218696.1,XP_072218704.1,XP_072218723.1,XP_072221149.1,XP_072222890.1,XP_072224960.1,XP_072225002.1,XP_072225257.1,XP_072225874.1,XP_072226118.1,XP_072226384.1,XP_072226546.1,XP_072226876.1,XP_072226949.1,XP_072228120.1,XP_072229348.1,XP_072230278.1,XP_072230637.1,XP_072234857.1,XP_072235844.1,XP_072236213.1,XP_072236214.1,XP_072236859.1,XP_072238396.1,XP_072239685.1,XP_072239689.1,XP_072240…	0.905078655,1.461043319,2.787402975,1.266437687,1.040051187,0.838131077,1.635096367,1.986962646,1.228405516,1.132205708,1.02566746,0.985476045,1.048624301,1.12440805,0.875250813,0.993121778,1.376946891,1.21659356,1.06509615,0.946862265,0.874760245,1.027527704,1.048346889,0.873644481,1.340371562,1.218820075,1.181952216,1.317020595,1.071671103,0.965191736,2.60999318,1.120447095,1.148845818,0.935650…	1.64332e+154	39, 0.0071	0.682131
1P1vs1P4	STRING clusters	CL:30297	ECM-receptor interaction, and Substrate adhesion-dependent cell spreading	31	169	0.725615	bottom	0.0072	ks	STRG0A92PHX.XP_072219106.1,STRG0A92PHX.XP_072219444.1,STRG0A92PHX.XP_072219943.1,STRG0A92PHX.XP_072221188.1,STRG0A92PHX.XP_072222384.1,STRG0A92PHX.XP_072222727.1,STRG0A92PHX.XP_072224330.1,STRG0A92PHX.XP_072227484.1,STRG0A92PHX.XP_072227797.1,STRG0A92PHX.XP_072228406.1,STRG0A92PHX.XP_072229196.1,STRG0A92PHX.XP_072230174.1,STRG0A92PHX.XP_072230586.1,STRG0A92PHX.XP_072231224.1,STRG0A92PHX.XP_072233…	XP_072219106.1,XP_072219444.1,XP_072219943.1,XP_072221188.1,XP_072222384.1,XP_072222727.1,XP_072224330.1,XP_072227484.1,XP_072227797.1,XP_072228406.1,XP_072229196.1,XP_072230174.1,XP_072230586.1,XP_072231224.1,XP_072233311.1,XP_072234137.1,XP_072234999.1,XP_072236935.1,XP_072237134.1,XP_072237971.1,XP_072239791.1,XP_072241639.1,XP_072242326.1,XP_072242706.1,XP_072244527.1,XP_072245381.1,XP_072249…	XP_072219106.1,XP_072219444.1,XP_072219943.1,XP_072221188.1,XP_072222384.1,XP_072222727.1,XP_072224330.1,XP_072227484.1,XP_072227797.1,XP_072228406.1,XP_072229196.1,XP_072230174.1,XP_072230586.1,XP_072231224.1,XP_072233311.1,XP_072234137.1,XP_072234999.1,XP_072236935.1,XP_072237134.1,XP_072237971.1,XP_072239791.1,XP_072241639.1,XP_072242326.1,XP_072242706.1,XP_072244527.1,XP_072245381.1,XP_072249…	1.245388761,1.709351799,1.933276391,0.746931424,1.509799233,1.483154641,1.521779897,0.794419193,1.106668175,0.996486539,0.89879217,0.985447469,0.740208905,0.985300981,1.146490005,1.183139605,1.079846888,1.651132231,1.851153507,1.203418524,1.189293439,1.2788654,0.997558136,1.107075353,1.003230741,1.526138628,1.017673188,0.846793364,1.447953263,0.784904271,1.612040855	2.91533e+121	31, 0.0072	0.725615
1P1vs1P4	STRING clusters	CL:30296	ECM-receptor interaction, and Substrate adhesion-dependent cell spreading	33	179	0.671046	bottom	0.0096	ks	STRG0A92PHX.XP_072218467.1,STRG0A92PHX.XP_072219106.1,STRG0A92PHX.XP_072219444.1,STRG0A92PHX.XP_072219943.1,STRG0A92PHX.XP_072221188.1,STRG0A92PHX.XP_072222384.1,STRG0A92PHX.XP_072222727.1,STRG0A92PHX.XP_072224330.1,STRG0A92PHX.XP_072227484.1,STRG0A92PHX.XP_072227797.1,STRG0A92PHX.XP_072228406.1,STRG0A92PHX.XP_072229196.1,STRG0A92PHX.XP_072230174.1,STRG0A92PHX.XP_072230586.1,STRG0A92PHX.XP_072231…	XP_072218467.1,XP_072219106.1,XP_072219444.1,XP_072219943.1,XP_072221188.1,XP_072222384.1,XP_072222727.1,XP_072224330.1,XP_072227484.1,XP_072227797.1,XP_072228406.1,XP_072229196.1,XP_072230174.1,XP_072230586.1,XP_072231224.1,XP_072233311.1,XP_072234137.1,XP_072234999.1,XP_072235873.1,XP_072236935.1,XP_072237134.1,XP_072237971.1,XP_072239791.1,XP_072241639.1,XP_072242326.1,XP_072242706.1,XP_072244…	XP_072218467.1,XP_072219106.1,XP_072219444.1,XP_072219943.1,XP_072221188.1,XP_072222384.1,XP_072222727.1,XP_072224330.1,XP_072227484.1,XP_072227797.1,XP_072228406.1,XP_072229196.1,XP_072230174.1,XP_072230586.1,XP_072231224.1,XP_072233311.1,XP_072234137.1,XP_072234999.1,XP_072235873.1,XP_072236935.1,XP_072237134.1,XP_072237971.1,XP_072239791.1,XP_072241639.1,XP_072242326.1,XP_072242706.1,XP_072244…	1.000882016,1.245388761,1.709351799,1.933276391,0.746931424,1.509799233,1.483154641,1.521779897,0.794419193,1.106668175,0.996486539,0.89879217,0.985447469,0.740208905,0.985300981,1.146490005,1.183139605,1.079846888,0.822787824,1.651132231,1.851153507,1.203418524,1.189293439,1.2788654,0.997558136,1.107075353,1.003230741,1.526138628,1.017673188,0.846793364,1.447953263,0.784904271,1.612040855	2.11529e+129	33, 0.0096	0.671046
1P1vs1P4	KEGG	map03010	Ribosome	115	245	1.00422	bottom	2.67e-10	ks	STRG0A92PHX.XP_072217928.1,STRG0A92PHX.XP_072218021.1,STRG0A92PHX.XP_072218269.1,STRG0A92PHX.XP_072218362.1,STRG0A92PHX.XP_072218541.1,STRG0A92PHX.XP_072218696.1,STRG0A92PHX.XP_072218704.1,STRG0A92PHX.XP_072218723.1,STRG0A92PHX.XP_072219204.1,STRG0A92PHX.XP_072219217.1,STRG0A92PHX.XP_072220281.1,STRG0A92PHX.XP_072220366.1,STRG0A92PHX.XP_072220621.1,STRG0A92PHX.XP_072220730.1,STRG0A92PHX.XP_072221…	XP_072217928.1,XP_072218021.1,XP_072218269.1,XP_072218362.1,XP_072218541.1,XP_072218696.1,XP_072218704.1,XP_072218723.1,XP_072219204.1,XP_072219217.1,XP_072220281.1,XP_072220366.1,XP_072220621.1,XP_072220730.1,XP_072221319.1,XP_072222983.1,XP_072223123.1,XP_072223418.1,XP_072223453.1,XP_072223600.1,XP_072223791.1,XP_072224009.1,XP_072224124.1,XP_072224406.1,XP_072224516.1,XP_072224927.1,XP_072224…	XP_072217928.1,XP_072218021.1,XP_072218269.1,XP_072218362.1,XP_072218541.1,XP_072218696.1,XP_072218704.1,XP_072218723.1,XP_072219204.1,XP_072219217.1,XP_072220281.1,XP_072220366.1,XP_072220621.1,XP_072220730.1,XP_072221319.1,XP_072222983.1,XP_072223123.1,XP_072223418.1,XP_072223453.1,XP_072223600.1,XP_072223791.1,XP_072224009.1,XP_072224124.1,XP_072224406.1,XP_072224516.1,XP_072224927.1,XP_072224…	1.316466869,0.459287899,1.617891754,3.009485921,1.689250713,0.905078655,1.461043319,2.787402975,0.938612187,1.256956992,1.804252105,0.943299792,1.539076907,1.670776194,1.614018988,1.168197937,1.193932478,0.696476283,1.218332339,0.957827947,1.768112075,1.182309002,1.119054252,0.767424807,1.068476533,0.525214752,0.497815067,0.838131077,1.635096367,2.593122914,1.986962646,1.228405516,1.132205708,1.2…	3056,74,3302,3438,3340,1643,3195,3434,1807,2935,3369,1833,3258,3329,3299,2713,2786,598,2857,1922,3360,2748,2564,909,2398,152,123,1284,3314,3430,3392,2879,2603,2859,97,3091,2053,2280,2843,2408,540,2312,2,2204,3205,3341,813,513,3421,3403,545,3436,3358,2621,3190,762,2788,2777,3439,2903,2949,2948,1967,3422,2382,1856,2345,1490,3361,2752,2311,2130,3252,1622,2606,1908,511,1225,3090,1127,976,3157,2484,30…	115, 0.000000000267	1.00422
1P1vs1P4	KEGG	map04512	ECM-receptor interaction	32	261	1.33245	bottom	1.59e-05	ks	STRG0A92PHX.XP_072219106.1,STRG0A92PHX.XP_072219444.1,STRG0A92PHX.XP_072219451.1,STRG0A92PHX.XP_072219943.1,STRG0A92PHX.XP_072219944.1,STRG0A92PHX.XP_072221188.1,STRG0A92PHX.XP_072222384.1,STRG0A92PHX.XP_072222727.1,STRG0A92PHX.XP_072223451.1,STRG0A92PHX.XP_072224330.1,STRG0A92PHX.XP_072224355.1,STRG0A92PHX.XP_072226110.1,STRG0A92PHX.XP_072227797.1,STRG0A92PHX.XP_072229196.1,STRG0A92PHX.XP_072229…	XP_072219106.1,XP_072219444.1,XP_072219451.1,XP_072219943.1,XP_072219944.1,XP_072221188.1,XP_072222384.1,XP_072222727.1,XP_072223451.1,XP_072224330.1,XP_072224355.1,XP_072226110.1,XP_072227797.1,XP_072229196.1,XP_072229430.1,XP_072233311.1,XP_072234137.1,XP_072236935.1,XP_072237134.1,XP_072237459.1,XP_072237964.1,XP_072237971.1,XP_072241639.1,XP_072243288.1,XP_072245381.1,XP_072253000.1,XP_072253…	XP_072219106.1,XP_072219444.1,XP_072219451.1,XP_072219943.1,XP_072219944.1,XP_072221188.1,XP_072222384.1,XP_072222727.1,XP_072223451.1,XP_072224330.1,XP_072224355.1,XP_072226110.1,XP_072227797.1,XP_072229196.1,XP_072229430.1,XP_072233311.1,XP_072234137.1,XP_072236935.1,XP_072237134.1,XP_072237459.1,XP_072237964.1,XP_072237971.1,XP_072241639.1,XP_072243288.1,XP_072245381.1,XP_072253000.1,XP_072253…	1.245388761,1.709351799,0.707657962,1.933276391,1.417084731,0.746931424,1.509799233,1.483154641,1.123956601,1.521779897,2.537950141,2.261233844,1.106668175,0.89879217,2.16792628,1.146490005,1.183139605,1.651132231,1.851153507,0.907385373,1.606693387,1.203418524,1.2788654,2.167655695,1.526138628,0.771647439,1.121148933,0.846793364,1.447953263,0.784904271,1.612040855,1.798601431	2.91533e+124	32, 0.0000159	1.33245
1P1vs1P4	KEGG	map04142	Lysosome	58	360	2.44164	top	6.46e-05	ks	STRG0A92PHX.XP_072218868.1,STRG0A92PHX.XP_072219570.1,STRG0A92PHX.XP_072219581.1,STRG0A92PHX.XP_072219828.1,STRG0A92PHX.XP_072221129.1,STRG0A92PHX.XP_072221226.1,STRG0A92PHX.XP_072221317.1,STRG0A92PHX.XP_072222116.1,STRG0A92PHX.XP_072222169.1,STRG0A92PHX.XP_072222507.1,STRG0A92PHX.XP_072224226.1,STRG0A92PHX.XP_072224244.1,STRG0A92PHX.XP_072224347.1,STRG0A92PHX.XP_072225776.1,STRG0A92PHX.XP_072226…	XP_072218868.1,XP_072219570.1,XP_072219581.1,XP_072219828.1,XP_072221129.1,XP_072221226.1,XP_072221317.1,XP_072222116.1,XP_072222169.1,XP_072222507.1,XP_072224226.1,XP_072224244.1,XP_072224347.1,XP_072225776.1,XP_072226623.1,XP_072227319.1,XP_072227367.1,XP_072227878.1,XP_072228590.1,XP_072228778.1,XP_072228879.1,XP_072229687.1,XP_072230766.1,XP_072230846.1,XP_072231598.1,XP_072233298.1,XP_072236…	XP_072218868.1,XP_072219570.1,XP_072219581.1,XP_072219828.1,XP_072221129.1,XP_072221226.1,XP_072221317.1,XP_072222116.1,XP_072222169.1,XP_072222507.1,XP_072224226.1,XP_072224244.1,XP_072224347.1,XP_072225776.1,XP_072226623.1,XP_072227319.1,XP_072227367.1,XP_072227878.1,XP_072228590.1,XP_072228778.1,XP_072228879.1,XP_072229687.1,XP_072230766.1,XP_072230846.1,XP_072231598.1,XP_072233298.1,XP_072236…	0.9439237,0.945854745,0.850653659,0.638923381,0.278602784,1.215307913,0.569888981,0.423247601,0.544819642,0.538686578,1.75128454,0.835604286,0.672049849,1.091088693,0.721051366,0.543761762,0.837374297,0.664422502,1.0983617,0.590504692,0.416456738,0.795814558,0.883012795,0.615189415,0.706769978,0.444521606,0.566224372,0.782448853,0.678841998,0.473000956,0.476828404,0.628887823,0.714312682,0.680128…	1835,1850,1363,433,7,2841,246,47,188,176,3355,1264,518,2477,711,183,1277,493,2501,304,43,1070,1540,365,650,64,237,993,537,86,91,406,682,543,403,276,1014,646,135,2127,1865,1602,1808,2832,529,2222,1586,2335,1420,136,314,425,1474,828,2239,198,659,117	58, 0.0000646	-2.44164
1P1vs1P4	Reactome	MAP-1799339	SRP-dependent cotranslational protein targeting to membrane	91	134	1.26247	bottom	5.21e-11	ks	STRG0A92PHX.XP_072217928.1,STRG0A92PHX.XP_072218021.1,STRG0A92PHX.XP_072218269.1,STRG0A92PHX.XP_072218362.1,STRG0A92PHX.XP_072218723.1,STRG0A92PHX.XP_072219217.1,STRG0A92PHX.XP_072220281.1,STRG0A92PHX.XP_072220366.1,STRG0A92PHX.XP_072220621.1,STRG0A92PHX.XP_072220730.1,STRG0A92PHX.XP_072221319.1,STRG0A92PHX.XP_072221404.1,STRG0A92PHX.XP_072223123.1,STRG0A92PHX.XP_072223189.1,STRG0A92PHX.XP_072223…	XP_072217928.1,XP_072218021.1,XP_072218269.1,XP_072218362.1,XP_072218723.1,XP_072219217.1,XP_072220281.1,XP_072220366.1,XP_072220621.1,XP_072220730.1,XP_072221319.1,XP_072221404.1,XP_072223123.1,XP_072223189.1,XP_072223600.1,XP_072223791.1,XP_072224009.1,XP_072224124.1,XP_072224406.1,XP_072224516.1,XP_072224939.1,XP_072224960.1,XP_072225002.1,XP_072225159.1,XP_072226157.1,XP_072226299.1,XP_072226…	XP_072217928.1,XP_072218021.1,XP_072218269.1,XP_072218362.1,XP_072218723.1,XP_072219217.1,XP_072220281.1,XP_072220366.1,XP_072220621.1,XP_072220730.1,XP_072221319.1,XP_072221404.1,XP_072223123.1,XP_072223189.1,XP_072223600.1,XP_072223791.1,XP_072224009.1,XP_072224124.1,XP_072224406.1,XP_072224516.1,XP_072224939.1,XP_072224960.1,XP_072225002.1,XP_072225159.1,XP_072226157.1,XP_072226299.1,XP_072226…	1.316466869,0.459287899,1.617891754,3.009485921,2.787402975,1.256956992,1.804252105,0.943299792,1.539076907,1.670776194,1.614018988,1.255604149,1.193932478,1.037178853,0.957827947,1.768112075,1.182309002,1.119054252,0.767424807,1.068476533,0.497815067,0.838131077,1.635096367,2.593122914,1.21868303,0.480905217,1.340919072,0.985476045,1.041396947,1.215503045,1.071357413,0.679528686,1.473653383,1.68…	3056,74,3302,3438,3434,2935,3369,1833,3258,3329,3299,2933,2786,2261,1922,3360,2748,2564,909,2398,123,1284,3314,3430,2859,97,3091,2053,2280,2843,2408,540,3205,3341,3421,3403,3436,3358,2621,3190,2788,3439,2903,2949,2948,541,1967,3367,3422,2345,3361,2752,2130,3252,2606,1908,2177,1210,1525,511,1225,2718,1127,3157,2484,3385,3006,3271,3120,2267,3431,3351,2739,3433,2756,2332,3384,1795,2260,2633,3014,124…	91, 0.0000000000521	1.26247
1P1vs1P4	Reactome	MAP-975956	Nonsense Mediated Decay (NMD) independent of the Exon Junction Complex (EJC)	87	131	1.2785	bottom	5.76e-10	ks	STRG0A92PHX.XP_072217928.1,STRG0A92PHX.XP_072218021.1,STRG0A92PHX.XP_072218269.1,STRG0A92PHX.XP_072218362.1,STRG0A92PHX.XP_072218723.1,STRG0A92PHX.XP_072219217.1,STRG0A92PHX.XP_072220281.1,STRG0A92PHX.XP_072220366.1,STRG0A92PHX.XP_072220621.1,STRG0A92PHX.XP_072220730.1,STRG0A92PHX.XP_072221148.1,STRG0A92PHX.XP_072221319.1,STRG0A92PHX.XP_072223123.1,STRG0A92PHX.XP_072223600.1,STRG0A92PHX.XP_072223…	XP_072217928.1,XP_072218021.1,XP_072218269.1,XP_072218362.1,XP_072218723.1,XP_072219217.1,XP_072220281.1,XP_072220366.1,XP_072220621.1,XP_072220730.1,XP_072221148.1,XP_072221319.1,XP_072223123.1,XP_072223600.1,XP_072223791.1,XP_072224009.1,XP_072224124.1,XP_072224339.1,XP_072224406.1,XP_072224516.1,XP_072224939.1,XP_072224960.1,XP_072225002.1,XP_072225159.1,XP_072226157.1,XP_072226299.1,XP_072226…	XP_072217928.1,XP_072218021.1,XP_072218269.1,XP_072218362.1,XP_072218723.1,XP_072219217.1,XP_072220281.1,XP_072220366.1,XP_072220621.1,XP_072220730.1,XP_072221148.1,XP_072221319.1,XP_072223123.1,XP_072223600.1,XP_072223791.1,XP_072224009.1,XP_072224124.1,XP_072224339.1,XP_072224406.1,XP_072224516.1,XP_072224939.1,XP_072224960.1,XP_072225002.1,XP_072225159.1,XP_072226157.1,XP_072226299.1,XP_072226…	1.316466869,0.459287899,1.617891754,3.009485921,2.787402975,1.256956992,1.804252105,0.943299792,1.539076907,1.670776194,0.99472681,1.614018988,1.193932478,0.957827947,1.768112075,1.182309002,1.119054252,1.11886724,0.767424807,1.068476533,0.497815067,0.838131077,1.635096367,2.593122914,1.21868303,0.480905217,1.340919072,0.985476045,1.041396947,1.215503045,1.071357413,0.679528686,1.03259406,1.47365…	3056,74,3302,3438,3434,2935,3369,1833,3258,3329,2096,3299,2786,1922,3360,2748,2564,2563,909,2398,123,1284,3314,3430,2859,97,3091,2053,2280,2843,2408,540,2245,3205,3341,3421,3403,409,3436,3358,2621,3190,2788,3439,2903,2949,2948,1967,3422,2345,3361,2752,2130,3252,2606,1908,511,1225,1127,3157,2484,3385,3006,3271,3120,3431,3351,1680,1360,2739,3433,2756,2332,3384,1795,3014,3021,2532,3420,2701,2638,327…	87, 0.000000000576	1.2785
1P1vs1P4	Reactome	MAP-72689	Formation of a pool of free 40S subunits	92	131	1.20769	bottom	5.9e-09	ks	STRG0A92PHX.XP_072217928.1,STRG0A92PHX.XP_072218021.1,STRG0A92PHX.XP_072218269.1,STRG0A92PHX.XP_072218362.1,STRG0A92PHX.XP_072218723.1,STRG0A92PHX.XP_072219217.1,STRG0A92PHX.XP_072219622.1,STRG0A92PHX.XP_072220281.1,STRG0A92PHX.XP_072220366.1,STRG0A92PHX.XP_072220621.1,STRG0A92PHX.XP_072220730.1,STRG0A92PHX.XP_072221319.1,STRG0A92PHX.XP_072223123.1,STRG0A92PHX.XP_072223600.1,STRG0A92PHX.XP_072223…	XP_072217928.1,XP_072218021.1,XP_072218269.1,XP_072218362.1,XP_072218723.1,XP_072219217.1,XP_072219622.1,XP_072220281.1,XP_072220366.1,XP_072220621.1,XP_072220730.1,XP_072221319.1,XP_072223123.1,XP_072223600.1,XP_072223791.1,XP_072224009.1,XP_072224124.1,XP_072224406.1,XP_072224516.1,XP_072224923.1,XP_072224939.1,XP_072224960.1,XP_072225002.1,XP_072225159.1,XP_072225206.1,XP_072226157.1,XP_072226…	XP_072217928.1,XP_072218021.1,XP_072218269.1,XP_072218362.1,XP_072218723.1,XP_072219217.1,XP_072219622.1,XP_072220281.1,XP_072220366.1,XP_072220621.1,XP_072220730.1,XP_072221319.1,XP_072223123.1,XP_072223600.1,XP_072223791.1,XP_072224009.1,XP_072224124.1,XP_072224406.1,XP_072224516.1,XP_072224923.1,XP_072224939.1,XP_072224960.1,XP_072225002.1,XP_072225159.1,XP_072225206.1,XP_072226157.1,XP_072226…	1.316466869,0.459287899,1.617891754,3.009485921,2.787402975,1.256956992,0.910191823,1.804252105,0.943299792,1.539076907,1.670776194,1.614018988,1.193932478,0.957827947,1.768112075,1.182309002,1.119054252,0.767424807,1.068476533,0.952225377,0.497815067,0.838131077,1.635096367,2.593122914,1.363343953,1.21868303,0.480905217,1.340919072,0.827888356,0.985476045,1.041396947,1.215503045,1.071357413,0.67…	3056,74,3302,3438,3434,2935,1673,3369,1833,3258,3329,3299,2786,1922,3360,2748,2564,909,2398,1888,123,1284,3314,3430,3115,2859,97,3091,1229,2053,2280,2843,2408,540,3205,3341,3421,3403,3436,3358,1839,2621,3190,2788,3439,2903,2949,2948,1098,1967,3422,2345,1780,3361,2174,2752,2130,3252,2606,1908,511,1225,1127,1463,3157,2484,3385,3006,3271,3120,3431,3351,2739,3433,2756,2332,1146,2955,3384,1795,2393,30…	92, 0.0000000059	1.20769
1P1vs1P4	Reactome	MAP-927802	Nonsense-Mediated Decay (NMD)	96	164	1.11119	bottom	6.5e-09	ks	STRG0A92PHX.XP_072217928.1,STRG0A92PHX.XP_072218021.1,STRG0A92PHX.XP_072218269.1,STRG0A92PHX.XP_072218362.1,STRG0A92PHX.XP_072218723.1,STRG0A92PHX.XP_072219217.1,STRG0A92PHX.XP_072220281.1,STRG0A92PHX.XP_072220366.1,STRG0A92PHX.XP_072220621.1,STRG0A92PHX.XP_072220730.1,STRG0A92PHX.XP_072221148.1,STRG0A92PHX.XP_072221319.1,STRG0A92PHX.XP_072223123.1,STRG0A92PHX.XP_072223600.1,STRG0A92PHX.XP_072223…	XP_072217928.1,XP_072218021.1,XP_072218269.1,XP_072218362.1,XP_072218723.1,XP_072219217.1,XP_072220281.1,XP_072220366.1,XP_072220621.1,XP_072220730.1,XP_072221148.1,XP_072221319.1,XP_072223123.1,XP_072223600.1,XP_072223791.1,XP_072224009.1,XP_072224124.1,XP_072224339.1,XP_072224406.1,XP_072224516.1,XP_072224903.1,XP_072224939.1,XP_072224960.1,XP_072225002.1,XP_072225159.1,XP_072226157.1,XP_072226…	XP_072217928.1,XP_072218021.1,XP_072218269.1,XP_072218362.1,XP_072218723.1,XP_072219217.1,XP_072220281.1,XP_072220366.1,XP_072220621.1,XP_072220730.1,XP_072221148.1,XP_072221319.1,XP_072223123.1,XP_072223600.1,XP_072223791.1,XP_072224009.1,XP_072224124.1,XP_072224339.1,XP_072224406.1,XP_072224516.1,XP_072224903.1,XP_072224939.1,XP_072224960.1,XP_072225002.1,XP_072225159.1,XP_072226157.1,XP_072226…	1.316466869,0.459287899,1.617891754,3.009485921,2.787402975,1.256956992,1.804252105,0.943299792,1.539076907,1.670776194,0.99472681,1.614018988,1.193932478,0.957827947,1.768112075,1.182309002,1.119054252,1.11886724,0.767424807,1.068476533,1.111727731,0.497815067,0.838131077,1.635096367,2.593122914,1.21868303,0.480905217,1.340919072,0.985476045,1.041396947,1.215503045,1.071357413,0.679528686,1.0325…	3056,74,3302,3438,3434,2935,3369,1833,3258,3329,2096,3299,2786,1922,3360,2748,2564,2563,909,2398,2544,123,1284,3314,3430,2859,97,3091,2053,2280,2843,2408,540,2245,328,3205,3341,3421,3403,409,3436,3358,1821,2621,3190,2788,3439,2903,2949,2948,1967,3422,2345,3361,2752,2130,3252,2606,1908,511,1225,310,1127,3157,2484,3385,3006,3271,3120,3431,3351,99,1680,1360,2739,3433,3123,2756,2332,3384,1795,621,301…	96, 0.0000000065	1.11119
1P1vs1P4	Reactome	MAP-975957	Nonsense Mediated Decay (NMD) enhanced by the Exon Junction Complex (EJC)	96	164	1.11119	bottom	6.5e-09	ks	STRG0A92PHX.XP_072217928.1,STRG0A92PHX.XP_072218021.1,STRG0A92PHX.XP_072218269.1,STRG0A92PHX.XP_072218362.1,STRG0A92PHX.XP_072218723.1,STRG0A92PHX.XP_072219217.1,STRG0A92PHX.XP_072220281.1,STRG0A92PHX.XP_072220366.1,STRG0A92PHX.XP_072220621.1,STRG0A92PHX.XP_072220730.1,STRG0A92PHX.XP_072221148.1,STRG0A92PHX.XP_072221319.1,STRG0A92PHX.XP_072223123.1,STRG0A92PHX.XP_072223600.1,STRG0A92PHX.XP_072223…	XP_072217928.1,XP_072218021.1,XP_072218269.1,XP_072218362.1,XP_072218723.1,XP_072219217.1,XP_072220281.1,XP_072220366.1,XP_072220621.1,XP_072220730.1,XP_072221148.1,XP_072221319.1,XP_072223123.1,XP_072223600.1,XP_072223791.1,XP_072224009.1,XP_072224124.1,XP_072224339.1,XP_072224406.1,XP_072224516.1,XP_072224903.1,XP_072224939.1,XP_072224960.1,XP_072225002.1,XP_072225159.1,XP_072226157.1,XP_072226…	XP_072217928.1,XP_072218021.1,XP_072218269.1,XP_072218362.1,XP_072218723.1,XP_072219217.1,XP_072220281.1,XP_072220366.1,XP_072220621.1,XP_072220730.1,XP_072221148.1,XP_072221319.1,XP_072223123.1,XP_072223600.1,XP_072223791.1,XP_072224009.1,XP_072224124.1,XP_072224339.1,XP_072224406.1,XP_072224516.1,XP_072224903.1,XP_072224939.1,XP_072224960.1,XP_072225002.1,XP_072225159.1,XP_072226157.1,XP_072226…	1.316466869,0.459287899,1.617891754,3.009485921,2.787402975,1.256956992,1.804252105,0.943299792,1.539076907,1.670776194,0.99472681,1.614018988,1.193932478,0.957827947,1.768112075,1.182309002,1.119054252,1.11886724,0.767424807,1.068476533,1.111727731,0.497815067,0.838131077,1.635096367,2.593122914,1.21868303,0.480905217,1.340919072,0.985476045,1.041396947,1.215503045,1.071357413,0.679528686,1.0325…	3056,74,3302,3438,3434,2935,3369,1833,3258,3329,2096,3299,2786,1922,3360,2748,2564,2563,909,2398,2544,123,1284,3314,3430,2859,97,3091,2053,2280,2843,2408,540,2245,328,3205,3341,3421,3403,409,3436,3358,1821,2621,3190,2788,3439,2903,2949,2948,1967,3422,2345,3361,2752,2130,3252,2606,1908,511,1225,310,1127,3157,2484,3385,3006,3271,3120,3431,3351,99,1680,1360,2739,3433,3123,2756,2332,3384,1795,621,301…	96, 0.0000000065	1.11119
1P1vs1P4	Reactome	MAP-72312	rRNA processing	135	259	0.892975	bottom	4.63e-08	ks	STRG0A92PHX.XP_072217828.1,STRG0A92PHX.XP_072217928.1,STRG0A92PHX.XP_072218021.1,STRG0A92PHX.XP_072218269.1,STRG0A92PHX.XP_072218362.1,STRG0A92PHX.XP_072218723.1,STRG0A92PHX.XP_072219136.1,STRG0A92PHX.XP_072219217.1,STRG0A92PHX.XP_072219707.1,STRG0A92PHX.XP_072220099.1,STRG0A92PHX.XP_072220281.1,STRG0A92PHX.XP_072220366.1,STRG0A92PHX.XP_072220621.1,STRG0A92PHX.XP_072220730.1,STRG0A92PHX.XP_072221…	XP_072217828.1,XP_072217928.1,XP_072218021.1,XP_072218269.1,XP_072218362.1,XP_072218723.1,XP_072219136.1,XP_072219217.1,XP_072219707.1,XP_072220099.1,XP_072220281.1,XP_072220366.1,XP_072220621.1,XP_072220730.1,XP_072221140.1,XP_072221319.1,XP_072223123.1,XP_072223453.1,XP_072223600.1,XP_072223611.1,XP_072223791.1,XP_072224009.1,XP_072224124.1,XP_072224406.1,XP_072224516.1,XP_072224620.1,XP_072224…	XP_072217828.1,XP_072217928.1,XP_072218021.1,XP_072218269.1,XP_072218362.1,XP_072218723.1,XP_072219136.1,XP_072219217.1,XP_072219707.1,XP_072220099.1,XP_072220281.1,XP_072220366.1,XP_072220621.1,XP_072220730.1,XP_072221140.1,XP_072221319.1,XP_072223123.1,XP_072223453.1,XP_072223600.1,XP_072223611.1,XP_072223791.1,XP_072224009.1,XP_072224124.1,XP_072224406.1,XP_072224516.1,XP_072224620.1,XP_072224…	0.966815257,1.316466869,0.459287899,1.617891754,3.009485921,2.787402975,1.387873606,1.256956992,0.885183828,0.813463737,1.804252105,0.943299792,1.539076907,1.670776194,0.887833067,1.614018988,1.193932478,1.218332339,0.957827947,1.486109184,1.768112075,1.182309002,1.119054252,0.767424807,1.068476533,0.88576129,0.497815067,0.993111162,0.838131077,1.635096367,0.899693458,2.593122914,1.364769209,1.21…	1962,3056,74,3302,3438,3434,3135,2935,1558,1141,3369,1833,3258,3329,1572,3299,2786,2857,1922,3212,3360,2748,2564,909,2398,1561,123,2089,1284,3314,1619,3430,3117,2859,97,3119,3091,2053,2735,2280,2843,2408,540,3205,3341,1747,1776,3421,3403,1887,2300,3267,551,3436,3012,3358,2719,2621,3190,2788,3439,1465,2903,2444,2949,2948,868,1967,3422,2088,531,2345,2971,3361,2752,2130,3252,2048,894,3334,2606,1771,…	135, 0.0000000463	0.892975
1P1vs1P4	Reactome	MAP-156827	L13a-mediated translational silencing of Ceruloplasmin expression	105	157	1.07306	bottom	5.48e-08	ks	STRG0A92PHX.XP_072217928.1,STRG0A92PHX.XP_072218021.1,STRG0A92PHX.XP_072218269.1,STRG0A92PHX.XP_072218362.1,STRG0A92PHX.XP_072218723.1,STRG0A92PHX.XP_072218937.1,STRG0A92PHX.XP_072219217.1,STRG0A92PHX.XP_072219290.1,STRG0A92PHX.XP_072219622.1,STRG0A92PHX.XP_072220281.1,STRG0A92PHX.XP_072220366.1,STRG0A92PHX.XP_072220621.1,STRG0A92PHX.XP_072220730.1,STRG0A92PHX.XP_072221148.1,STRG0A92PHX.XP_072221…	XP_072217928.1,XP_072218021.1,XP_072218269.1,XP_072218362.1,XP_072218723.1,XP_072218937.1,XP_072219217.1,XP_072219290.1,XP_072219622.1,XP_072220281.1,XP_072220366.1,XP_072220621.1,XP_072220730.1,XP_072221148.1,XP_072221319.1,XP_072222714.1,XP_072223123.1,XP_072223600.1,XP_072223791.1,XP_072224009.1,XP_072224124.1,XP_072224406.1,XP_072224516.1,XP_072224923.1,XP_072224939.1,XP_072224960.1,XP_072225…	XP_072217928.1,XP_072218021.1,XP_072218269.1,XP_072218362.1,XP_072218723.1,XP_072218937.1,XP_072219217.1,XP_072219290.1,XP_072219622.1,XP_072220281.1,XP_072220366.1,XP_072220621.1,XP_072220730.1,XP_072221148.1,XP_072221319.1,XP_072222714.1,XP_072223123.1,XP_072223600.1,XP_072223791.1,XP_072224009.1,XP_072224124.1,XP_072224406.1,XP_072224516.1,XP_072224923.1,XP_072224939.1,XP_072224960.1,XP_072225…	1.316466869,0.459287899,1.617891754,3.009485921,2.787402975,0.94154738,1.256956992,0.817379995,0.910191823,1.804252105,0.943299792,1.539076907,1.670776194,0.99472681,1.614018988,1.132428548,1.193932478,0.957827947,1.768112075,1.182309002,1.119054252,0.767424807,1.068476533,0.952225377,0.497815067,0.838131077,1.635096367,2.593122914,1.363343953,1.21868303,0.480905217,1.340919072,0.827888356,0.9854…	3056,74,3302,3438,3434,1823,2935,1165,1673,3369,1833,3258,3329,2096,3299,2605,2786,1922,3360,2748,2564,909,2398,1888,123,1284,3314,3430,3115,2859,97,3091,1229,2053,2280,2843,2408,540,2245,3205,3341,3421,3403,3436,3358,1839,2621,3190,664,1104,2788,3439,2903,2949,2948,1734,1098,1967,3422,2345,1780,3361,2174,2752,2130,3252,2606,2135,2760,1908,511,1225,1127,1463,3157,2484,3385,3006,3271,3120,3431,335…	105, 0.0000000548	1.07306
1P1vs1P4	Reactome	MAP-6791226	Major pathway of rRNA processing in the nucleolus and cytosol	131	242	0.91038	bottom	5.48e-08	ks	STRG0A92PHX.XP_072217828.1,STRG0A92PHX.XP_072217928.1,STRG0A92PHX.XP_072218021.1,STRG0A92PHX.XP_072218269.1,STRG0A92PHX.XP_072218362.1,STRG0A92PHX.XP_072218723.1,STRG0A92PHX.XP_072219136.1,STRG0A92PHX.XP_072219217.1,STRG0A92PHX.XP_072219707.1,STRG0A92PHX.XP_072220099.1,STRG0A92PHX.XP_072220281.1,STRG0A92PHX.XP_072220366.1,STRG0A92PHX.XP_072220621.1,STRG0A92PHX.XP_072220730.1,STRG0A92PHX.XP_072221…	XP_072217828.1,XP_072217928.1,XP_072218021.1,XP_072218269.1,XP_072218362.1,XP_072218723.1,XP_072219136.1,XP_072219217.1,XP_072219707.1,XP_072220099.1,XP_072220281.1,XP_072220366.1,XP_072220621.1,XP_072220730.1,XP_072221140.1,XP_072221319.1,XP_072223123.1,XP_072223453.1,XP_072223600.1,XP_072223611.1,XP_072223791.1,XP_072224009.1,XP_072224124.1,XP_072224406.1,XP_072224516.1,XP_072224620.1,XP_072224…	XP_072217828.1,XP_072217928.1,XP_072218021.1,XP_072218269.1,XP_072218362.1,XP_072218723.1,XP_072219136.1,XP_072219217.1,XP_072219707.1,XP_072220099.1,XP_072220281.1,XP_072220366.1,XP_072220621.1,XP_072220730.1,XP_072221140.1,XP_072221319.1,XP_072223123.1,XP_072223453.1,XP_072223600.1,XP_072223611.1,XP_072223791.1,XP_072224009.1,XP_072224124.1,XP_072224406.1,XP_072224516.1,XP_072224620.1,XP_072224…	0.966815257,1.316466869,0.459287899,1.617891754,3.009485921,2.787402975,1.387873606,1.256956992,0.885183828,0.813463737,1.804252105,0.943299792,1.539076907,1.670776194,0.887833067,1.614018988,1.193932478,1.218332339,0.957827947,1.486109184,1.768112075,1.182309002,1.119054252,0.767424807,1.068476533,0.88576129,0.497815067,0.993111162,0.838131077,1.635096367,0.899693458,2.593122914,1.364769209,1.21…	1962,3056,74,3302,3438,3434,3135,2935,1558,1141,3369,1833,3258,3329,1572,3299,2786,2857,1922,3212,3360,2748,2564,909,2398,1561,123,2089,1284,3314,1619,3430,3117,2859,97,3091,2053,2735,2280,2843,2408,540,3205,3341,1747,1776,3421,3403,1887,2300,3267,551,3436,3012,3358,2719,2621,3190,2788,3439,1465,2903,2444,2949,2948,868,1967,3422,2088,531,2345,2971,3361,2752,2130,3252,2048,894,3334,2606,1771,1908,…	131, 0.0000000548	0.91038
1P1vs1P4	Reactome	MAP-72706	GTP hydrolysis and joining of the 60S ribosomal subunit	101	145	1.10159	bottom	5.48e-08	ks	STRG0A92PHX.XP_072217928.1,STRG0A92PHX.XP_072218021.1,STRG0A92PHX.XP_072218269.1,STRG0A92PHX.XP_072218362.1,STRG0A92PHX.XP_072218723.1,STRG0A92PHX.XP_072218937.1,STRG0A92PHX.XP_072219217.1,STRG0A92PHX.XP_072219290.1,STRG0A92PHX.XP_072219622.1,STRG0A92PHX.XP_072220281.1,STRG0A92PHX.XP_072220366.1,STRG0A92PHX.XP_072220621.1,STRG0A92PHX.XP_072220730.1,STRG0A92PHX.XP_072221002.1,STRG0A92PHX.XP_072221…	XP_072217928.1,XP_072218021.1,XP_072218269.1,XP_072218362.1,XP_072218723.1,XP_072218937.1,XP_072219217.1,XP_072219290.1,XP_072219622.1,XP_072220281.1,XP_072220366.1,XP_072220621.1,XP_072220730.1,XP_072221002.1,XP_072221319.1,XP_072222714.1,XP_072223123.1,XP_072223600.1,XP_072223791.1,XP_072224009.1,XP_072224124.1,XP_072224406.1,XP_072224516.1,XP_072224923.1,XP_072224939.1,XP_072224960.1,XP_072225…	XP_072217928.1,XP_072218021.1,XP_072218269.1,XP_072218362.1,XP_072218723.1,XP_072218937.1,XP_072219217.1,XP_072219290.1,XP_072219622.1,XP_072220281.1,XP_072220366.1,XP_072220621.1,XP_072220730.1,XP_072221002.1,XP_072221319.1,XP_072222714.1,XP_072223123.1,XP_072223600.1,XP_072223791.1,XP_072224009.1,XP_072224124.1,XP_072224406.1,XP_072224516.1,XP_072224923.1,XP_072224939.1,XP_072224960.1,XP_072225…	1.316466869,0.459287899,1.617891754,3.009485921,2.787402975,0.94154738,1.256956992,0.817379995,0.910191823,1.804252105,0.943299792,1.539076907,1.670776194,0.947621505,1.614018988,1.132428548,1.193932478,0.957827947,1.768112075,1.182309002,1.119054252,0.767424807,1.068476533,0.952225377,0.497815067,0.838131077,1.635096367,2.593122914,1.363343953,1.21868303,0.480905217,1.340919072,0.827888356,0.985…	3056,74,3302,3438,3434,1823,2935,1165,1673,3369,1833,3258,3329,1861,3299,2605,2786,1922,3360,2748,2564,909,2398,1888,123,1284,3314,3430,3115,2859,97,3091,1229,2053,2280,2843,2408,540,3205,3341,3421,3403,3436,3358,1839,2621,3190,1104,2788,3439,2903,2949,2948,1734,1098,1967,3422,2217,2345,1780,3361,2174,2752,2130,3252,2606,2135,2760,1908,511,1225,1127,1463,3157,2484,3385,3006,3271,3120,3431,3351,27…	101, 0.0000000548	1.10159
1P1vs1P4	Reactome	MAP-72737	Cap-dependent Translation Initiation	110	167	1.02947	bottom	5.48e-08	ks	STRG0A92PHX.XP_072217928.1,STRG0A92PHX.XP_072217966.1,STRG0A92PHX.XP_072218021.1,STRG0A92PHX.XP_072218092.1,STRG0A92PHX.XP_072218269.1,STRG0A92PHX.XP_072218362.1,STRG0A92PHX.XP_072218723.1,STRG0A92PHX.XP_072218937.1,STRG0A92PHX.XP_072219217.1,STRG0A92PHX.XP_072219290.1,STRG0A92PHX.XP_072219438.1,STRG0A92PHX.XP_072219622.1,STRG0A92PHX.XP_072220281.1,STRG0A92PHX.XP_072220366.1,STRG0A92PHX.XP_072220…	XP_072217928.1,XP_072217966.1,XP_072218021.1,XP_072218092.1,XP_072218269.1,XP_072218362.1,XP_072218723.1,XP_072218937.1,XP_072219217.1,XP_072219290.1,XP_072219438.1,XP_072219622.1,XP_072220281.1,XP_072220366.1,XP_072220621.1,XP_072220690.1,XP_072220730.1,XP_072221002.1,XP_072221148.1,XP_072221319.1,XP_072222714.1,XP_072223123.1,XP_072223600.1,XP_072223791.1,XP_072224009.1,XP_072224124.1,XP_072224…	XP_072217928.1,XP_072217966.1,XP_072218021.1,XP_072218092.1,XP_072218269.1,XP_072218362.1,XP_072218723.1,XP_072218937.1,XP_072219217.1,XP_072219290.1,XP_072219438.1,XP_072219622.1,XP_072220281.1,XP_072220366.1,XP_072220621.1,XP_072220690.1,XP_072220730.1,XP_072221002.1,XP_072221148.1,XP_072221319.1,XP_072222714.1,XP_072223123.1,XP_072223600.1,XP_072223791.1,XP_072224009.1,XP_072224124.1,XP_072224…	1.316466869,0.763192311,0.459287899,1.090742958,1.617891754,3.009485921,2.787402975,0.94154738,1.256956992,0.817379995,0.716832026,0.910191823,1.804252105,0.943299792,1.539076907,1.205990333,1.670776194,0.947621505,0.99472681,1.614018988,1.132428548,1.193932478,0.957827947,1.768112075,1.182309002,1.119054252,0.767424807,1.068476533,0.952225377,0.497815067,0.838131077,1.635096367,2.593122914,1.363…	3056,895,74,2476,3302,3438,3434,1823,2935,1165,696,1673,3369,1833,3258,2820,3329,1861,2096,3299,2605,2786,1922,3360,2748,2564,909,2398,1888,123,1284,3314,3430,3115,2859,97,3091,1229,2053,2280,2843,2408,540,2245,3205,3341,3421,3403,3436,3358,1839,2621,3190,1104,2788,3439,2903,2949,2948,1734,1098,1967,3422,2217,2345,1780,3361,2174,2752,2130,3252,2606,2135,2760,1908,511,1225,1127,1463,3157,2484,3385…	110, 0.0000000548	1.02947
1P1vs1P4	Reactome	MAP-8868773	rRNA processing in the nucleus and cytosol	134	247	0.89077	bottom	5.48e-08	ks	STRG0A92PHX.XP_072217828.1,STRG0A92PHX.XP_072217928.1,STRG0A92PHX.XP_072218021.1,STRG0A92PHX.XP_072218269.1,STRG0A92PHX.XP_072218362.1,STRG0A92PHX.XP_072218723.1,STRG0A92PHX.XP_072219136.1,STRG0A92PHX.XP_072219217.1,STRG0A92PHX.XP_072219707.1,STRG0A92PHX.XP_072220099.1,STRG0A92PHX.XP_072220281.1,STRG0A92PHX.XP_072220366.1,STRG0A92PHX.XP_072220621.1,STRG0A92PHX.XP_072220730.1,STRG0A92PHX.XP_072221…	XP_072217828.1,XP_072217928.1,XP_072218021.1,XP_072218269.1,XP_072218362.1,XP_072218723.1,XP_072219136.1,XP_072219217.1,XP_072219707.1,XP_072220099.1,XP_072220281.1,XP_072220366.1,XP_072220621.1,XP_072220730.1,XP_072221140.1,XP_072221319.1,XP_072223123.1,XP_072223453.1,XP_072223600.1,XP_072223611.1,XP_072223791.1,XP_072224009.1,XP_072224124.1,XP_072224406.1,XP_072224516.1,XP_072224620.1,XP_072224…	XP_072217828.1,XP_072217928.1,XP_072218021.1,XP_072218269.1,XP_072218362.1,XP_072218723.1,XP_072219136.1,XP_072219217.1,XP_072219707.1,XP_072220099.1,XP_072220281.1,XP_072220366.1,XP_072220621.1,XP_072220730.1,XP_072221140.1,XP_072221319.1,XP_072223123.1,XP_072223453.1,XP_072223600.1,XP_072223611.1,XP_072223791.1,XP_072224009.1,XP_072224124.1,XP_072224406.1,XP_072224516.1,XP_072224620.1,XP_072224…	0.966815257,1.316466869,0.459287899,1.617891754,3.009485921,2.787402975,1.387873606,1.256956992,0.885183828,0.813463737,1.804252105,0.943299792,1.539076907,1.670776194,0.887833067,1.614018988,1.193932478,1.218332339,0.957827947,1.486109184,1.768112075,1.182309002,1.119054252,0.767424807,1.068476533,0.88576129,0.497815067,0.993111162,0.838131077,1.635096367,0.899693458,2.593122914,1.364769209,1.21…	1962,3056,74,3302,3438,3434,3135,2935,1558,1141,3369,1833,3258,3329,1572,3299,2786,2857,1922,3212,3360,2748,2564,909,2398,1561,123,2089,1284,3314,1619,3430,3117,2859,97,3091,2053,2735,2280,2843,2408,540,3205,3341,1747,1776,3421,3403,1887,2300,3267,551,3436,3012,3358,2719,2621,3190,2788,3439,1465,2903,2444,2949,2948,868,1967,3422,2088,531,2345,2971,3361,2752,2130,3252,2048,894,3334,2606,1771,1908,…	134, 0.0000000548	0.89077
1P1vs1P4	Reactome	MAP-72613	Eukaryotic Translation Initiation	111	170	1.01317	bottom	1.13e-07	ks	STRG0A92PHX.XP_072217928.1,STRG0A92PHX.XP_072217966.1,STRG0A92PHX.XP_072218021.1,STRG0A92PHX.XP_072218092.1,STRG0A92PHX.XP_072218269.1,STRG0A92PHX.XP_072218362.1,STRG0A92PHX.XP_072218723.1,STRG0A92PHX.XP_072218937.1,STRG0A92PHX.XP_072219217.1,STRG0A92PHX.XP_072219290.1,STRG0A92PHX.XP_072219438.1,STRG0A92PHX.XP_072219622.1,STRG0A92PHX.XP_072220281.1,STRG0A92PHX.XP_072220366.1,STRG0A92PHX.XP_072220…	XP_072217928.1,XP_072217966.1,XP_072218021.1,XP_072218092.1,XP_072218269.1,XP_072218362.1,XP_072218723.1,XP_072218937.1,XP_072219217.1,XP_072219290.1,XP_072219438.1,XP_072219622.1,XP_072220281.1,XP_072220366.1,XP_072220621.1,XP_072220690.1,XP_072220730.1,XP_072221002.1,XP_072221148.1,XP_072221319.1,XP_072222714.1,XP_072223123.1,XP_072223600.1,XP_072223791.1,XP_072224009.1,XP_072224124.1,XP_072224…	XP_072217928.1,XP_072217966.1,XP_072218021.1,XP_072218092.1,XP_072218269.1,XP_072218362.1,XP_072218723.1,XP_072218937.1,XP_072219217.1,XP_072219290.1,XP_072219438.1,XP_072219622.1,XP_072220281.1,XP_072220366.1,XP_072220621.1,XP_072220690.1,XP_072220730.1,XP_072221002.1,XP_072221148.1,XP_072221319.1,XP_072222714.1,XP_072223123.1,XP_072223600.1,XP_072223791.1,XP_072224009.1,XP_072224124.1,XP_072224…	1.316466869,0.763192311,0.459287899,1.090742958,1.617891754,3.009485921,2.787402975,0.94154738,1.256956992,0.817379995,0.716832026,0.910191823,1.804252105,0.943299792,1.539076907,1.205990333,1.670776194,0.947621505,0.99472681,1.614018988,1.132428548,1.193932478,0.957827947,1.768112075,1.182309002,1.119054252,0.767424807,1.068476533,0.952225377,0.497815067,0.838131077,1.635096367,2.593122914,1.363…	3056,895,74,2476,3302,3438,3434,1823,2935,1165,696,1673,3369,1833,3258,2820,3329,1861,2096,3299,2605,2786,1922,3360,2748,2564,909,2398,1888,123,1284,3314,3430,3115,2859,97,3091,1229,2053,2280,2843,2408,540,2245,3205,3341,3421,3403,3436,3358,1839,2621,3190,664,1104,2788,3439,2903,2949,2948,1734,1098,1967,3422,2217,2345,1780,3361,2174,2752,2130,3252,2606,2135,2760,1908,511,1225,1127,1463,3157,2484,…	111, 0.000000113	1.01317
1P1vs1P4	Reactome	MAP-1474244	Extracellular matrix organization	87	734	0.817493	bottom	7.24e-06	ks	STRG0A92PHX.XP_072218665.1,STRG0A92PHX.XP_072219016.1,STRG0A92PHX.XP_072219106.1,STRG0A92PHX.XP_072219162.1,STRG0A92PHX.XP_072219444.1,STRG0A92PHX.XP_072219943.1,STRG0A92PHX.XP_072219944.1,STRG0A92PHX.XP_072221037.1,STRG0A92PHX.XP_072221471.1,STRG0A92PHX.XP_072221652.1,STRG0A92PHX.XP_072221678.1,STRG0A92PHX.XP_072222117.1,STRG0A92PHX.XP_072222384.1,STRG0A92PHX.XP_072222727.1,STRG0A92PHX.XP_072223…	XP_072218665.1,XP_072219016.1,XP_072219106.1,XP_072219162.1,XP_072219444.1,XP_072219943.1,XP_072219944.1,XP_072221037.1,XP_072221471.1,XP_072221652.1,XP_072221678.1,XP_072222117.1,XP_072222384.1,XP_072222727.1,XP_072223349.1,XP_072223451.1,XP_072224330.1,XP_072224355.1,XP_072225183.1,XP_072225243.1,XP_072225595.1,XP_072226110.1,XP_072226704.1,XP_072226888.1,XP_072227547.1,XP_072228299.1,XP_072229…	XP_072218665.1,XP_072219016.1,XP_072219106.1,XP_072219162.1,XP_072219444.1,XP_072219943.1,XP_072219944.1,XP_072221037.1,XP_072221471.1,XP_072221652.1,XP_072221678.1,XP_072222117.1,XP_072222384.1,XP_072222727.1,XP_072223349.1,XP_072223451.1,XP_072224330.1,XP_072224355.1,XP_072225183.1,XP_072225243.1,XP_072225595.1,XP_072226110.1,XP_072226704.1,XP_072226888.1,XP_072227547.1,XP_072228299.1,XP_072229…	0.667374554,2.035770571,1.245388761,2.58495958,1.709351799,1.933276391,1.417084731,1.198372085,0.838187185,1.153706955,0.937650638,0.66626103,1.509799233,1.483154641,1.34681998,1.123956601,1.521779897,2.537950141,1.23949015,1.126338486,1.464006396,2.261233844,0.956925134,1.235451811,2.131699187,1.280272999,0.89879217,2.16792628,0.568695056,1.220897489,0.858524865,0.431060019,1.919267538,1.1553925…	506,3399,2915,3429,3348,3389,3158,2795,1285,2673,1803,502,3229,3211,3098,2581,3245,3427,2898,2588,3198,3417,1916,2889,3411,2978,1615,3413,243,2870,1410,49,3386,2679,3175,1182,2666,3266,2297,2649,2750,1397,3242,537,3395,2615,3374,1652,3296,2813,2737,1423,3088,2214,2823,2028,2972,3251,1690,3412,1865,1376,667,3250,264,2530,1683,850,119,3039,1454,684,3440,1937,136,314,425,1259,1267,933,2574,1343,3182…	87, 0.00000724	0.817493
1P1vs1P4	Reactome	MAP-1650814	Collagen biosynthesis and modifying enzymes	35	222	1.43349	bottom	4.21e-05	ks	STRG0A92PHX.XP_072218665.1,STRG0A92PHX.XP_072219016.1,STRG0A92PHX.XP_072219162.1,STRG0A92PHX.XP_072219943.1,STRG0A92PHX.XP_072219944.1,STRG0A92PHX.XP_072221652.1,STRG0A92PHX.XP_072223349.1,STRG0A92PHX.XP_072224355.1,STRG0A92PHX.XP_072225595.1,STRG0A92PHX.XP_072226110.1,STRG0A92PHX.XP_072226704.1,STRG0A92PHX.XP_072226888.1,STRG0A92PHX.XP_072227547.1,STRG0A92PHX.XP_072228299.1,STRG0A92PHX.XP_072229…	XP_072218665.1,XP_072219016.1,XP_072219162.1,XP_072219943.1,XP_072219944.1,XP_072221652.1,XP_072223349.1,XP_072224355.1,XP_072225595.1,XP_072226110.1,XP_072226704.1,XP_072226888.1,XP_072227547.1,XP_072228299.1,XP_072229430.1,XP_072230072.1,XP_072230250.1,XP_072230968.1,XP_072231126.1,XP_072232231.1,XP_072234428.1,XP_072234575.1,XP_072237964.1,XP_072239025.1,XP_072240292.1,XP_072242409.1,XP_072244…	XP_072218665.1,XP_072219016.1,XP_072219162.1,XP_072219943.1,XP_072219944.1,XP_072221652.1,XP_072223349.1,XP_072224355.1,XP_072225595.1,XP_072226110.1,XP_072226704.1,XP_072226888.1,XP_072227547.1,XP_072228299.1,XP_072229430.1,XP_072230072.1,XP_072230250.1,XP_072230968.1,XP_072231126.1,XP_072232231.1,XP_072234428.1,XP_072234575.1,XP_072237964.1,XP_072239025.1,XP_072240292.1,XP_072242409.1,XP_072244…	0.667374554,2.035770571,2.58495958,1.933276391,1.417084731,1.153706955,1.34681998,2.537950141,1.464006396,2.261233844,0.956925134,1.235451811,2.131699187,1.280272999,2.16792628,0.568695056,1.220897489,1.15539252,1.436703906,1.152176269,0.856984187,1.520301914,1.606693387,1.339198588,1.207209891,0.912811507,0.853124841,1.107203269,3.222971049,0.834025589,0.771647439,1.121148933,0.846793364,1.79860…	5.0634e+136	35, 0.0000421	1.43349
1P1vs1P4	Reactome	MAP-8948216	Collagen chain trimerization	14	126	2.20321	bottom	4.21e-05	afc	STRG0A92PHX.XP_072218665.1,STRG0A92PHX.XP_072219016.1,STRG0A92PHX.XP_072219162.1,STRG0A92PHX.XP_072221652.1,STRG0A92PHX.XP_072224355.1,STRG0A92PHX.XP_072226110.1,STRG0A92PHX.XP_072226704.1,STRG0A92PHX.XP_072227547.1,STRG0A92PHX.XP_072229430.1,STRG0A92PHX.XP_072234428.1,STRG0A92PHX.XP_072237964.1,STRG0A92PHX.XP_072253001.1,STRG0A92PHX.XP_072253771.1,STRG0A92PHX.XP_072254014.1	XP_072218665.1,XP_072219016.1,XP_072219162.1,XP_072221652.1,XP_072224355.1,XP_072226110.1,XP_072226704.1,XP_072227547.1,XP_072229430.1,XP_072234428.1,XP_072237964.1,XP_072253001.1,XP_072253771.1,XP_072254014.1	XP_072218665.1,XP_072219016.1,XP_072219162.1,XP_072221652.1,XP_072224355.1,XP_072226110.1,XP_072226704.1,XP_072227547.1,XP_072229430.1,XP_072234428.1,XP_072237964.1,XP_072253001.1,XP_072253771.1,XP_072254014.1	0.667374554,2.035770571,2.58495958,1.153706955,2.537950141,2.261233844,0.956925134,2.131699187,2.16792628,0.856984187,1.606693387,1.121148933,1.798601431,1.994739295	5.0634e+54	14, 0.0000421	2.20321
1P1vs1P4	Reactome	MAP-1474290	Collagen formation	40	248	1.23819	bottom	8.87e-05	ks	STRG0A92PHX.XP_072218665.1,STRG0A92PHX.XP_072219016.1,STRG0A92PHX.XP_072219162.1,STRG0A92PHX.XP_072219943.1,STRG0A92PHX.XP_072219944.1,STRG0A92PHX.XP_072221037.1,STRG0A92PHX.XP_072221652.1,STRG0A92PHX.XP_072223349.1,STRG0A92PHX.XP_072224355.1,STRG0A92PHX.XP_072225595.1,STRG0A92PHX.XP_072226110.1,STRG0A92PHX.XP_072226704.1,STRG0A92PHX.XP_072226888.1,STRG0A92PHX.XP_072227547.1,STRG0A92PHX.XP_072228…	XP_072218665.1,XP_072219016.1,XP_072219162.1,XP_072219943.1,XP_072219944.1,XP_072221037.1,XP_072221652.1,XP_072223349.1,XP_072224355.1,XP_072225595.1,XP_072226110.1,XP_072226704.1,XP_072226888.1,XP_072227547.1,XP_072228299.1,XP_072229430.1,XP_072230072.1,XP_072230250.1,XP_072230968.1,XP_072231126.1,XP_072232231.1,XP_072234428.1,XP_072234575.1,XP_072236458.1,XP_072237964.1,XP_072238683.1,XP_072239…	XP_072218665.1,XP_072219016.1,XP_072219162.1,XP_072219943.1,XP_072219944.1,XP_072221037.1,XP_072221652.1,XP_072223349.1,XP_072224355.1,XP_072225595.1,XP_072226110.1,XP_072226704.1,XP_072226888.1,XP_072227547.1,XP_072228299.1,XP_072229430.1,XP_072230072.1,XP_072230250.1,XP_072230968.1,XP_072231126.1,XP_072232231.1,XP_072234428.1,XP_072234575.1,XP_072236458.1,XP_072237964.1,XP_072238683.1,XP_072239…	0.667374554,2.035770571,2.58495958,1.933276391,1.417084731,1.198372085,1.153706955,1.34681998,2.537950141,1.464006396,2.261233844,0.956925134,1.235451811,2.131699187,1.280272999,2.16792628,0.568695056,1.220897489,1.15539252,1.436703906,1.152176269,0.856984187,1.520301914,0.678841998,1.606693387,1.175660972,1.339198588,1.207209891,0.912811507,0.947985359,0.853124841,1.107203269,3.222971049,0.63542…	5.0634e+154	40, 0.0000887	1.23819
1P1vs1P4	Reactome	MAP-5389840	Mitochondrial translation elongation	39	110	0.58818	bottom	0.00047	ks	STRG0A92PHX.XP_072218696.1,STRG0A92PHX.XP_072218704.1,STRG0A92PHX.XP_072220056.1,STRG0A92PHX.XP_072221149.1,STRG0A92PHX.XP_072222890.1,STRG0A92PHX.XP_072224978.1,STRG0A92PHX.XP_072225257.1,STRG0A92PHX.XP_072225874.1,STRG0A92PHX.XP_072226118.1,STRG0A92PHX.XP_072226384.1,STRG0A92PHX.XP_072226876.1,STRG0A92PHX.XP_072226949.1,STRG0A92PHX.XP_072229348.1,STRG0A92PHX.XP_072230278.1,STRG0A92PHX.XP_072230…	XP_072218696.1,XP_072218704.1,XP_072220056.1,XP_072221149.1,XP_072222890.1,XP_072224978.1,XP_072225257.1,XP_072225874.1,XP_072226118.1,XP_072226384.1,XP_072226876.1,XP_072226949.1,XP_072229348.1,XP_072230278.1,XP_072230637.1,XP_072232344.1,XP_072234857.1,XP_072235844.1,XP_072236213.1,XP_072236214.1,XP_072236859.1,XP_072238396.1,XP_072238486.1,XP_072239685.1,XP_072239689.1,XP_072240118.1,XP_072241…	XP_072218696.1,XP_072218704.1,XP_072220056.1,XP_072221149.1,XP_072222890.1,XP_072224978.1,XP_072225257.1,XP_072225874.1,XP_072226118.1,XP_072226384.1,XP_072226876.1,XP_072226949.1,XP_072229348.1,XP_072230278.1,XP_072230637.1,XP_072232344.1,XP_072234857.1,XP_072235844.1,XP_072236213.1,XP_072236214.1,XP_072236859.1,XP_072238396.1,XP_072238486.1,XP_072239685.1,XP_072239689.1,XP_072240118.1,XP_072241…	0.905078655,1.461043319,1.175553712,1.266437687,1.040051187,1.206313861,1.986962646,1.228405516,1.132205708,1.02566746,1.048624301,1.12440805,0.993121778,1.376946891,1.21659356,1.652609693,1.06509615,0.946862265,0.874760245,1.027527704,1.048346889,0.873644481,1.28893412,1.340371562,1.218820075,1.181952216,1.317020595,1.071671103,0.965191736,1.318328752,1.120447095,1.148845818,1.448206701,0.860645…	1.64332e+154	39, 0.00047	0.58818
1P1vs1P4	Reactome	MAP-2022090	Assembly of collagen fibrils and other multimeric structures	16	128	1.7254	bottom	0.00056	afc	STRG0A92PHX.XP_072219016.1,STRG0A92PHX.XP_072219162.1,STRG0A92PHX.XP_072221037.1,STRG0A92PHX.XP_072221652.1,STRG0A92PHX.XP_072224355.1,STRG0A92PHX.XP_072226110.1,STRG0A92PHX.XP_072227547.1,STRG0A92PHX.XP_072229430.1,STRG0A92PHX.XP_072236458.1,STRG0A92PHX.XP_072237964.1,STRG0A92PHX.XP_072238683.1,STRG0A92PHX.XP_072243453.1,STRG0A92PHX.XP_072244309.1,STRG0A92PHX.XP_072249827.1,STRG0A92PHX.XP_072253…	XP_072219016.1,XP_072219162.1,XP_072221037.1,XP_072221652.1,XP_072224355.1,XP_072226110.1,XP_072227547.1,XP_072229430.1,XP_072236458.1,XP_072237964.1,XP_072238683.1,XP_072243453.1,XP_072244309.1,XP_072249827.1,XP_072253000.1,XP_072254014.1	XP_072219016.1,XP_072219162.1,XP_072221037.1,XP_072221652.1,XP_072224355.1,XP_072226110.1,XP_072227547.1,XP_072229430.1,XP_072236458.1,XP_072237964.1,XP_072238683.1,XP_072243453.1,XP_072244309.1,XP_072249827.1,XP_072253000.1,XP_072254014.1	2.035770571,2.58495958,1.198372085,1.153706955,2.537950141,2.261233844,2.131699187,2.16792628,0.678841998,1.606693387,1.175660972,0.947985359,0.853124841,0.635422763,0.771647439,1.994739295	3.39934e+60	16, 0.00056	1.7254
1P1vs1P4	Reactome	MAP-5368287	Mitochondrial translation	40	123	0.566368	bottom	0.001	ks	STRG0A92PHX.XP_072218696.1,STRG0A92PHX.XP_072218704.1,STRG0A92PHX.XP_072220056.1,STRG0A92PHX.XP_072221149.1,STRG0A92PHX.XP_072222890.1,STRG0A92PHX.XP_072224978.1,STRG0A92PHX.XP_072225257.1,STRG0A92PHX.XP_072225874.1,STRG0A92PHX.XP_072226118.1,STRG0A92PHX.XP_072226384.1,STRG0A92PHX.XP_072226876.1,STRG0A92PHX.XP_072226949.1,STRG0A92PHX.XP_072228120.1,STRG0A92PHX.XP_072229348.1,STRG0A92PHX.XP_072230…	XP_072218696.1,XP_072218704.1,XP_072220056.1,XP_072221149.1,XP_072222890.1,XP_072224978.1,XP_072225257.1,XP_072225874.1,XP_072226118.1,XP_072226384.1,XP_072226876.1,XP_072226949.1,XP_072228120.1,XP_072229348.1,XP_072230278.1,XP_072230637.1,XP_072232344.1,XP_072234857.1,XP_072235844.1,XP_072236213.1,XP_072236214.1,XP_072236859.1,XP_072238396.1,XP_072238486.1,XP_072239685.1,XP_072239689.1,XP_072240…	XP_072218696.1,XP_072218704.1,XP_072220056.1,XP_072221149.1,XP_072222890.1,XP_072224978.1,XP_072225257.1,XP_072225874.1,XP_072226118.1,XP_072226384.1,XP_072226876.1,XP_072226949.1,XP_072228120.1,XP_072229348.1,XP_072230278.1,XP_072230637.1,XP_072232344.1,XP_072234857.1,XP_072235844.1,XP_072236213.1,XP_072236214.1,XP_072236859.1,XP_072238396.1,XP_072238486.1,XP_072239685.1,XP_072239689.1,XP_072240…	0.905078655,1.461043319,1.175553712,1.266437687,1.040051187,1.206313861,1.986962646,1.228405516,1.132205708,1.02566746,1.048624301,1.12440805,0.875250813,0.993121778,1.376946891,1.21659356,1.652609693,1.06509615,0.946862265,0.874760245,1.027527704,1.048346889,0.873644481,1.28893412,1.340371562,1.218820075,1.181952216,1.317020595,1.071671103,0.965191736,1.318328752,1.120447095,1.148845818,1.448206…	1.64332e+158	40, 0.001	0.566368
1P1vs1P4	Reactome	MAP-5419276	Mitochondrial translation termination	37	112	0.562193	bottom	0.0013	ks	STRG0A92PHX.XP_072218696.1,STRG0A92PHX.XP_072218704.1,STRG0A92PHX.XP_072220056.1,STRG0A92PHX.XP_072221149.1,STRG0A92PHX.XP_072222890.1,STRG0A92PHX.XP_072225257.1,STRG0A92PHX.XP_072225874.1,STRG0A92PHX.XP_072226118.1,STRG0A92PHX.XP_072226384.1,STRG0A92PHX.XP_072226876.1,STRG0A92PHX.XP_072226949.1,STRG0A92PHX.XP_072228120.1,STRG0A92PHX.XP_072229348.1,STRG0A92PHX.XP_072230278.1,STRG0A92PHX.XP_072230…	XP_072218696.1,XP_072218704.1,XP_072220056.1,XP_072221149.1,XP_072222890.1,XP_072225257.1,XP_072225874.1,XP_072226118.1,XP_072226384.1,XP_072226876.1,XP_072226949.1,XP_072228120.1,XP_072229348.1,XP_072230278.1,XP_072230637.1,XP_072232344.1,XP_072234857.1,XP_072235844.1,XP_072236213.1,XP_072236214.1,XP_072236859.1,XP_072238486.1,XP_072239685.1,XP_072239689.1,XP_072240118.1,XP_072241594.1,XP_072242…	XP_072218696.1,XP_072218704.1,XP_072220056.1,XP_072221149.1,XP_072222890.1,XP_072225257.1,XP_072225874.1,XP_072226118.1,XP_072226384.1,XP_072226876.1,XP_072226949.1,XP_072228120.1,XP_072229348.1,XP_072230278.1,XP_072230637.1,XP_072232344.1,XP_072234857.1,XP_072235844.1,XP_072236213.1,XP_072236214.1,XP_072236859.1,XP_072238486.1,XP_072239685.1,XP_072239689.1,XP_072240118.1,XP_072241594.1,XP_072242…	0.905078655,1.461043319,1.175553712,1.266437687,1.040051187,1.986962646,1.228405516,1.132205708,1.02566746,1.048624301,1.12440805,0.875250813,0.993121778,1.376946891,1.21659356,1.652609693,1.06509615,0.946862265,0.874760245,1.027527704,1.048346889,1.28893412,1.340371562,1.218820075,1.181952216,1.317020595,1.071671103,0.965191736,1.318328752,1.120447095,1.148845818,0.860645625,1.067466221,0.958321…	1.64332e+146	37, 0.0013	0.562193
1P1vs1P4	Reactome	MAP-3000171	Non-integrin membrane-ECM interactions	10	88	2.08325	bottom	0.0031	afc	STRG0A92PHX.XP_072219162.1,STRG0A92PHX.XP_072219444.1,STRG0A92PHX.XP_072222727.1,STRG0A92PHX.XP_072223451.1,STRG0A92PHX.XP_072226110.1,STRG0A92PHX.XP_072227547.1,STRG0A92PHX.XP_072233311.1,STRG0A92PHX.XP_072253000.1,STRG0A92PHX.XP_072253442.1,STRG0A92PHX.XP_072254014.1	XP_072219162.1,XP_072219444.1,XP_072222727.1,XP_072223451.1,XP_072226110.1,XP_072227547.1,XP_072233311.1,XP_072253000.1,XP_072253442.1,XP_072254014.1	XP_072219162.1,XP_072219444.1,XP_072222727.1,XP_072223451.1,XP_072226110.1,XP_072227547.1,XP_072233311.1,XP_072253000.1,XP_072253442.1,XP_072254014.1	2.58495958,1.709351799,1.483154641,1.123956601,2.261233844,2.131699187,1.146490005,0.771647439,1.447953263,1.994739295	3.42933e+38	10, 0.0031	2.08325
1P1vs1P4	Reactome	MAP-8951664	Neddylation	89	588	1.43518	top	0.0031	ks	STRG0A92PHX.XP_072217845.1,STRG0A92PHX.XP_072218538.1,STRG0A92PHX.XP_072218623.1,STRG0A92PHX.XP_072218957.1,STRG0A92PHX.XP_072219059.1,STRG0A92PHX.XP_072219323.1,STRG0A92PHX.XP_072219879.1,STRG0A92PHX.XP_072219895.1,STRG0A92PHX.XP_072220476.1,STRG0A92PHX.XP_072221186.1,STRG0A92PHX.XP_072221202.1,STRG0A92PHX.XP_072221618.1,STRG0A92PHX.XP_072223259.1,STRG0A92PHX.XP_072224682.1,STRG0A92PHX.XP_072224…	XP_072217845.1,XP_072218538.1,XP_072218623.1,XP_072218957.1,XP_072219059.1,XP_072219323.1,XP_072219879.1,XP_072219895.1,XP_072220476.1,XP_072221186.1,XP_072221202.1,XP_072221618.1,XP_072223259.1,XP_072224682.1,XP_072224686.1,XP_072225184.1,XP_072225823.1,XP_072225946.1,XP_072226792.1,XP_072227101.1,XP_072227330.1,XP_072227791.1,XP_072227974.1,XP_072228121.1,XP_072228336.1,XP_072228892.1,XP_072228…	XP_072217845.1,XP_072218538.1,XP_072218623.1,XP_072218957.1,XP_072219059.1,XP_072219323.1,XP_072219879.1,XP_072219895.1,XP_072220476.1,XP_072221186.1,XP_072221202.1,XP_072221618.1,XP_072223259.1,XP_072224682.1,XP_072224686.1,XP_072225184.1,XP_072225823.1,XP_072225946.1,XP_072226792.1,XP_072227101.1,XP_072227330.1,XP_072227791.1,XP_072227974.1,XP_072228121.1,XP_072228336.1,XP_072228892.1,XP_072228…	0.691779424,0.872154824,0.910586111,0.835848327,1.350487875,0.843188924,1.110707307,0.844687445,0.814147648,0.82188015,0.755886028,0.615449218,1.145033465,0.663051138,0.926447795,0.776457573,0.758695726,0.589258257,0.91985566,0.972628254,0.748323745,1.056547747,0.744426565,0.815839973,0.681108591,0.688519572,0.660549991,0.701683684,0.748691398,0.907687721,0.905976504,0.617369412,0.928553554,0.915…	584,1473,1678,1265,3104,1323,2542,1330,1144,1195,856,366,2643,491,1751,961,869,296,1723,1982,829,2353,813,1157,545,576,484,626,830,1656,1649,372,1762,1707,877,3082,1713,1081,624,1279,1413,2527,2339,38,24,46,1567,1240,603,1139,2176,1519,686,1028,724,885,1368,1313,1842,586,2349,331,702,752,1118,910,1685,1898,775,2602,2230,2756,2377,742,2707,1080,2233,823,2095,362,1583,1096,1920,763,1546,2059,1155,8…	89, 0.0031	-1.43518
1P1vs1P4	Reactome	MAP-9007101	Rab regulation of trafficking	44	329	1.8976	top	0.0041	ks	STRG0A92PHX.XP_072217785.1,STRG0A92PHX.XP_072218589.1,STRG0A92PHX.XP_072219762.1,STRG0A92PHX.XP_072220825.1,STRG0A92PHX.XP_072221290.1,STRG0A92PHX.XP_072221614.1,STRG0A92PHX.XP_072221719.1,STRG0A92PHX.XP_072223526.1,STRG0A92PHX.XP_072224053.1,STRG0A92PHX.XP_072224230.1,STRG0A92PHX.XP_072224460.1,STRG0A92PHX.XP_072224920.1,STRG0A92PHX.XP_072225776.1,STRG0A92PHX.XP_072226278.1,STRG0A92PHX.XP_072226…	XP_072217785.1,XP_072218589.1,XP_072219762.1,XP_072220825.1,XP_072221290.1,XP_072221614.1,XP_072221719.1,XP_072223526.1,XP_072224053.1,XP_072224230.1,XP_072224460.1,XP_072224920.1,XP_072225776.1,XP_072226278.1,XP_072226844.1,XP_072227569.1,XP_072228005.1,XP_072228735.1,XP_072229225.1,XP_072229686.1,XP_072230365.1,XP_072230455.1,XP_072231249.1,XP_072232805.1,XP_072233568.1,XP_072234049.1,XP_072234…	XP_072217785.1,XP_072218589.1,XP_072219762.1,XP_072220825.1,XP_072221290.1,XP_072221614.1,XP_072221719.1,XP_072223526.1,XP_072224053.1,XP_072224230.1,XP_072224460.1,XP_072224920.1,XP_072225776.1,XP_072226278.1,XP_072226844.1,XP_072227569.1,XP_072228005.1,XP_072228735.1,XP_072229225.1,XP_072229686.1,XP_072230365.1,XP_072230455.1,XP_072231249.1,XP_072232805.1,XP_072233568.1,XP_072234049.1,XP_072234…	0.557041957,0.834674984,0.893341012,0.563798129,0.73456828,0.790110437,0.939467069,0.84721092,0.732634683,0.654327873,0.702364725,0.843230734,1.091088693,1.152587304,0.717569561,0.604839731,0.873184507,0.707654598,0.434968835,0.785385196,1.664440345,0.531503705,0.913121587,0.944442223,0.737406746,0.62131692,0.966528347,0.866535879,0.824953697,0.62215771,0.714312682,0.876239268,0.726084133,0.80414…	213,1261,1589,233,772,1037,1814,1345,765,469,632,1324,2477,2670,700,339,1475,656,53,1013,3327,164,1692,1840,783,385,1959,1445,1211,387,682,1506,737,1101,1382,709,1688,688,834,1151,589,1444,2270,132	44, 0.0041	-1.8976
1P1vs1P4	Reactome	MAP-8856828	Clathrin-mediated endocytosis	76	459	1.23079	top	0.0085	ks	STRG0A92PHX.XP_072217786.1,STRG0A92PHX.XP_072217919.1,STRG0A92PHX.XP_072218307.1,STRG0A92PHX.XP_072218771.1,STRG0A92PHX.XP_072218868.1,STRG0A92PHX.XP_072219049.1,STRG0A92PHX.XP_072219276.1,STRG0A92PHX.XP_072219917.1,STRG0A92PHX.XP_072220295.1,STRG0A92PHX.XP_072220452.1,STRG0A92PHX.XP_072221343.1,STRG0A92PHX.XP_072224271.1,STRG0A92PHX.XP_072224328.1,STRG0A92PHX.XP_072224460.1,STRG0A92PHX.XP_072224…	XP_072217786.1,XP_072217919.1,XP_072218307.1,XP_072218771.1,XP_072218868.1,XP_072219049.1,XP_072219276.1,XP_072219917.1,XP_072220295.1,XP_072220452.1,XP_072221343.1,XP_072224271.1,XP_072224328.1,XP_072224460.1,XP_072224752.1,XP_072224998.1,XP_072225823.1,XP_072225838.1,XP_072225893.1,XP_072226128.1,XP_072226844.1,XP_072227444.1,XP_072227473.1,XP_072227482.1,XP_072227878.1,XP_072227974.1,XP_072228…	XP_072217786.1,XP_072217919.1,XP_072218307.1,XP_072218771.1,XP_072218868.1,XP_072219049.1,XP_072219276.1,XP_072219917.1,XP_072220295.1,XP_072220452.1,XP_072221343.1,XP_072224271.1,XP_072224328.1,XP_072224460.1,XP_072224752.1,XP_072224998.1,XP_072225823.1,XP_072225838.1,XP_072225893.1,XP_072226128.1,XP_072226844.1,XP_072227444.1,XP_072227473.1,XP_072227482.1,XP_072227878.1,XP_072227974.1,XP_072228…	0.95687113,0.551545356,0.824265002,0.826612782,0.9439237,1.375861831,0.791884729,0.65576992,0.458214433,0.730106129,1.362730246,0.978642112,0.834220883,0.702364725,1.382905873,0.699157312,0.758695726,0.7536139,0.876062141,1.023391259,0.717569561,1.653798649,0.737861993,1.202099135,0.664422502,0.744426565,1.31927435,0.791368281,0.688519572,0.434968835,1.316397232,0.761476013,1.084760537,0.70676997…	1915,204,1207,1218,1835,3127,1046,472,72,756,3114,2011,1260,632,3131,608,869,845,1505,2209,700,3323,787,2808,493,813,3066,1043,576,53,3054,884,2459,650,1650,1263,1991,1166,46,972,539,724,1646,2181,455,645,403,382,888,292,2153,1602,98,1064,1808,1213,3354,1101,599,1642,2066,1171,1427,2756,1434,653,1257,2836,643,1420,1444,1583,1474,1546,659,353	76, 0.0085	-1.23079
1P1vs1P4	COMPARTMENTS	GOCC:0005840	Ribosome	90	185	1.11154	bottom	2.19e-12	ks	STRG0A92PHX.XP_072217928.1,STRG0A92PHX.XP_072218269.1,STRG0A92PHX.XP_072218362.1,STRG0A92PHX.XP_072218541.1,STRG0A92PHX.XP_072218696.1,STRG0A92PHX.XP_072218704.1,STRG0A92PHX.XP_072219979.1,STRG0A92PHX.XP_072220056.1,STRG0A92PHX.XP_072220366.1,STRG0A92PHX.XP_072220621.1,STRG0A92PHX.XP_072221149.1,STRG0A92PHX.XP_072222890.1,STRG0A92PHX.XP_072223123.1,STRG0A92PHX.XP_072223600.1,STRG0A92PHX.XP_072223…	XP_072217928.1,XP_072218269.1,XP_072218362.1,XP_072218541.1,XP_072218696.1,XP_072218704.1,XP_072219979.1,XP_072220056.1,XP_072220366.1,XP_072220621.1,XP_072221149.1,XP_072222890.1,XP_072223123.1,XP_072223600.1,XP_072223791.1,XP_072224406.1,XP_072224516.1,XP_072224960.1,XP_072225002.1,XP_072225257.1,XP_072225874.1,XP_072226157.1,XP_072226299.1,XP_072226384.1,XP_072226674.1,XP_072226693.1,XP_072226…	XP_072217928.1,XP_072218269.1,XP_072218362.1,XP_072218541.1,XP_072218696.1,XP_072218704.1,XP_072219979.1,XP_072220056.1,XP_072220366.1,XP_072220621.1,XP_072221149.1,XP_072222890.1,XP_072223123.1,XP_072223600.1,XP_072223791.1,XP_072224406.1,XP_072224516.1,XP_072224960.1,XP_072225002.1,XP_072225257.1,XP_072225874.1,XP_072226157.1,XP_072226299.1,XP_072226384.1,XP_072226674.1,XP_072226693.1,XP_072226…	1.316466869,1.617891754,3.009485921,1.689250713,0.905078655,1.461043319,1.177370181,1.175553712,0.943299792,1.539076907,1.266437687,1.040051187,1.193932478,0.957827947,1.768112075,0.767424807,1.068476533,0.838131077,1.635096367,1.986962646,1.228405516,1.21868303,0.480905217,1.02566746,1.041396947,1.215503045,1.071357413,0.679528686,1.048624301,1.268842269,1.12440805,1.735402239,1.473653383,2.2862…	3056,3302,3438,3340,1643,3195,2740,2736,1833,3258,2950,2274,2786,1922,3360,909,2398,1284,3314,3392,2879,2859,97,2219,2280,2843,2408,540,2312,2957,2582,3353,3205,3421,3194,2090,3358,3128,3176,2848,2788,3439,2903,2949,1967,3422,2382,1856,2345,1490,2228,3361,2311,2130,3252,2606,1908,1225,3090,2860,3157,2484,3057,3385,2411,3006,3271,3120,1950,3431,3351,3063,3433,2756,2571,2332,2660,3384,3014,1415,239…	90, 0.00000000000219	1.11154
1P1vs1P4	COMPARTMENTS	GOCC:0044391	Ribosomal subunit	69	140	0.865509	bottom	2.31e-08	ks	STRG0A92PHX.XP_072217928.1,STRG0A92PHX.XP_072218269.1,STRG0A92PHX.XP_072218362.1,STRG0A92PHX.XP_072218541.1,STRG0A92PHX.XP_072218696.1,STRG0A92PHX.XP_072218704.1,STRG0A92PHX.XP_072220056.1,STRG0A92PHX.XP_072220366.1,STRG0A92PHX.XP_072220621.1,STRG0A92PHX.XP_072221149.1,STRG0A92PHX.XP_072222890.1,STRG0A92PHX.XP_072223123.1,STRG0A92PHX.XP_072223791.1,STRG0A92PHX.XP_072224406.1,STRG0A92PHX.XP_072224…	XP_072217928.1,XP_072218269.1,XP_072218362.1,XP_072218541.1,XP_072218696.1,XP_072218704.1,XP_072220056.1,XP_072220366.1,XP_072220621.1,XP_072221149.1,XP_072222890.1,XP_072223123.1,XP_072223791.1,XP_072224406.1,XP_072224516.1,XP_072224960.1,XP_072225257.1,XP_072225874.1,XP_072226157.1,XP_072226299.1,XP_072226384.1,XP_072226693.1,XP_072226710.1,XP_072226763.1,XP_072226876.1,XP_072226949.1,XP_072228…	XP_072217928.1,XP_072218269.1,XP_072218362.1,XP_072218541.1,XP_072218696.1,XP_072218704.1,XP_072220056.1,XP_072220366.1,XP_072220621.1,XP_072221149.1,XP_072222890.1,XP_072223123.1,XP_072223791.1,XP_072224406.1,XP_072224516.1,XP_072224960.1,XP_072225257.1,XP_072225874.1,XP_072226157.1,XP_072226299.1,XP_072226384.1,XP_072226693.1,XP_072226710.1,XP_072226763.1,XP_072226876.1,XP_072226949.1,XP_072228…	1.316466869,1.617891754,3.009485921,1.689250713,0.905078655,1.461043319,1.175553712,0.943299792,1.539076907,1.266437687,1.040051187,1.193932478,1.768112075,0.767424807,1.068476533,0.838131077,1.986962646,1.228405516,1.21868303,0.480905217,1.02566746,1.215503045,1.071357413,0.679528686,1.048624301,1.12440805,1.460157063,0.993121778,1.764770971,1.376946891,1.21659356,1.241692025,1.265724634,0.96824…	3056,3302,3438,3340,1643,3195,2736,1833,3258,2950,2274,2786,3360,909,2398,1284,3392,2879,2859,97,2219,2843,2408,540,2312,2582,3194,2090,3358,3128,2848,2903,2949,1967,2382,1856,1490,2228,2311,2130,2606,1225,3090,2860,3157,2484,3057,3385,2411,3006,3120,3431,3351,3063,2756,2571,2332,2660,3384,3014,1415,2392,3021,1925,3152,3272,875,3106,3073	69, 0.0000000231	0.865509
1P1vs1P4	COMPARTMENTS	GOCC:0022626	Cytosolic ribosome	46	64	1.50589	bottom	6.83e-08	ks	STRG0A92PHX.XP_072217928.1,STRG0A92PHX.XP_072218269.1,STRG0A92PHX.XP_072218362.1,STRG0A92PHX.XP_072218541.1,STRG0A92PHX.XP_072220366.1,STRG0A92PHX.XP_072220621.1,STRG0A92PHX.XP_072223123.1,STRG0A92PHX.XP_072223791.1,STRG0A92PHX.XP_072224406.1,STRG0A92PHX.XP_072224516.1,STRG0A92PHX.XP_072224960.1,STRG0A92PHX.XP_072226157.1,STRG0A92PHX.XP_072226299.1,STRG0A92PHX.XP_072226693.1,STRG0A92PHX.XP_072226…	XP_072217928.1,XP_072218269.1,XP_072218362.1,XP_072218541.1,XP_072220366.1,XP_072220621.1,XP_072223123.1,XP_072223791.1,XP_072224406.1,XP_072224516.1,XP_072224960.1,XP_072226157.1,XP_072226299.1,XP_072226693.1,XP_072226710.1,XP_072226763.1,XP_072227895.1,XP_072228245.1,XP_072228526.1,XP_072229693.1,XP_072232670.1,XP_072233559.1,XP_072233822.1,XP_072234453.1,XP_072234634.1,XP_072236676.1,XP_072237…	XP_072217928.1,XP_072218269.1,XP_072218362.1,XP_072218541.1,XP_072220366.1,XP_072220621.1,XP_072223123.1,XP_072223791.1,XP_072224406.1,XP_072224516.1,XP_072224960.1,XP_072226157.1,XP_072226299.1,XP_072226693.1,XP_072226710.1,XP_072226763.1,XP_072227895.1,XP_072228245.1,XP_072228526.1,XP_072229693.1,XP_072232670.1,XP_072233559.1,XP_072233822.1,XP_072234453.1,XP_072234634.1,XP_072236676.1,XP_072237…	1.316466869,1.617891754,3.009485921,1.689250713,0.943299792,1.539076907,1.193932478,1.768112075,0.767424807,1.068476533,0.838131077,1.21868303,0.480905217,1.215503045,1.071357413,0.679528686,1.473653383,2.286272879,1.460157063,1.764770971,3.010517246,1.241692025,1.265724634,0.968243821,2.309039837,1.772107863,1.004286109,1.132673681,0.827502424,1.415752552,1.093822717,1.911821831,1.29038825,1.560…	3056,3302,3438,3340,1833,3258,2786,3360,909,2398,1284,2859,97,2843,2408,540,3205,3421,3194,3358,3439,2903,2949,1967,3422,3361,2130,2606,1225,3157,2484,3385,3006,3271,3120,3431,3351,3433,2332,3384,3014,3021,3272,875,3073,3397	46, 0.0000000683	1.50589
1P1vs1P4	COMPARTMENTS	GOCC:0005581	Collagen trimer	15	98	2.51617	bottom	5.79e-06	afc	STRG0A92PHX.XP_072218665.1,STRG0A92PHX.XP_072219016.1,STRG0A92PHX.XP_072219162.1,STRG0A92PHX.XP_072219943.1,STRG0A92PHX.XP_072221652.1,STRG0A92PHX.XP_072224355.1,STRG0A92PHX.XP_072226110.1,STRG0A92PHX.XP_072226704.1,STRG0A92PHX.XP_072227547.1,STRG0A92PHX.XP_072229430.1,STRG0A92PHX.XP_072237964.1,STRG0A92PHX.XP_072248969.1,STRG0A92PHX.XP_072253000.1,STRG0A92PHX.XP_072253001.1,STRG0A92PHX.XP_072254…	XP_072218665.1,XP_072219016.1,XP_072219162.1,XP_072219943.1,XP_072221652.1,XP_072224355.1,XP_072226110.1,XP_072226704.1,XP_072227547.1,XP_072229430.1,XP_072237964.1,XP_072248969.1,XP_072253000.1,XP_072253001.1,XP_072254014.1	XP_072218665.1,XP_072219016.1,XP_072219162.1,XP_072219943.1,XP_072221652.1,XP_072224355.1,XP_072226110.1,XP_072226704.1,XP_072227547.1,XP_072229430.1,XP_072237964.1,XP_072248969.1,XP_072253000.1,XP_072253001.1,XP_072254014.1	0.667374554,2.035770571,2.58495958,1.933276391,1.153706955,2.537950141,2.261233844,0.956925134,2.131699187,2.16792628,1.606693387,3.222971049,0.771647439,1.121148933,1.994739295	5.0634e+57	15, 0.00000579	2.51617
1P1vs1P4	COMPARTMENTS	GOCC:0015934	Large ribosomal subunit	33	77	1.05667	bottom	5.97e-05	ks	STRG0A92PHX.XP_072218269.1,STRG0A92PHX.XP_072218696.1,STRG0A92PHX.XP_072220056.1,STRG0A92PHX.XP_072223123.1,STRG0A92PHX.XP_072223791.1,STRG0A92PHX.XP_072225257.1,STRG0A92PHX.XP_072226299.1,STRG0A92PHX.XP_072226384.1,STRG0A92PHX.XP_072226693.1,STRG0A92PHX.XP_072226763.1,STRG0A92PHX.XP_072226876.1,STRG0A92PHX.XP_072229348.1,STRG0A92PHX.XP_072229693.1,STRG0A92PHX.XP_072230278.1,STRG0A92PHX.XP_072233…	XP_072218269.1,XP_072218696.1,XP_072220056.1,XP_072223123.1,XP_072223791.1,XP_072225257.1,XP_072226299.1,XP_072226384.1,XP_072226693.1,XP_072226763.1,XP_072226876.1,XP_072229348.1,XP_072229693.1,XP_072230278.1,XP_072233559.1,XP_072234857.1,XP_072236214.1,XP_072236859.1,XP_072239366.1,XP_072239685.1,XP_072239689.1,XP_072241594.1,XP_072242022.1,XP_072243313.1,XP_072243685.1,XP_072243700.1,XP_072247…	XP_072218269.1,XP_072218696.1,XP_072220056.1,XP_072223123.1,XP_072223791.1,XP_072225257.1,XP_072226299.1,XP_072226384.1,XP_072226693.1,XP_072226763.1,XP_072226876.1,XP_072229348.1,XP_072229693.1,XP_072230278.1,XP_072233559.1,XP_072234857.1,XP_072236214.1,XP_072236859.1,XP_072239366.1,XP_072239685.1,XP_072239689.1,XP_072241594.1,XP_072242022.1,XP_072243313.1,XP_072243685.1,XP_072243700.1,XP_072247…	1.617891754,0.905078655,1.175553712,1.193932478,1.768112075,1.986962646,0.480905217,1.02566746,1.215503045,0.679528686,1.048624301,0.993121778,1.764770971,1.376946891,1.241692025,1.06509615,1.027527704,1.048346889,0.827502424,1.340371562,1.218820075,1.317020595,1.911821831,2.60999318,1.726453907,1.318328752,1.148845818,1.900551215,1.067466221,1.407784277,1.564179146,1.354346517,1.322076004	3302,1643,2736,2786,3360,3392,97,2219,2843,540,2312,2090,3358,3128,2903,2382,2228,2311,1225,3090,2860,3057,3385,3431,3351,3063,2660,3384,2392,3152,3272,3106,3073	33, 0.0000597	1.05667
1P1vs1P4	COMPARTMENTS	GOCC:0000323	Lytic vacuole	32	282	3.05025	top	0.00016	ks	STRG0A92PHX.XP_072219322.1,STRG0A92PHX.XP_072221129.1,STRG0A92PHX.XP_072221317.1,STRG0A92PHX.XP_072222116.1,STRG0A92PHX.XP_072222169.1,STRG0A92PHX.XP_072224226.1,STRG0A92PHX.XP_072224244.1,STRG0A92PHX.XP_072226153.1,STRG0A92PHX.XP_072226623.1,STRG0A92PHX.XP_072227319.1,STRG0A92PHX.XP_072227878.1,STRG0A92PHX.XP_072230766.1,STRG0A92PHX.XP_072233298.1,STRG0A92PHX.XP_072236002.1,STRG0A92PHX.XP_072236…	XP_072219322.1,XP_072221129.1,XP_072221317.1,XP_072222116.1,XP_072222169.1,XP_072224226.1,XP_072224244.1,XP_072226153.1,XP_072226623.1,XP_072227319.1,XP_072227878.1,XP_072230766.1,XP_072233298.1,XP_072236002.1,XP_072236458.1,XP_072236844.1,XP_072237439.1,XP_072237744.1,XP_072238501.1,XP_072238918.1,XP_072238919.1,XP_072239556.1,XP_072240412.1,XP_072240939.1,XP_072241771.1,XP_072243589.1,XP_072246…	XP_072219322.1,XP_072221129.1,XP_072221317.1,XP_072222116.1,XP_072222169.1,XP_072224226.1,XP_072224244.1,XP_072226153.1,XP_072226623.1,XP_072227319.1,XP_072227878.1,XP_072230766.1,XP_072233298.1,XP_072236002.1,XP_072236458.1,XP_072236844.1,XP_072237439.1,XP_072237744.1,XP_072238501.1,XP_072238918.1,XP_072238919.1,XP_072239556.1,XP_072240412.1,XP_072240939.1,XP_072241771.1,XP_072243589.1,XP_072246…	0.482659665,0.278602784,0.569888981,0.423247601,0.544819642,1.75128454,0.835604286,0.560814105,0.721051366,0.543761762,0.664422502,0.883012795,0.444521606,0.566224372,0.678841998,0.473000956,0.476828404,0.847365089,0.628887823,0.949566326,0.334850295,0.714312682,0.680128787,0.785405485,0.510160813,0.896286383,1.037355764,1.052178701,1.152989228,0.605707411,0.642631522,0.494026053	101,7,246,47,188,3355,1264,222,711,183,493,1540,64,237,537,86,91,1346,406,1875,15,682,543,1014,135,1602,2263,2335,2671,340,441,114	32, 0.00016	-3.05025
1P1vs1P4	COMPARTMENTS	GOCC:0099503	Secretory vesicle	26	354	2.25417	top	0.00016	ks	STRG0A92PHX.XP_072217785.1,STRG0A92PHX.XP_072218222.1,STRG0A92PHX.XP_072218255.1,STRG0A92PHX.XP_072218354.1,STRG0A92PHX.XP_072219900.1,STRG0A92PHX.XP_072221505.1,STRG0A92PHX.XP_072222083.1,STRG0A92PHX.XP_072222195.1,STRG0A92PHX.XP_072222749.1,STRG0A92PHX.XP_072223395.1,STRG0A92PHX.XP_072227319.1,STRG0A92PHX.XP_072235878.1,STRG0A92PHX.XP_072236844.1,STRG0A92PHX.XP_072239074.1,STRG0A92PHX.XP_072240…	XP_072217785.1,XP_072218222.1,XP_072218255.1,XP_072218354.1,XP_072219900.1,XP_072221505.1,XP_072222083.1,XP_072222195.1,XP_072222749.1,XP_072223395.1,XP_072227319.1,XP_072235878.1,XP_072236844.1,XP_072239074.1,XP_072240714.1,XP_072241392.1,XP_072241771.1,XP_072242630.1,XP_072244660.1,XP_072245104.1,XP_072247320.1,XP_072248424.1,XP_072249236.1,XP_072250839.1,XP_072250986.1,XP_072252027.1	XP_072217785.1,XP_072218222.1,XP_072218255.1,XP_072218354.1,XP_072219900.1,XP_072221505.1,XP_072222083.1,XP_072222195.1,XP_072222749.1,XP_072223395.1,XP_072227319.1,XP_072235878.1,XP_072236844.1,XP_072239074.1,XP_072240714.1,XP_072241392.1,XP_072241771.1,XP_072242630.1,XP_072244660.1,XP_072245104.1,XP_072247320.1,XP_072248424.1,XP_072249236.1,XP_072250839.1,XP_072250986.1,XP_072252027.1	0.557041957,0.619498835,0.600382033,1.222263567,0.620560804,0.77510464,1.188043051,0.389540984,0.727888119,0.771755855,0.543761762,0.561654255,0.473000956,0.522068131,0.902418678,0.728770736,0.510160813,0.697695138,0.696880017,0.610829886,1.765304107,1.68139756,0.746668479,0.733052888,0.57927947,0.707682537	213,379,329,2872,383,952,2769,31,747,935,183,225,86,148,1632,752,135,604,599,350,3359,3336,824,767,271,658	26, 0.00016	-2.25417
1P1vs1P4	COMPARTMENTS	GOCC:0042788	Polysomal ribosome	17	28	1.7866	bottom	0.00018	afc	STRG0A92PHX.XP_072218269.1,STRG0A92PHX.XP_072218362.1,STRG0A92PHX.XP_072219979.1,STRG0A92PHX.XP_072220366.1,STRG0A92PHX.XP_072223791.1,STRG0A92PHX.XP_072226763.1,STRG0A92PHX.XP_072226920.1,STRG0A92PHX.XP_072227670.1,STRG0A92PHX.XP_072227895.1,STRG0A92PHX.XP_072229693.1,STRG0A92PHX.XP_072230352.1,STRG0A92PHX.XP_072233559.1,STRG0A92PHX.XP_072237599.1,STRG0A92PHX.XP_072238374.1,STRG0A92PHX.XP_072243…	XP_072218269.1,XP_072218362.1,XP_072219979.1,XP_072220366.1,XP_072223791.1,XP_072226763.1,XP_072226920.1,XP_072227670.1,XP_072227895.1,XP_072229693.1,XP_072230352.1,XP_072233559.1,XP_072237599.1,XP_072238374.1,XP_072243685.1,XP_072246337.1,XP_072252868.1	XP_072218269.1,XP_072218362.1,XP_072219979.1,XP_072220366.1,XP_072223791.1,XP_072226763.1,XP_072226920.1,XP_072227670.1,XP_072227895.1,XP_072229693.1,XP_072230352.1,XP_072233559.1,XP_072237599.1,XP_072238374.1,XP_072243685.1,XP_072246337.1,XP_072252868.1	1.617891754,3.009485921,1.177370181,0.943299792,1.768112075,0.679528686,1.268842269,1.735402239,1.473653383,1.764770971,1.440902755,1.241692025,1.004286109,1.132673681,1.726453907,2.621574447,2.022621764	3.30234e+66	17, 0.00018	1.7866
1P1vs1P4	COMPARTMENTS	GOCC:0005764	Lysosome	31	280	2.97441	top	0.00031	ks	STRG0A92PHX.XP_072221129.1,STRG0A92PHX.XP_072221317.1,STRG0A92PHX.XP_072222116.1,STRG0A92PHX.XP_072222169.1,STRG0A92PHX.XP_072224226.1,STRG0A92PHX.XP_072224244.1,STRG0A92PHX.XP_072226153.1,STRG0A92PHX.XP_072226623.1,STRG0A92PHX.XP_072227319.1,STRG0A92PHX.XP_072227878.1,STRG0A92PHX.XP_072230766.1,STRG0A92PHX.XP_072233298.1,STRG0A92PHX.XP_072236002.1,STRG0A92PHX.XP_072236458.1,STRG0A92PHX.XP_072236…	XP_072221129.1,XP_072221317.1,XP_072222116.1,XP_072222169.1,XP_072224226.1,XP_072224244.1,XP_072226153.1,XP_072226623.1,XP_072227319.1,XP_072227878.1,XP_072230766.1,XP_072233298.1,XP_072236002.1,XP_072236458.1,XP_072236844.1,XP_072237439.1,XP_072237744.1,XP_072238501.1,XP_072238918.1,XP_072238919.1,XP_072239556.1,XP_072240412.1,XP_072240939.1,XP_072241771.1,XP_072243589.1,XP_072246063.1,XP_072247…	XP_072221129.1,XP_072221317.1,XP_072222116.1,XP_072222169.1,XP_072224226.1,XP_072224244.1,XP_072226153.1,XP_072226623.1,XP_072227319.1,XP_072227878.1,XP_072230766.1,XP_072233298.1,XP_072236002.1,XP_072236458.1,XP_072236844.1,XP_072237439.1,XP_072237744.1,XP_072238501.1,XP_072238918.1,XP_072238919.1,XP_072239556.1,XP_072240412.1,XP_072240939.1,XP_072241771.1,XP_072243589.1,XP_072246063.1,XP_072247…	0.278602784,0.569888981,0.423247601,0.544819642,1.75128454,0.835604286,0.560814105,0.721051366,0.543761762,0.664422502,0.883012795,0.444521606,0.566224372,0.678841998,0.473000956,0.476828404,0.847365089,0.628887823,0.949566326,0.334850295,0.714312682,0.680128787,0.785405485,0.510160813,0.896286383,1.037355764,1.052178701,1.152989228,0.605707411,0.642631522,0.494026053	7,246,47,188,3355,1264,222,711,183,493,1540,64,237,537,86,91,1346,406,1875,15,682,543,1014,135,1602,2263,2335,2671,340,441,114	31, 0.00031	-2.97441
1P1vs1P4	COMPARTMENTS	GOCC:0000313	Organellar ribosome	31	95	0.569114	bottom	0.0012	ks	STRG0A92PHX.XP_072218696.1,STRG0A92PHX.XP_072218704.1,STRG0A92PHX.XP_072220056.1,STRG0A92PHX.XP_072221149.1,STRG0A92PHX.XP_072222890.1,STRG0A92PHX.XP_072225257.1,STRG0A92PHX.XP_072225874.1,STRG0A92PHX.XP_072226384.1,STRG0A92PHX.XP_072226876.1,STRG0A92PHX.XP_072226949.1,STRG0A92PHX.XP_072229348.1,STRG0A92PHX.XP_072230278.1,STRG0A92PHX.XP_072230637.1,STRG0A92PHX.XP_072234857.1,STRG0A92PHX.XP_072235…	XP_072218696.1,XP_072218704.1,XP_072220056.1,XP_072221149.1,XP_072222890.1,XP_072225257.1,XP_072225874.1,XP_072226384.1,XP_072226876.1,XP_072226949.1,XP_072229348.1,XP_072230278.1,XP_072230637.1,XP_072234857.1,XP_072235844.1,XP_072236213.1,XP_072236214.1,XP_072236859.1,XP_072239685.1,XP_072239689.1,XP_072241594.1,XP_072242342.1,XP_072243018.1,XP_072243700.1,XP_072246740.1,XP_072247408.1,XP_072249…	XP_072218696.1,XP_072218704.1,XP_072220056.1,XP_072221149.1,XP_072222890.1,XP_072225257.1,XP_072225874.1,XP_072226384.1,XP_072226876.1,XP_072226949.1,XP_072229348.1,XP_072230278.1,XP_072230637.1,XP_072234857.1,XP_072235844.1,XP_072236213.1,XP_072236214.1,XP_072236859.1,XP_072239685.1,XP_072239689.1,XP_072241594.1,XP_072242342.1,XP_072243018.1,XP_072243700.1,XP_072246740.1,XP_072247408.1,XP_072249…	0.905078655,1.461043319,1.175553712,1.266437687,1.040051187,1.986962646,1.228405516,1.02566746,1.048624301,1.12440805,0.993121778,1.376946891,1.21659356,1.06509615,0.946862265,0.874760245,1.027527704,1.048346889,1.340371562,1.218820075,1.317020595,1.071671103,0.965191736,1.318328752,1.120447095,1.148845818,0.860645625,1.067466221,0.9583217,1.407784277,1.354346517	1.64332e+123	31, 0.0012	0.569114
1P1vs1P4	COMPARTMENTS	GOCC:0005761	Mitochondrial ribosome	31	95	0.569114	bottom	0.0012	ks	STRG0A92PHX.XP_072218696.1,STRG0A92PHX.XP_072218704.1,STRG0A92PHX.XP_072220056.1,STRG0A92PHX.XP_072221149.1,STRG0A92PHX.XP_072222890.1,STRG0A92PHX.XP_072225257.1,STRG0A92PHX.XP_072225874.1,STRG0A92PHX.XP_072226384.1,STRG0A92PHX.XP_072226876.1,STRG0A92PHX.XP_072226949.1,STRG0A92PHX.XP_072229348.1,STRG0A92PHX.XP_072230278.1,STRG0A92PHX.XP_072230637.1,STRG0A92PHX.XP_072234857.1,STRG0A92PHX.XP_072235…	XP_072218696.1,XP_072218704.1,XP_072220056.1,XP_072221149.1,XP_072222890.1,XP_072225257.1,XP_072225874.1,XP_072226384.1,XP_072226876.1,XP_072226949.1,XP_072229348.1,XP_072230278.1,XP_072230637.1,XP_072234857.1,XP_072235844.1,XP_072236213.1,XP_072236214.1,XP_072236859.1,XP_072239685.1,XP_072239689.1,XP_072241594.1,XP_072242342.1,XP_072243018.1,XP_072243700.1,XP_072246740.1,XP_072247408.1,XP_072249…	XP_072218696.1,XP_072218704.1,XP_072220056.1,XP_072221149.1,XP_072222890.1,XP_072225257.1,XP_072225874.1,XP_072226384.1,XP_072226876.1,XP_072226949.1,XP_072229348.1,XP_072230278.1,XP_072230637.1,XP_072234857.1,XP_072235844.1,XP_072236213.1,XP_072236214.1,XP_072236859.1,XP_072239685.1,XP_072239689.1,XP_072241594.1,XP_072242342.1,XP_072243018.1,XP_072243700.1,XP_072246740.1,XP_072247408.1,XP_072249…	0.905078655,1.461043319,1.175553712,1.266437687,1.040051187,1.986962646,1.228405516,1.02566746,1.048624301,1.12440805,0.993121778,1.376946891,1.21659356,1.06509615,0.946862265,0.874760245,1.027527704,1.048346889,1.340371562,1.218820075,1.317020595,1.071671103,0.965191736,1.318328752,1.120447095,1.148845818,0.860645625,1.067466221,0.9583217,1.407784277,1.354346517	1.64332e+123	31, 0.0012	0.569114
1P1vs1P4	COMPARTMENTS	GOCC:0031982	Vesicle	182	1508	1.14972	top	0.0012	ks	STRG0A92PHX.XP_072217785.1,STRG0A92PHX.XP_072217790.1,STRG0A92PHX.XP_072217919.1,STRG0A92PHX.XP_072217949.1,STRG0A92PHX.XP_072217967.1,STRG0A92PHX.XP_072218200.1,STRG0A92PHX.XP_072218222.1,STRG0A92PHX.XP_072218249.1,STRG0A92PHX.XP_072218255.1,STRG0A92PHX.XP_072218354.1,STRG0A92PHX.XP_072218589.1,STRG0A92PHX.XP_072218938.1,STRG0A92PHX.XP_072219204.1,STRG0A92PHX.XP_072219316.1,STRG0A92PHX.XP_072219…	XP_072217785.1,XP_072217790.1,XP_072217919.1,XP_072217949.1,XP_072217967.1,XP_072218200.1,XP_072218222.1,XP_072218249.1,XP_072218255.1,XP_072218354.1,XP_072218589.1,XP_072218938.1,XP_072219204.1,XP_072219316.1,XP_072219332.1,XP_072219570.1,XP_072219835.1,XP_072219900.1,XP_072219917.1,XP_072220639.1,XP_072221154.1,XP_072221290.1,XP_072221356.1,XP_072221505.1,XP_072221582.1,XP_072222083.1,XP_072222…	XP_072217785.1,XP_072217790.1,XP_072217919.1,XP_072217949.1,XP_072217967.1,XP_072218200.1,XP_072218222.1,XP_072218249.1,XP_072218255.1,XP_072218354.1,XP_072218589.1,XP_072218938.1,XP_072219204.1,XP_072219316.1,XP_072219332.1,XP_072219570.1,XP_072219835.1,XP_072219900.1,XP_072219917.1,XP_072220639.1,XP_072221154.1,XP_072221290.1,XP_072221356.1,XP_072221505.1,XP_072221582.1,XP_072222083.1,XP_072222…	0.557041957,1.012028757,0.551545356,0.665691737,0.562304223,0.544309994,0.619498835,0.850655262,0.600382033,1.222263567,0.834674984,0.914768685,0.938612187,0.875573723,0.459040428,0.945854745,0.772957524,0.620560804,0.65576992,0.869367413,0.644032718,0.73456828,0.733231297,0.77510464,0.824121289,1.188043051,0.389540984,1.51321869,0.804041678,0.727888119,0.809490068,0.627922818,0.665176375,0.77175…	213,2157,204,498,227,187,379,1364,329,2872,1261,1701,1807,1499,73,1850,941,383,472,1460,445,772,768,952,1206,2769,31,3231,1099,747,1121,399,496,935,2608,2348,2011,906,632,2522,867,1858,2685,3023,2477,845,1505,501,1739,2801,194,2313,700,670,1980,2705,2025,183,3323,1486,339,493,3129,1964,1475,3066,1043,2507,3101,2501,2684,2894,53,893,1070,2224,3327,884,2555,671,1361,2500,855,1714,1170,650,2253,1526…	182, 0.0012	-1.14972
1P1vs1P4	COMPARTMENTS	GOCC:0097708	Intracellular vesicle	157	1388	1.18942	top	0.0019	ks	STRG0A92PHX.XP_072217785.1,STRG0A92PHX.XP_072217790.1,STRG0A92PHX.XP_072217919.1,STRG0A92PHX.XP_072217949.1,STRG0A92PHX.XP_072217967.1,STRG0A92PHX.XP_072218200.1,STRG0A92PHX.XP_072218222.1,STRG0A92PHX.XP_072218249.1,STRG0A92PHX.XP_072218255.1,STRG0A92PHX.XP_072218354.1,STRG0A92PHX.XP_072218589.1,STRG0A92PHX.XP_072218938.1,STRG0A92PHX.XP_072219204.1,STRG0A92PHX.XP_072219316.1,STRG0A92PHX.XP_072219…	XP_072217785.1,XP_072217790.1,XP_072217919.1,XP_072217949.1,XP_072217967.1,XP_072218200.1,XP_072218222.1,XP_072218249.1,XP_072218255.1,XP_072218354.1,XP_072218589.1,XP_072218938.1,XP_072219204.1,XP_072219316.1,XP_072219332.1,XP_072219570.1,XP_072219835.1,XP_072219900.1,XP_072219917.1,XP_072220639.1,XP_072221154.1,XP_072221290.1,XP_072221356.1,XP_072221505.1,XP_072221582.1,XP_072222083.1,XP_072222…	XP_072217785.1,XP_072217790.1,XP_072217919.1,XP_072217949.1,XP_072217967.1,XP_072218200.1,XP_072218222.1,XP_072218249.1,XP_072218255.1,XP_072218354.1,XP_072218589.1,XP_072218938.1,XP_072219204.1,XP_072219316.1,XP_072219332.1,XP_072219570.1,XP_072219835.1,XP_072219900.1,XP_072219917.1,XP_072220639.1,XP_072221154.1,XP_072221290.1,XP_072221356.1,XP_072221505.1,XP_072221582.1,XP_072222083.1,XP_072222…	0.557041957,1.012028757,0.551545356,0.665691737,0.562304223,0.544309994,0.619498835,0.850655262,0.600382033,1.222263567,0.834674984,0.914768685,0.938612187,0.875573723,0.459040428,0.945854745,0.772957524,0.620560804,0.65576992,0.869367413,0.644032718,0.73456828,0.733231297,0.77510464,0.824121289,1.188043051,0.389540984,0.804041678,0.727888119,0.809490068,0.665176375,0.771755855,1.055642754,0.9786…	213,2157,204,498,227,187,379,1364,329,2872,1261,1701,1807,1499,73,1850,941,383,472,1460,445,772,768,952,1206,2769,31,1099,747,1121,496,935,2348,2011,906,632,2522,867,1858,2685,3023,2477,845,1505,501,1739,2801,194,700,670,1980,2025,183,3323,339,493,3129,1964,1475,3066,1043,2507,2501,2684,2894,53,893,2224,3327,884,2555,671,2500,1714,1170,650,2253,1526,1953,1767,312,1991,1209,715,2910,2439,225,760,8…	157, 0.0019	-1.18942
1P1vs1P4	COMPARTMENTS	GOCC:0005844	Polysome	21	55	1.50778	bottom	0.0023	ks	STRG0A92PHX.XP_072218269.1,STRG0A92PHX.XP_072218362.1,STRG0A92PHX.XP_072219979.1,STRG0A92PHX.XP_072220366.1,STRG0A92PHX.XP_072223791.1,STRG0A92PHX.XP_072226763.1,STRG0A92PHX.XP_072226920.1,STRG0A92PHX.XP_072227576.1,STRG0A92PHX.XP_072227670.1,STRG0A92PHX.XP_072227895.1,STRG0A92PHX.XP_072229693.1,STRG0A92PHX.XP_072230352.1,STRG0A92PHX.XP_072232092.1,STRG0A92PHX.XP_072233559.1,STRG0A92PHX.XP_072237…	XP_072218269.1,XP_072218362.1,XP_072219979.1,XP_072220366.1,XP_072223791.1,XP_072226763.1,XP_072226920.1,XP_072227576.1,XP_072227670.1,XP_072227895.1,XP_072229693.1,XP_072230352.1,XP_072232092.1,XP_072233559.1,XP_072237599.1,XP_072238374.1,XP_072243685.1,XP_072243770.1,XP_072244658.1,XP_072246337.1,XP_072252868.1	XP_072218269.1,XP_072218362.1,XP_072219979.1,XP_072220366.1,XP_072223791.1,XP_072226763.1,XP_072226920.1,XP_072227576.1,XP_072227670.1,XP_072227895.1,XP_072229693.1,XP_072230352.1,XP_072232092.1,XP_072233559.1,XP_072237599.1,XP_072238374.1,XP_072243685.1,XP_072243770.1,XP_072244658.1,XP_072246337.1,XP_072252868.1	1.617891754,3.009485921,1.177370181,0.943299792,1.768112075,0.679528686,1.268842269,0.956869281,1.735402239,1.473653383,1.764770971,1.440902755,1.194536473,1.241692025,1.004286109,1.132673681,1.726453907,1.219110795,0.941930832,2.621574447,2.022621764	3.30234e+82	21, 0.0023	1.50778
1P1vs1P4	COMPARTMENTS	GOCC:0015935	Small ribosomal subunit	36	63	0.690282	bottom	0.0023	ks	STRG0A92PHX.XP_072217928.1,STRG0A92PHX.XP_072218362.1,STRG0A92PHX.XP_072218541.1,STRG0A92PHX.XP_072218704.1,STRG0A92PHX.XP_072220366.1,STRG0A92PHX.XP_072220621.1,STRG0A92PHX.XP_072221149.1,STRG0A92PHX.XP_072222890.1,STRG0A92PHX.XP_072224406.1,STRG0A92PHX.XP_072224516.1,STRG0A92PHX.XP_072224960.1,STRG0A92PHX.XP_072225874.1,STRG0A92PHX.XP_072226157.1,STRG0A92PHX.XP_072226710.1,STRG0A92PHX.XP_072226…	XP_072217928.1,XP_072218362.1,XP_072218541.1,XP_072218704.1,XP_072220366.1,XP_072220621.1,XP_072221149.1,XP_072222890.1,XP_072224406.1,XP_072224516.1,XP_072224960.1,XP_072225874.1,XP_072226157.1,XP_072226710.1,XP_072226949.1,XP_072228526.1,XP_072230637.1,XP_072233822.1,XP_072234453.1,XP_072235844.1,XP_072236213.1,XP_072237599.1,XP_072238374.1,XP_072240983.1,XP_072241163.1,XP_072242342.1,XP_072242…	XP_072217928.1,XP_072218362.1,XP_072218541.1,XP_072218704.1,XP_072220366.1,XP_072220621.1,XP_072221149.1,XP_072222890.1,XP_072224406.1,XP_072224516.1,XP_072224960.1,XP_072225874.1,XP_072226157.1,XP_072226710.1,XP_072226949.1,XP_072228526.1,XP_072230637.1,XP_072233822.1,XP_072234453.1,XP_072235844.1,XP_072236213.1,XP_072237599.1,XP_072238374.1,XP_072240983.1,XP_072241163.1,XP_072242342.1,XP_072242…	1.316466869,3.009485921,1.689250713,1.461043319,0.943299792,1.539076907,1.266437687,1.040051187,0.767424807,1.068476533,0.838131077,1.228405516,1.21868303,1.071357413,1.12440805,1.460157063,1.21659356,1.265724634,0.968243821,0.946862265,0.874760245,1.004286109,1.132673681,1.415752552,1.093822717,1.071671103,1.29038825,1.368325413,1.184664595,1.120447095,1.051620634,1.293232291,0.860645625,1.29674…	3.05634e+141	36, 0.0023	0.690282
1P1vs1P4	COMPARTMENTS	GOCC:0031012	Extracellular matrix	29	366	1.23215	bottom	0.0023	ks	STRG0A92PHX.XP_072218665.1,STRG0A92PHX.XP_072219016.1,STRG0A92PHX.XP_072219444.1,STRG0A92PHX.XP_072221188.1,STRG0A92PHX.XP_072221652.1,STRG0A92PHX.XP_072222727.1,STRG0A92PHX.XP_072223451.1,STRG0A92PHX.XP_072224355.1,STRG0A92PHX.XP_072226110.1,STRG0A92PHX.XP_072226704.1,STRG0A92PHX.XP_072229430.1,STRG0A92PHX.XP_072230530.1,STRG0A92PHX.XP_072233186.1,STRG0A92PHX.XP_072233311.1,STRG0A92PHX.XP_072235…	XP_072218665.1,XP_072219016.1,XP_072219444.1,XP_072221188.1,XP_072221652.1,XP_072222727.1,XP_072223451.1,XP_072224355.1,XP_072226110.1,XP_072226704.1,XP_072229430.1,XP_072230530.1,XP_072233186.1,XP_072233311.1,XP_072235873.1,XP_072237017.1,XP_072237964.1,XP_072242358.1,XP_072243288.1,XP_072245588.1,XP_072247043.1,XP_072247380.1,XP_072250941.1,XP_072251231.1,XP_072253001.1,XP_072253442.1,XP_072253…	XP_072218665.1,XP_072219016.1,XP_072219444.1,XP_072221188.1,XP_072221652.1,XP_072222727.1,XP_072223451.1,XP_072224355.1,XP_072226110.1,XP_072226704.1,XP_072229430.1,XP_072230530.1,XP_072233186.1,XP_072233311.1,XP_072235873.1,XP_072237017.1,XP_072237964.1,XP_072242358.1,XP_072243288.1,XP_072245588.1,XP_072247043.1,XP_072247380.1,XP_072250941.1,XP_072251231.1,XP_072253001.1,XP_072253442.1,XP_072253…	0.667374554,2.035770571,1.709351799,0.746931424,1.153706955,1.483154641,1.123956601,2.537950141,2.261233844,0.956925134,2.16792628,1.919267538,1.045215857,1.146490005,0.822787824,1.137081573,1.606693387,1.52826518,2.167655695,0.575879444,0.754401474,1.30801716,1.429764567,0.8362512,1.121148933,1.447953263,0.574291008,1.798601431,1.994739295	5.0634e+110	29, 0.0023	1.23215
1P1vs1P4	COMPARTMENTS	GOCC:0031410	Cytoplasmic vesicle	156	1387	1.1786	top	0.0023	ks	STRG0A92PHX.XP_072217785.1,STRG0A92PHX.XP_072217790.1,STRG0A92PHX.XP_072217919.1,STRG0A92PHX.XP_072217949.1,STRG0A92PHX.XP_072217967.1,STRG0A92PHX.XP_072218200.1,STRG0A92PHX.XP_072218222.1,STRG0A92PHX.XP_072218249.1,STRG0A92PHX.XP_072218255.1,STRG0A92PHX.XP_072218354.1,STRG0A92PHX.XP_072218589.1,STRG0A92PHX.XP_072218938.1,STRG0A92PHX.XP_072219204.1,STRG0A92PHX.XP_072219316.1,STRG0A92PHX.XP_072219…	XP_072217785.1,XP_072217790.1,XP_072217919.1,XP_072217949.1,XP_072217967.1,XP_072218200.1,XP_072218222.1,XP_072218249.1,XP_072218255.1,XP_072218354.1,XP_072218589.1,XP_072218938.1,XP_072219204.1,XP_072219316.1,XP_072219332.1,XP_072219570.1,XP_072219835.1,XP_072219900.1,XP_072219917.1,XP_072220639.1,XP_072221154.1,XP_072221290.1,XP_072221356.1,XP_072221505.1,XP_072221582.1,XP_072222083.1,XP_072222…	XP_072217785.1,XP_072217790.1,XP_072217919.1,XP_072217949.1,XP_072217967.1,XP_072218200.1,XP_072218222.1,XP_072218249.1,XP_072218255.1,XP_072218354.1,XP_072218589.1,XP_072218938.1,XP_072219204.1,XP_072219316.1,XP_072219332.1,XP_072219570.1,XP_072219835.1,XP_072219900.1,XP_072219917.1,XP_072220639.1,XP_072221154.1,XP_072221290.1,XP_072221356.1,XP_072221505.1,XP_072221582.1,XP_072222083.1,XP_072222…	0.557041957,1.012028757,0.551545356,0.665691737,0.562304223,0.544309994,0.619498835,0.850655262,0.600382033,1.222263567,0.834674984,0.914768685,0.938612187,0.875573723,0.459040428,0.945854745,0.772957524,0.620560804,0.65576992,0.869367413,0.644032718,0.73456828,0.733231297,0.77510464,0.824121289,1.188043051,0.389540984,0.804041678,0.727888119,0.809490068,0.665176375,0.771755855,1.055642754,0.9786…	213,2157,204,498,227,187,379,1364,329,2872,1261,1701,1807,1499,73,1850,941,383,472,1460,445,772,768,952,1206,2769,31,1099,747,1121,496,935,2348,2011,906,632,2522,867,1858,2685,3023,2477,845,1505,501,1739,2801,194,700,1980,2025,183,3323,339,493,3129,1964,1475,3066,1043,2507,2501,2684,2894,53,893,2224,3327,884,2555,671,2500,1714,1170,650,2253,1526,1953,1767,312,1991,1209,715,2910,2439,225,760,86,24…	156, 0.0023	-1.1786
1P1vs1P4	COMPARTMENTS	GOCC:0035770	Ribonucleoprotein granule	36	219	0.453259	bottom	0.0035	ks	STRG0A92PHX.XP_072218937.1,STRG0A92PHX.XP_072219136.1,STRG0A92PHX.XP_072220368.1,STRG0A92PHX.XP_072221027.1,STRG0A92PHX.XP_072221148.1,STRG0A92PHX.XP_072221513.1,STRG0A92PHX.XP_072221820.1,STRG0A92PHX.XP_072222310.1,STRG0A92PHX.XP_072222376.1,STRG0A92PHX.XP_072224316.1,STRG0A92PHX.XP_072224577.1,STRG0A92PHX.XP_072224885.1,STRG0A92PHX.XP_072225398.1,STRG0A92PHX.XP_072227072.1,STRG0A92PHX.XP_072227…	XP_072218937.1,XP_072219136.1,XP_072220368.1,XP_072221027.1,XP_072221148.1,XP_072221513.1,XP_072221820.1,XP_072222310.1,XP_072222376.1,XP_072224316.1,XP_072224577.1,XP_072224885.1,XP_072225398.1,XP_072227072.1,XP_072227186.1,XP_072227308.1,XP_072229786.1,XP_072229797.1,XP_072229891.1,XP_072230974.1,XP_072232174.1,XP_072234141.1,XP_072238879.1,XP_072241040.1,XP_072242787.1,XP_072243450.1,XP_072243…	XP_072218937.1,XP_072219136.1,XP_072220368.1,XP_072221027.1,XP_072221148.1,XP_072221513.1,XP_072221820.1,XP_072222310.1,XP_072222376.1,XP_072224316.1,XP_072224577.1,XP_072224885.1,XP_072225398.1,XP_072227072.1,XP_072227186.1,XP_072227308.1,XP_072229786.1,XP_072229797.1,XP_072229891.1,XP_072230974.1,XP_072232174.1,XP_072234141.1,XP_072238879.1,XP_072241040.1,XP_072242787.1,XP_072243450.1,XP_072243…	0.94154738,1.387873606,0.988785017,0.874633565,0.99472681,0.982281792,0.974957816,1.51321869,0.865030002,1.125707859,0.745484988,1.142532015,1.404673747,1.03259406,1.07565104,1.087648061,1.14671643,1.305164421,1.696565679,1.064154353,1.042185314,0.647130292,1.164867676,1.228776218,0.77105532,1.333343502,1.219110795,1.244965253,1.284639739,1.22801924,1.0390823,1.105865089,1.425284348,1.164017423,1…	1.82331e+140	36, 0.0035	0.453259
1P1vs1P4	COMPARTMENTS	GOCC:0062023	Collagen-containing extracellular matrix	22	257	1.44684	bottom	0.0064	ks	STRG0A92PHX.XP_072218665.1,STRG0A92PHX.XP_072219016.1,STRG0A92PHX.XP_072219444.1,STRG0A92PHX.XP_072221652.1,STRG0A92PHX.XP_072222727.1,STRG0A92PHX.XP_072223451.1,STRG0A92PHX.XP_072224355.1,STRG0A92PHX.XP_072226110.1,STRG0A92PHX.XP_072226704.1,STRG0A92PHX.XP_072229430.1,STRG0A92PHX.XP_072233186.1,STRG0A92PHX.XP_072233311.1,STRG0A92PHX.XP_072235873.1,STRG0A92PHX.XP_072237964.1,STRG0A92PHX.XP_072243…	XP_072218665.1,XP_072219016.1,XP_072219444.1,XP_072221652.1,XP_072222727.1,XP_072223451.1,XP_072224355.1,XP_072226110.1,XP_072226704.1,XP_072229430.1,XP_072233186.1,XP_072233311.1,XP_072235873.1,XP_072237964.1,XP_072243288.1,XP_072247380.1,XP_072251231.1,XP_072253001.1,XP_072253442.1,XP_072253486.1,XP_072253771.1,XP_072254014.1	XP_072218665.1,XP_072219016.1,XP_072219444.1,XP_072221652.1,XP_072222727.1,XP_072223451.1,XP_072224355.1,XP_072226110.1,XP_072226704.1,XP_072229430.1,XP_072233186.1,XP_072233311.1,XP_072235873.1,XP_072237964.1,XP_072243288.1,XP_072247380.1,XP_072251231.1,XP_072253001.1,XP_072253442.1,XP_072253486.1,XP_072253771.1,XP_072254014.1	0.667374554,2.035770571,1.709351799,1.153706955,1.483154641,1.123956601,2.537950141,2.261233844,0.956925134,2.16792628,1.045215857,1.146490005,0.822787824,1.606693387,2.167655695,1.30801716,0.8362512,1.121148933,1.447953263,0.574291008,1.798601431,1.994739295	5.0634e+85	22, 0.0064	1.44684
1P1vs1P4	COMPARTMENTS	GOCC:0005773	Vacuole	45	394	2.48046	top	0.0065	ks	STRG0A92PHX.XP_072219322.1,STRG0A92PHX.XP_072219828.1,STRG0A92PHX.XP_072221129.1,STRG0A92PHX.XP_072221317.1,STRG0A92PHX.XP_072222116.1,STRG0A92PHX.XP_072222169.1,STRG0A92PHX.XP_072224226.1,STRG0A92PHX.XP_072224244.1,STRG0A92PHX.XP_072224347.1,STRG0A92PHX.XP_072225592.1,STRG0A92PHX.XP_072226153.1,STRG0A92PHX.XP_072226623.1,STRG0A92PHX.XP_072226813.1,STRG0A92PHX.XP_072226866.1,STRG0A92PHX.XP_072227…	XP_072219322.1,XP_072219828.1,XP_072221129.1,XP_072221317.1,XP_072222116.1,XP_072222169.1,XP_072224226.1,XP_072224244.1,XP_072224347.1,XP_072225592.1,XP_072226153.1,XP_072226623.1,XP_072226813.1,XP_072226866.1,XP_072227319.1,XP_072227647.1,XP_072227699.1,XP_072227878.1,XP_072230240.1,XP_072230766.1,XP_072233298.1,XP_072234461.1,XP_072235199.1,XP_072236002.1,XP_072236458.1,XP_072236844.1,XP_072237…	XP_072219322.1,XP_072219828.1,XP_072221129.1,XP_072221317.1,XP_072222116.1,XP_072222169.1,XP_072224226.1,XP_072224244.1,XP_072224347.1,XP_072225592.1,XP_072226153.1,XP_072226623.1,XP_072226813.1,XP_072226866.1,XP_072227319.1,XP_072227647.1,XP_072227699.1,XP_072227878.1,XP_072230240.1,XP_072230766.1,XP_072233298.1,XP_072234461.1,XP_072235199.1,XP_072236002.1,XP_072236458.1,XP_072236844.1,XP_072237…	0.482659665,0.638923381,0.278602784,0.569888981,0.423247601,0.544819642,1.75128454,0.835604286,0.672049849,0.756368176,0.560814105,0.721051366,0.948215711,0.972232187,0.543761762,0.82392243,1.017730962,0.664422502,0.776272721,0.883012795,0.444521606,1.129225468,0.866535879,0.566224372,0.678841998,0.473000956,0.476828404,0.847365089,0.628887823,0.949566326,0.334850295,0.714312682,0.680128787,0.785…	101,433,7,246,47,188,3355,1264,518,859,222,711,1868,1980,183,1203,2193,493,958,1540,64,2595,1445,237,537,86,91,1346,406,1875,15,682,543,1014,135,1602,2263,1135,2335,1527,2671,340,441,114,2318	45, 0.0065	-2.48046
1P1vs1P4	UniProt Keywords	KW-0689	Ribosomal protein	105	189	1.16578	bottom	1.92e-15	ks	STRG0A92PHX.XP_072217928.1,STRG0A92PHX.XP_072218021.1,STRG0A92PHX.XP_072218269.1,STRG0A92PHX.XP_072218362.1,STRG0A92PHX.XP_072218541.1,STRG0A92PHX.XP_072218696.1,STRG0A92PHX.XP_072218704.1,STRG0A92PHX.XP_072218723.1,STRG0A92PHX.XP_072219217.1,STRG0A92PHX.XP_072220281.1,STRG0A92PHX.XP_072220366.1,STRG0A92PHX.XP_072220621.1,STRG0A92PHX.XP_072220730.1,STRG0A92PHX.XP_072221319.1,STRG0A92PHX.XP_072222…	XP_072217928.1,XP_072218021.1,XP_072218269.1,XP_072218362.1,XP_072218541.1,XP_072218696.1,XP_072218704.1,XP_072218723.1,XP_072219217.1,XP_072220281.1,XP_072220366.1,XP_072220621.1,XP_072220730.1,XP_072221319.1,XP_072222890.1,XP_072222983.1,XP_072223123.1,XP_072223600.1,XP_072223791.1,XP_072224009.1,XP_072224124.1,XP_072224406.1,XP_072224516.1,XP_072224939.1,XP_072224960.1,XP_072225002.1,XP_072225…	XP_072217928.1,XP_072218021.1,XP_072218269.1,XP_072218362.1,XP_072218541.1,XP_072218696.1,XP_072218704.1,XP_072218723.1,XP_072219217.1,XP_072220281.1,XP_072220366.1,XP_072220621.1,XP_072220730.1,XP_072221319.1,XP_072222890.1,XP_072222983.1,XP_072223123.1,XP_072223600.1,XP_072223791.1,XP_072224009.1,XP_072224124.1,XP_072224406.1,XP_072224516.1,XP_072224939.1,XP_072224960.1,XP_072225002.1,XP_072225…	1.316466869,0.459287899,1.617891754,3.009485921,1.689250713,0.905078655,1.461043319,2.787402975,1.256956992,1.804252105,0.943299792,1.539076907,1.670776194,1.614018988,1.040051187,1.168197937,1.193932478,0.957827947,1.768112075,1.182309002,1.119054252,0.767424807,1.068476533,0.497815067,0.838131077,1.635096367,2.593122914,1.986962646,1.228405516,1.132205708,1.21868303,0.480905217,1.02566746,1.340…	3056,74,3302,3438,3340,1643,3195,3434,2935,3369,1833,3258,3329,3299,2274,2713,2786,1922,3360,2748,2564,909,2398,123,1284,3314,3430,3392,2879,2603,2859,97,2219,3091,2053,2843,2408,540,2312,2582,2817,3205,3341,3421,3403,2090,3436,3358,2621,3190,2788,3439,2903,2949,2948,1967,3422,2382,1856,2345,1490,3361,2752,2311,2130,3252,2606,1908,511,1225,3090,2860,2747,1127,3157,2484,3057,3385,2411,3006,3271,31…	105, 0.00000000000000192	1.16578
1P1vs1P4	UniProt Keywords	KW-0687	Ribonucleoprotein	127	253	0.992957	bottom	4.35e-14	ks	STRG0A92PHX.XP_072217928.1,STRG0A92PHX.XP_072218021.1,STRG0A92PHX.XP_072218269.1,STRG0A92PHX.XP_072218362.1,STRG0A92PHX.XP_072218541.1,STRG0A92PHX.XP_072218590.1,STRG0A92PHX.XP_072218696.1,STRG0A92PHX.XP_072218704.1,STRG0A92PHX.XP_072218723.1,STRG0A92PHX.XP_072219217.1,STRG0A92PHX.XP_072220281.1,STRG0A92PHX.XP_072220366.1,STRG0A92PHX.XP_072220621.1,STRG0A92PHX.XP_072220730.1,STRG0A92PHX.XP_072221…	XP_072217928.1,XP_072218021.1,XP_072218269.1,XP_072218362.1,XP_072218541.1,XP_072218590.1,XP_072218696.1,XP_072218704.1,XP_072218723.1,XP_072219217.1,XP_072220281.1,XP_072220366.1,XP_072220621.1,XP_072220730.1,XP_072221319.1,XP_072221404.1,XP_072221405.1,XP_072222890.1,XP_072222983.1,XP_072223123.1,XP_072223428.1,XP_072223600.1,XP_072223791.1,XP_072223821.1,XP_072224009.1,XP_072224124.1,XP_072224…	XP_072217928.1,XP_072218021.1,XP_072218269.1,XP_072218362.1,XP_072218541.1,XP_072218590.1,XP_072218696.1,XP_072218704.1,XP_072218723.1,XP_072219217.1,XP_072220281.1,XP_072220366.1,XP_072220621.1,XP_072220730.1,XP_072221319.1,XP_072221404.1,XP_072221405.1,XP_072222890.1,XP_072222983.1,XP_072223123.1,XP_072223428.1,XP_072223600.1,XP_072223791.1,XP_072223821.1,XP_072224009.1,XP_072224124.1,XP_072224…	1.316466869,0.459287899,1.617891754,3.009485921,1.689250713,1.146862495,0.905078655,1.461043319,2.787402975,1.256956992,1.804252105,0.943299792,1.539076907,1.670776194,1.614018988,1.255604149,1.031350317,1.040051187,1.168197937,1.193932478,1.626495498,0.957827947,1.768112075,0.776333056,1.182309002,1.119054252,0.767424807,0.900279446,1.068476533,0.497815067,0.838131077,1.635096367,2.593122914,1.9…	3056,74,3302,3438,3340,2653,1643,3195,3434,2935,3369,1833,3258,3329,3299,2933,2240,2274,2713,2786,3309,1922,3360,960,2748,2564,909,1621,2398,123,1284,3314,3430,3392,2879,2603,2859,927,97,2219,3091,2053,2843,2408,540,2312,2582,173,2817,3205,3341,3421,3403,1651,551,2090,3436,3358,2621,3190,2788,3113,3439,2903,2444,2949,268,2948,1967,3422,2382,1856,2345,1490,3361,2752,2311,3150,3112,2130,3252,2606,1…	127, 0.0000000000000435	0.992957
1P1vs1P4	UniProt Keywords	KW-0460	Magnesium	52	331	1.88544	top	0.006	ks	STRG0A92PHX.XP_072217965.1,STRG0A92PHX.XP_072218556.1,STRG0A92PHX.XP_072219136.1,STRG0A92PHX.XP_072219406.1,STRG0A92PHX.XP_072222091.1,STRG0A92PHX.XP_072222673.1,STRG0A92PHX.XP_072223405.1,STRG0A92PHX.XP_072223433.1,STRG0A92PHX.XP_072224134.1,STRG0A92PHX.XP_072224463.1,STRG0A92PHX.XP_072225588.1,STRG0A92PHX.XP_072225632.1,STRG0A92PHX.XP_072227371.1,STRG0A92PHX.XP_072228252.1,STRG0A92PHX.XP_072228…	XP_072217965.1,XP_072218556.1,XP_072219136.1,XP_072219406.1,XP_072222091.1,XP_072222673.1,XP_072223405.1,XP_072223433.1,XP_072224134.1,XP_072224463.1,XP_072225588.1,XP_072225632.1,XP_072227371.1,XP_072228252.1,XP_072228575.1,XP_072228875.1,XP_072229724.1,XP_072230305.1,XP_072230934.1,XP_072232237.1,XP_072233353.1,XP_072234652.1,XP_072234790.1,XP_072234842.1,XP_072236318.1,XP_072236481.1,XP_072237…	XP_072217965.1,XP_072218556.1,XP_072219136.1,XP_072219406.1,XP_072222091.1,XP_072222673.1,XP_072223405.1,XP_072223433.1,XP_072224134.1,XP_072224463.1,XP_072225588.1,XP_072225632.1,XP_072227371.1,XP_072228252.1,XP_072228575.1,XP_072228875.1,XP_072229724.1,XP_072230305.1,XP_072230934.1,XP_072232237.1,XP_072233353.1,XP_072234652.1,XP_072234790.1,XP_072234842.1,XP_072236318.1,XP_072236481.1,XP_072237…	0.777971211,0.937571652,1.387873606,0.337085702,0.656443538,0.27073108,0.609160233,0.583479139,0.836301059,1.291293184,1.141899624,0.703196151,0.887106072,0.490155704,0.672660863,0.700618676,0.719402894,0.790423029,0.976609315,1.182627746,0.767685142,0.786496889,0.761631327,0.839085385,0.794249856,1.01247299,0.817942297,0.597776638,0.98343295,0.713526794,0.760820323,0.479224991,0.724433392,0.8182…	969,1802,3135,16,475,5,345,288,1269,3011,2631,635,1569,111,519,619,707,1039,2002,2749,912,1016,886,1288,1061,2162,1168,323,2043,680,883,94,730,1175,1952,722,566,416,1451,2821,2951,1471,699,286,1184,1447,1056,800,1913,778,327,837	52, 0.006	-1.88544
1P1vs1P4	UniProt Keywords	KW-0963	Cytoplasm	194	680	1.0204	top	0.008	ks	STRG0A92PHX.XP_072217780.1,STRG0A92PHX.XP_072218399.1,STRG0A92PHX.XP_072218623.1,STRG0A92PHX.XP_072219044.1,STRG0A92PHX.XP_072219136.1,STRG0A92PHX.XP_072219399.1,STRG0A92PHX.XP_072219622.1,STRG0A92PHX.XP_072219879.1,STRG0A92PHX.XP_072219895.1,STRG0A92PHX.XP_072220048.1,STRG0A92PHX.XP_072220092.1,STRG0A92PHX.XP_072220226.1,STRG0A92PHX.XP_072220254.1,STRG0A92PHX.XP_072220368.1,STRG0A92PHX.XP_072220…	XP_072217780.1,XP_072218399.1,XP_072218623.1,XP_072219044.1,XP_072219136.1,XP_072219399.1,XP_072219622.1,XP_072219879.1,XP_072219895.1,XP_072220048.1,XP_072220092.1,XP_072220226.1,XP_072220254.1,XP_072220368.1,XP_072220639.1,XP_072220806.1,XP_072221027.1,XP_072221096.1,XP_072221157.1,XP_072221186.1,XP_072221253.1,XP_072221287.1,XP_072221404.1,XP_072221501.1,XP_072221574.1,XP_072221582.1,XP_072221…	XP_072217780.1,XP_072218399.1,XP_072218623.1,XP_072219044.1,XP_072219136.1,XP_072219399.1,XP_072219622.1,XP_072219879.1,XP_072219895.1,XP_072220048.1,XP_072220092.1,XP_072220226.1,XP_072220254.1,XP_072220368.1,XP_072220639.1,XP_072220806.1,XP_072221027.1,XP_072221096.1,XP_072221157.1,XP_072221186.1,XP_072221253.1,XP_072221287.1,XP_072221404.1,XP_072221501.1,XP_072221574.1,XP_072221582.1,XP_072221…	0.846257721,0.989596882,0.910586111,1.126702439,1.387873606,0.955423465,0.910191823,1.110707307,0.844687445,1.074178972,0.980977211,0.617352023,1.214424009,0.988785017,0.869367413,0.911930524,0.874633565,0.841253851,0.918515877,0.82188015,1.184522775,0.930013749,1.255604149,1.354966982,0.863161218,0.824121289,0.615449218,0.607660362,0.979695438,0.589923439,1.51321869,0.774898916,1.044574267,0.563…	1339,2070,1678,2591,3135,1905,1673,2542,1330,2422,2029,371,2840,2067,1460,1686,1488,1306,1718,1195,2754,1772,2933,3108,1424,1206,366,344,2016,302,3231,950,2294,231,479,496,2186,345,765,1269,909,2522,1624,1888,485,3115,1052,430,524,296,291,1229,1997,1611,1452,1723,670,829,2808,2876,2817,1735,349,813,258,1157,1886,111,921,619,576,3267,163,1839,1762,1843,1532,2002,1707,1692,675,2749,1713,1722,617,17…	194, 0.008	-1.0204
1P1vs1P4															,	both
1P1vs1P4															,	both
1P1vs1P4															,	both
1P1vs1P4															,	both
1P1vs1P4															,	both
1P1vs1P4															,	both
1P1vs1P4															,	both
1P1vs1P4															,	both
1P1vs1P4															,	both
1P1vs1P4															,	both
1P1vs1P4															,	both
1P1vs1P4															,	both
1P1vs1P4															,	both
1P1vs1P4															,	both
1P1vs1P4															,	both
1P1vs1P4															,	both
1P1vs1P4															,	both
1P1vs1P4															,	both
1P1vs1P4															,	both
1P1vs1P4															,	both
1P1vs1P4															,	both
1P1vs1P4															,	both
1P1vs1P4															,	both
1P1vs1P4															,	both
1P1vs1P4															,	both
1P1vs1P4															,	both
1P1vs1P4															,	both
1P1vs1P4															,	both
1P1vs1P4															,	both
1P1vs1P4															,	both
1P1vs1P4															,	both
1P1vs1P4															,	both
1P1vs1P4															,	both
1P1vs1P4															,	both
1P1vs1P4															,	both
1P1vs1P4															,	both
1P1vs1P4															,	both
1P1vs1P4															,	both
1P1vs1P4															,	both
1P1vs1P4															,	both
1P1vs1P4															,	both
1P1vs1P4															,	both
1P1vs1P4															,	both
1P1vs1P4															,	both
1P1vs1P4															,	both
1P1vs1P4															,	both
1P1vs1P4															,	both
1P1vs1P4															,	both
1P1vs1P4															,	both
1P1vs1P4															,	both
1P1vs1P4															,	both
1P1vs1P4															,	both
1P1vs1P4															,	both
1P1vs1P4															,	both
1P1vs1P4															,	both
1P1vs1P4															,	both
1P1vs1P4															,	both
1P1vs1P4															,	both
1P1vs1P4															,	both
1P1vs1P4															,	both
1P1vs1P4															,	both
1P1vs1P4															,	both
1P1vs1P4															,	both
1P1vs1P4															,	both
1P1vs1P4															,	both
1P1vs1P4															,	both
1P1vs1P4															,	both
1P1vs1P4															,	both
1P1vs1P4															,	both
1P1vs1P4															,	both
1P1vs1P4															,	both
1P1vs1P4															,	both
1P1vs1P4															,	both
1P1vs1P4															,	both
1P1vs1P4															,	both
1P1vs1P4															,	both
1P1vs1P4															,	both
1P1vs1P4															,	both
1P1vs1P4															,	both
1P1vs1P4															,	both
1P1vs1P4															,	both
1P1vs1P4															,	both
1P1vs1P4															,	both
1P1vs1P4															,	both
1P1vs1P4															,	both
1P1vs1P4															,	both
1P1vs1P4															,	both
1P1vs1P4															,	both
1P1vs1P4															,	both
1P1vs1P4															,	both
1P1vs1P4															,	both
1P1vs1P4															,	both
1P1vs1P4															,	both
1P1vs1P4															,	both
1P1vs1P4															,	both
1P1vs1P4															,	both
1P1vs1P4															,	both
1P1vs1P4															,	both
1P1vs1P4															,	both
1P1vs1P4															,	both
1P1vs1P4															,	both
1P1vs1P4															,	both
1P1vs1P4															,	both
1P1vs1P4															,	both
1P1vs1P4															,	both
1P1vs1P4															,	both
1P1vs1P4															,	both
1P1vs1P4															,	both
1P1vs1P4															,	both
1P1vs1P4															,	both
1P1vs1P4															,	both
1P1vs1P4															,	both
1P1vs1P4															,	both
1P1vs1P4															,	both
1P1vs1P4															,	both
1P1vs1P4															,	both
1P1vs1P4															,	both
1P1vs1P4															,	both
1P1vs1P4															,	both
1P1vs1P4															,	both
1P1vs1P4															,	both
1P1vs1P4															,	both
1P1vs1P4															,	both
1P1vs1P4															,	both
1P1vs1P4															,	both
1P1vs1P4															,	both
1P1vs1P4															,	both
1P1vs1P4															,	both
1P1vs1P4															,	both
1P1vs1P4															,	both
1P1vs1P4															,	both
1P1vs1P4															,	both
1P1vs1P4															,	both
1P1vs1P4															,	both
1P1vs1P4															,	both
1P1vs1P4															,	both
1P1vs1P4															,	both
1P1vs1P4															,	both
1P1vs1P4															,	both
1P1vs1P4															,	both
1P1vs1P4															,	both
1P1vs1P4															,	both
1P1vs1P4															,	both
1P1vs1P4															,	both
1P1vs1P4															,	both
1P1vs1P4															,	both
1P1vs1P4															,	both
1P1vs1P4															,	both
1P1vs1P4															,	both
1P1vs1P4															,	both
1P1vs1P4															,	both
1P1vs1P4															,	both
1P1vs1P4															,	both
1P1vs1P4															,	both
1P1vs1P4															,	both
1P1vs1P4															,	both
1P1vs1P4															,	both
1P1vs1P4															,	both
1P1vs1P4															,	both
1P1vs1P4															,	both
1P1vs1P4															,	both
1P1vs1P4															,	both
1P1vs1P4															,	both
1P1vs1P4															,	both
1P1vs1P4															,	both
1P1vs1P4															,	both
1P1vs1P4															,	both
1P1vs1P4															,	both
1P1vs1P4															,	both
1P1vs1P4															,	both
1P1vs1P4															,	both
1P1vs1P4															,	both
1P1vs1P4															,	both
1P1vs1P4															,	both
1P1vs1P4															,	both
1P1vs1P4															,	both
1P1vs1P4															,	both
1P1vs1P4															,	both
1P1vs1P4															,	both
1P1vs1P4															,	both
1P1vs1P4															,	both
1P1vs1P4															,	both
1P1vs1P4															,	both
1P1vs1P4															,	both
1P1vs1P4															,	both
1P1vs1P4															,	both
1P1vs1P4															,	both
1P1vs1P4															,	both
1P1vs1P4															,	both
1P1vs1P4															,	both
1P1vs1P4															,	both
1P1vs1P4															,	both
1P1vs1P4															,	both
1P1vs1P4															,	both
1P1vs1P4															,	both
1P1vs1P4															,	both
1P1vs1P4															,	both
1P1vs1P4															,	both
1P1vs1P4															,	both
1P1vs1P4															,	both
1P1vs1P4															,	both
1P1vs1P4															,	both
1P1vs1P4															,	both
1P1vs1P4															,	both
1P1vs1P4															,	both
1P2vs1P4	GO Process	GO:0032543	Mitochondrial translation	28	82	0.300309	bottom	0.0026	ks	STRG0A92PHX.XP_072218704.1,STRG0A92PHX.XP_072221149.1,STRG0A92PHX.XP_072221721.1,STRG0A92PHX.XP_072222890.1,STRG0A92PHX.XP_072224978.1,STRG0A92PHX.XP_072225874.1,STRG0A92PHX.XP_072226384.1,STRG0A92PHX.XP_072226949.1,STRG0A92PHX.XP_072229348.1,STRG0A92PHX.XP_072230278.1,STRG0A92PHX.XP_072230637.1,STRG0A92PHX.XP_072236213.1,STRG0A92PHX.XP_072236214.1,STRG0A92PHX.XP_072236859.1,STRG0A92PHX.XP_072238…	XP_072218704.1,XP_072221149.1,XP_072221721.1,XP_072222890.1,XP_072224978.1,XP_072225874.1,XP_072226384.1,XP_072226949.1,XP_072229348.1,XP_072230278.1,XP_072230637.1,XP_072236213.1,XP_072236214.1,XP_072236859.1,XP_072238396.1,XP_072239685.1,XP_072239689.1,XP_072240118.1,XP_072241594.1,XP_072242342.1,XP_072243700.1,XP_072247408.1,XP_072248482.1,XP_072249093.1,XP_072250307.1,XP_072251205.1,XP_072252…	XP_072218704.1,XP_072221149.1,XP_072221721.1,XP_072222890.1,XP_072224978.1,XP_072225874.1,XP_072226384.1,XP_072226949.1,XP_072229348.1,XP_072230278.1,XP_072230637.1,XP_072236213.1,XP_072236214.1,XP_072236859.1,XP_072238396.1,XP_072239685.1,XP_072239689.1,XP_072240118.1,XP_072241594.1,XP_072242342.1,XP_072243700.1,XP_072247408.1,XP_072248482.1,XP_072249093.1,XP_072250307.1,XP_072251205.1,XP_072252…	1.478377038,1.512508099,1.424675288,1.611070925,1.136964261,1.461696402,1.72361547,1.367188233,1.564704374,1.47535311,1.683984982,2.023059637,1.456200383,1.246770015,1.579826803,1.253033611,1.154157955,1.406020511,1.553258869,1.46473187,0.817666741,1.282249424,2.537959162,1.889480448,1.187343726,1.606937268,1.297378953,1.174512237	2.77628e+110	28, 0.0026	0.300309
1P2vs1P4	GO Process	GO:0140053	Mitochondrial gene expression	34	120	0.271651	bottom	0.0026	ks	STRG0A92PHX.XP_072218704.1,STRG0A92PHX.XP_072221149.1,STRG0A92PHX.XP_072221721.1,STRG0A92PHX.XP_072222890.1,STRG0A92PHX.XP_072223457.1,STRG0A92PHX.XP_072224978.1,STRG0A92PHX.XP_072225257.1,STRG0A92PHX.XP_072225874.1,STRG0A92PHX.XP_072226384.1,STRG0A92PHX.XP_072226949.1,STRG0A92PHX.XP_072229348.1,STRG0A92PHX.XP_072229446.1,STRG0A92PHX.XP_072230278.1,STRG0A92PHX.XP_072230637.1,STRG0A92PHX.XP_072236…	XP_072218704.1,XP_072221149.1,XP_072221721.1,XP_072222890.1,XP_072223457.1,XP_072224978.1,XP_072225257.1,XP_072225874.1,XP_072226384.1,XP_072226949.1,XP_072229348.1,XP_072229446.1,XP_072230278.1,XP_072230637.1,XP_072236213.1,XP_072236214.1,XP_072236489.1,XP_072236859.1,XP_072238396.1,XP_072239685.1,XP_072239689.1,XP_072240118.1,XP_072241594.1,XP_072242342.1,XP_072243700.1,XP_072246763.1,XP_072247…	XP_072218704.1,XP_072221149.1,XP_072221721.1,XP_072222890.1,XP_072223457.1,XP_072224978.1,XP_072225257.1,XP_072225874.1,XP_072226384.1,XP_072226949.1,XP_072229348.1,XP_072229446.1,XP_072230278.1,XP_072230637.1,XP_072236213.1,XP_072236214.1,XP_072236489.1,XP_072236859.1,XP_072238396.1,XP_072239685.1,XP_072239689.1,XP_072240118.1,XP_072241594.1,XP_072242342.1,XP_072243700.1,XP_072246763.1,XP_072247…	1.478377038,1.512508099,1.424675288,1.611070925,1.204998862,1.136964261,1.529271961,1.461696402,1.72361547,1.367188233,1.564704374,1.700598068,1.47535311,1.683984982,2.023059637,1.456200383,0.914385081,1.246770015,1.579826803,1.253033611,1.154157955,1.406020511,1.553258869,1.46473187,0.817666741,1.533708232,1.282249424,2.537959162,1.889480448,1.187343726,0.96131859,1.606937268,1.297378953,1.17451…	2.77628e+134	34, 0.0026	0.271651
1P2vs1P4	GO Process	GO:0042254	Ribosome biogenesis	119	307	0.173257	bottom	0.0077	ks	STRG0A92PHX.XP_072218723.1,STRG0A92PHX.XP_072218920.1,STRG0A92PHX.XP_072219325.1,STRG0A92PHX.XP_072219707.1,STRG0A92PHX.XP_072219907.1,STRG0A92PHX.XP_072220065.1,STRG0A92PHX.XP_072220730.1,STRG0A92PHX.XP_072221140.1,STRG0A92PHX.XP_072221405.1,STRG0A92PHX.XP_072221453.1,STRG0A92PHX.XP_072222824.1,STRG0A92PHX.XP_072223123.1,STRG0A92PHX.XP_072223453.1,STRG0A92PHX.XP_072223611.1,STRG0A92PHX.XP_072224…	XP_072218723.1,XP_072218920.1,XP_072219325.1,XP_072219707.1,XP_072219907.1,XP_072220065.1,XP_072220730.1,XP_072221140.1,XP_072221405.1,XP_072221453.1,XP_072222824.1,XP_072223123.1,XP_072223453.1,XP_072223611.1,XP_072224080.1,XP_072224406.1,XP_072224488.1,XP_072224620.1,XP_072224767.1,XP_072224940.1,XP_072225048.1,XP_072225874.1,XP_072226157.1,XP_072226304.1,XP_072226515.1,XP_072226558.1,XP_072226…	XP_072218723.1,XP_072218920.1,XP_072219325.1,XP_072219707.1,XP_072219907.1,XP_072220065.1,XP_072220730.1,XP_072221140.1,XP_072221405.1,XP_072221453.1,XP_072222824.1,XP_072223123.1,XP_072223453.1,XP_072223611.1,XP_072224080.1,XP_072224406.1,XP_072224488.1,XP_072224620.1,XP_072224767.1,XP_072224940.1,XP_072225048.1,XP_072225874.1,XP_072226157.1,XP_072226304.1,XP_072226515.1,XP_072226558.1,XP_072226…	1.681282321,1.620762683,1.046799745,1.391644771,1.15439452,0.915149026,1.862438037,0.976836329,0.92641823,1.24987828,0.988882895,1.397013798,1.525976752,1.884771725,1.289173934,1.374993047,2.048085447,0.97867171,0.71113994,0.957736942,3.14831913,1.461696402,1.139955259,1.262162053,1.114916478,1.732142818,1.138565031,0.650525662,1.948218569,1.873462309,2.161633115,1.830145399,1.414574249,1.5835992…	3040,2985,1607,2616,1974,1121,3181,1347,1172,2282,1397,2628,2846,3197,2382,2583,3272,1355,485,1286,3424,2743,1920,2311,1842,3097,1915,336,3231,3193,3317,3163,2666,2929,1384,2876,1016,2108,3322,2705,2170,1532,2037,1927,3010,2401,1322,3356,1812,1745,2923,1823,2472,3131,3306,1642,936,3263,2501,1685,3290,2850,2279,1706,2181,313,2169,832,2783,2490,1875,2704,3071,1989,2377,3164,1160,3003,2718,2288,1472…	119, 0.0077	0.173257
1P2vs1P4	GO Process	GO:0003012	Muscle system process	52	290	0.219688	both ends	0.0091	ks	STRG0A92PHX.XP_072219268.1,STRG0A92PHX.XP_072219270.1,STRG0A92PHX.XP_072220774.1,STRG0A92PHX.XP_072220776.1,STRG0A92PHX.XP_072222394.1,STRG0A92PHX.XP_072222751.1,STRG0A92PHX.XP_072222752.1,STRG0A92PHX.XP_072223170.1,STRG0A92PHX.XP_072223909.1,STRG0A92PHX.XP_072223954.1,STRG0A92PHX.XP_072224674.1,STRG0A92PHX.XP_072224872.1,STRG0A92PHX.XP_072225579.1,STRG0A92PHX.XP_072226317.1,STRG0A92PHX.XP_072227…	XP_072219268.1,XP_072219270.1,XP_072220774.1,XP_072220776.1,XP_072222394.1,XP_072222751.1,XP_072222752.1,XP_072223170.1,XP_072223909.1,XP_072223954.1,XP_072224674.1,XP_072224872.1,XP_072225579.1,XP_072226317.1,XP_072227693.1,XP_072228522.1,XP_072229204.1,XP_072230042.1,XP_072230426.1,XP_072232832.1,XP_072233861.1,XP_072234082.1,XP_072234945.1,XP_072236106.1,XP_072236390.1,XP_072236495.1,XP_072236…	XP_072219268.1,XP_072219270.1,XP_072220774.1,XP_072220776.1,XP_072222394.1,XP_072222751.1,XP_072222752.1,XP_072223170.1,XP_072223909.1,XP_072223954.1,XP_072224674.1,XP_072224872.1,XP_072225579.1,XP_072226317.1,XP_072227693.1,XP_072228522.1,XP_072229204.1,XP_072230042.1,XP_072230426.1,XP_072232832.1,XP_072233861.1,XP_072234082.1,XP_072234945.1,XP_072236106.1,XP_072236390.1,XP_072236495.1,XP_072236…	0.583142999,0.669159026,2.05256358,2.674658861,0.589264179,1.461111186,1.100642559,1.26671461,0.929464356,1.188602725,0.804758604,1.100717988,2.045423855,1.929403805,0.631195053,1.769544157,1.073889057,2.62689311,1.521608173,2.358912402,1.819197898,0.758594028,1.503202278,0.70964302,3.004375999,1.113377958,0.986888728,1.864562003,1.929205351,1.248982077,0.830111759,2.284718329,2.052327917,2.50904…	213,389,3275,3399,220,2740,1792,2320,1183,2101,737,1794,3270,3221,294,3124,1702,3393,2837,3355,3151,604,2817,481,3420,1839,1386,3184,3220,2277,819,3344,3274,3379,2065,3213,198,2289,525,3152,3338,3225,3401,225,1539,1891,241,2,127,2043,64,1070	52, 0.0091	both
1P2vs1P4	GO Function	GO:0003735	Structural constituent of ribosome	107	203	0.401877	bottom	3.77e-07	ks	STRG0A92PHX.XP_072217928.1,STRG0A92PHX.XP_072218021.1,STRG0A92PHX.XP_072218269.1,STRG0A92PHX.XP_072218362.1,STRG0A92PHX.XP_072218541.1,STRG0A92PHX.XP_072218696.1,STRG0A92PHX.XP_072218704.1,STRG0A92PHX.XP_072218723.1,STRG0A92PHX.XP_072219217.1,STRG0A92PHX.XP_072220281.1,STRG0A92PHX.XP_072220366.1,STRG0A92PHX.XP_072220621.1,STRG0A92PHX.XP_072220730.1,STRG0A92PHX.XP_072221319.1,STRG0A92PHX.XP_072222…	XP_072217928.1,XP_072218021.1,XP_072218269.1,XP_072218362.1,XP_072218541.1,XP_072218696.1,XP_072218704.1,XP_072218723.1,XP_072219217.1,XP_072220281.1,XP_072220366.1,XP_072220621.1,XP_072220730.1,XP_072221319.1,XP_072222890.1,XP_072222983.1,XP_072223123.1,XP_072223600.1,XP_072223791.1,XP_072224009.1,XP_072224124.1,XP_072224406.1,XP_072224516.1,XP_072224939.1,XP_072224960.1,XP_072225002.1,XP_072225…	XP_072217928.1,XP_072218021.1,XP_072218269.1,XP_072218362.1,XP_072218541.1,XP_072218696.1,XP_072218704.1,XP_072218723.1,XP_072219217.1,XP_072220281.1,XP_072220366.1,XP_072220621.1,XP_072220730.1,XP_072221319.1,XP_072222890.1,XP_072222983.1,XP_072223123.1,XP_072223600.1,XP_072223791.1,XP_072224009.1,XP_072224124.1,XP_072224406.1,XP_072224516.1,XP_072224939.1,XP_072224960.1,XP_072225002.1,XP_072225…	1.544788843,0.695253203,1.024011715,2.982510995,6.314069983,2.250897805,1.478377038,1.681282321,1.39350136,1.84741183,1.134910945,1.154689124,1.862438037,3.625753482,1.611070925,1.468872185,1.397013798,1.064733254,1.300205888,1.541291454,0.854509595,1.374993047,1.743069545,0.69974187,0.986482692,3.047393158,2.214931973,1.529271961,1.461696402,1.784106923,1.139955259,1.427197053,1.72361547,1.11491…	2881,440,1536,3419,3444,3337,2776,3040,2619,3174,1900,1978,3181,3439,2969,2757,2628,1672,2403,2878,899,2583,3102,453,1385,3423,3329,2849,2743,3135,1920,2684,3087,1842,1785,1915,354,488,279,2083,5,2568,3278,3407,3241,2904,3075,3429,3043,1927,1860,3438,1135,2390,1823,1762,3442,3076,2125,2119,3263,2730,3171,3251,2271,2093,3353,1144,2490,121,1359,2292,657,3067,2579,2890,3285,2748,1204,2958,2697,2718,…	107, 0.000000377	0.401877
1P2vs1P4	GO Component	GO:0005840	Ribosome	121	238	0.388931	bottom	4.2e-09	ks	STRG0A92PHX.XP_072217928.1,STRG0A92PHX.XP_072218021.1,STRG0A92PHX.XP_072218269.1,STRG0A92PHX.XP_072218362.1,STRG0A92PHX.XP_072218541.1,STRG0A92PHX.XP_072218696.1,STRG0A92PHX.XP_072218704.1,STRG0A92PHX.XP_072218723.1,STRG0A92PHX.XP_072219217.1,STRG0A92PHX.XP_072219451.1,STRG0A92PHX.XP_072219979.1,STRG0A92PHX.XP_072220281.1,STRG0A92PHX.XP_072220366.1,STRG0A92PHX.XP_072220621.1,STRG0A92PHX.XP_072220…	XP_072217928.1,XP_072218021.1,XP_072218269.1,XP_072218362.1,XP_072218541.1,XP_072218696.1,XP_072218704.1,XP_072218723.1,XP_072219217.1,XP_072219451.1,XP_072219979.1,XP_072220281.1,XP_072220366.1,XP_072220621.1,XP_072220730.1,XP_072221149.1,XP_072221319.1,XP_072222890.1,XP_072222983.1,XP_072223123.1,XP_072223600.1,XP_072223791.1,XP_072224009.1,XP_072224124.1,XP_072224406.1,XP_072224516.1,XP_072224…	XP_072217928.1,XP_072218021.1,XP_072218269.1,XP_072218362.1,XP_072218541.1,XP_072218696.1,XP_072218704.1,XP_072218723.1,XP_072219217.1,XP_072219451.1,XP_072219979.1,XP_072220281.1,XP_072220366.1,XP_072220621.1,XP_072220730.1,XP_072221149.1,XP_072221319.1,XP_072222890.1,XP_072222983.1,XP_072223123.1,XP_072223600.1,XP_072223791.1,XP_072224009.1,XP_072224124.1,XP_072224406.1,XP_072224516.1,XP_072224…	1.544788843,0.695253203,1.024011715,2.982510995,6.314069983,2.250897805,1.478377038,1.681282321,1.39350136,0.943337339,1.306218864,1.84741183,1.134910945,1.154689124,1.862438037,1.512508099,3.625753482,1.611070925,1.468872185,1.397013798,1.064733254,1.300205888,1.541291454,0.854509595,1.374993047,1.743069545,0.69974187,0.986482692,3.047393158,2.214931973,1.529271961,1.461696402,1.784106923,1.1399…	2881,440,1536,3419,3444,3337,2776,3040,2619,1229,2418,3174,1900,1978,3181,2828,3439,2969,2757,2628,1672,2403,2878,899,2583,3102,453,1385,3423,3329,2849,2743,3135,1920,2684,3087,1842,1785,1915,354,488,279,2083,5,2809,2568,3359,3231,3278,3407,3241,2929,2904,3075,3429,2767,3170,3043,1927,1860,3438,1135,2390,1823,1762,3442,3076,2125,2119,3263,2730,3171,3251,2271,2093,3353,1144,2490,121,1359,2292,1971…	121, 0.0000000042	0.388931
1P2vs1P4	GO Component	GO:0044391	Ribosomal subunit	85	167	0.417899	bottom	5.75e-08	ks	STRG0A92PHX.XP_072218362.1,STRG0A92PHX.XP_072218541.1,STRG0A92PHX.XP_072218696.1,STRG0A92PHX.XP_072218704.1,STRG0A92PHX.XP_072218723.1,STRG0A92PHX.XP_072220281.1,STRG0A92PHX.XP_072220366.1,STRG0A92PHX.XP_072220621.1,STRG0A92PHX.XP_072220730.1,STRG0A92PHX.XP_072221149.1,STRG0A92PHX.XP_072221319.1,STRG0A92PHX.XP_072222890.1,STRG0A92PHX.XP_072222983.1,STRG0A92PHX.XP_072223123.1,STRG0A92PHX.XP_072224…	XP_072218362.1,XP_072218541.1,XP_072218696.1,XP_072218704.1,XP_072218723.1,XP_072220281.1,XP_072220366.1,XP_072220621.1,XP_072220730.1,XP_072221149.1,XP_072221319.1,XP_072222890.1,XP_072222983.1,XP_072223123.1,XP_072224009.1,XP_072224124.1,XP_072224406.1,XP_072224516.1,XP_072224939.1,XP_072225159.1,XP_072225257.1,XP_072225874.1,XP_072226118.1,XP_072226157.1,XP_072226299.1,XP_072226384.1,XP_072226…	XP_072218362.1,XP_072218541.1,XP_072218696.1,XP_072218704.1,XP_072218723.1,XP_072220281.1,XP_072220366.1,XP_072220621.1,XP_072220730.1,XP_072221149.1,XP_072221319.1,XP_072222890.1,XP_072222983.1,XP_072223123.1,XP_072224009.1,XP_072224124.1,XP_072224406.1,XP_072224516.1,XP_072224939.1,XP_072225159.1,XP_072225257.1,XP_072225874.1,XP_072226118.1,XP_072226157.1,XP_072226299.1,XP_072226384.1,XP_072226…	2.982510995,6.314069983,2.250897805,1.478377038,1.681282321,1.84741183,1.134910945,1.154689124,1.862438037,1.512508099,3.625753482,1.611070925,1.468872185,1.397013798,1.541291454,0.854509595,1.374993047,1.743069545,0.69974187,2.214931973,1.529271961,1.461696402,1.784106923,1.139955259,1.427197053,1.72361547,1.114916478,1.138565031,0.655862834,0.712740296,0.624940871,1.18534907,1.367188233,2.05669…	3419,3444,3337,2776,3040,3174,1900,1978,3181,2828,3439,2969,2757,2628,2878,899,2583,3102,453,3329,2849,2743,3135,1920,2684,3087,1842,1915,354,488,279,2083,2568,3278,3407,3241,2929,2904,3075,3429,2767,3043,1927,1823,1762,3442,3076,2125,2119,3263,2730,3251,2271,2093,1144,121,2292,1971,2648,3067,2579,2890,3285,2748,2958,2718,2512,2866,782,2061,1744,3321,2370,2577,1477,3199,3301,1518,3145,2089,3029,2…	85, 0.0000000575	0.417899
1P2vs1P4	GO Component	GO:0015934	Large ribosomal subunit	51	103	0.460778	bottom	3.17e-06	ks	STRG0A92PHX.XP_072218696.1,STRG0A92PHX.XP_072218704.1,STRG0A92PHX.XP_072218723.1,STRG0A92PHX.XP_072220281.1,STRG0A92PHX.XP_072220730.1,STRG0A92PHX.XP_072221319.1,STRG0A92PHX.XP_072222983.1,STRG0A92PHX.XP_072223123.1,STRG0A92PHX.XP_072224124.1,STRG0A92PHX.XP_072224939.1,STRG0A92PHX.XP_072225159.1,STRG0A92PHX.XP_072225257.1,STRG0A92PHX.XP_072226118.1,STRG0A92PHX.XP_072226299.1,STRG0A92PHX.XP_072226…	XP_072218696.1,XP_072218704.1,XP_072218723.1,XP_072220281.1,XP_072220730.1,XP_072221319.1,XP_072222983.1,XP_072223123.1,XP_072224124.1,XP_072224939.1,XP_072225159.1,XP_072225257.1,XP_072226118.1,XP_072226299.1,XP_072226384.1,XP_072226674.1,XP_072226763.1,XP_072226876.1,XP_072227906.1,XP_072228245.1,XP_072228275.1,XP_072229348.1,XP_072229492.1,XP_072229693.1,XP_072230278.1,XP_072231139.1,XP_072234…	XP_072218696.1,XP_072218704.1,XP_072218723.1,XP_072220281.1,XP_072220730.1,XP_072221319.1,XP_072222983.1,XP_072223123.1,XP_072224124.1,XP_072224939.1,XP_072225159.1,XP_072225257.1,XP_072226118.1,XP_072226299.1,XP_072226384.1,XP_072226674.1,XP_072226763.1,XP_072226876.1,XP_072227906.1,XP_072228245.1,XP_072228275.1,XP_072229348.1,XP_072229492.1,XP_072229693.1,XP_072230278.1,XP_072231139.1,XP_072234…	2.250897805,1.478377038,1.681282321,1.84741183,1.862438037,3.625753482,1.468872185,1.397013798,0.854509595,0.69974187,2.214931973,1.529271961,1.784106923,1.427197053,1.72361547,1.138565031,0.624940871,1.18534907,2.056699081,2.831891524,1.973691071,1.564704374,1.715073364,3.268808548,1.47535311,1.142209244,1.109296732,4.49568234,1.716290236,1.195555037,1.456200383,1.996453516,1.246770015,0.5057245…	3.33728e+198	51, 0.00000317	0.460778
1P2vs1P4	GO Component	GO:0005759	Mitochondrial matrix	118	388	0.230026	bottom	1.23e-05	ks	STRG0A92PHX.XP_072218008.1,STRG0A92PHX.XP_072218457.1,STRG0A92PHX.XP_072218544.1,STRG0A92PHX.XP_072218564.1,STRG0A92PHX.XP_072218696.1,STRG0A92PHX.XP_072218704.1,STRG0A92PHX.XP_072219109.1,STRG0A92PHX.XP_072219358.1,STRG0A92PHX.XP_072219983.1,STRG0A92PHX.XP_072221069.1,STRG0A92PHX.XP_072221149.1,STRG0A92PHX.XP_072221447.1,STRG0A92PHX.XP_072221633.1,STRG0A92PHX.XP_072221721.1,STRG0A92PHX.XP_072222…	XP_072218008.1,XP_072218457.1,XP_072218544.1,XP_072218564.1,XP_072218696.1,XP_072218704.1,XP_072219109.1,XP_072219358.1,XP_072219983.1,XP_072221069.1,XP_072221149.1,XP_072221447.1,XP_072221633.1,XP_072221721.1,XP_072222094.1,XP_072222209.1,XP_072222749.1,XP_072222890.1,XP_072223180.1,XP_072223457.1,XP_072223688.1,XP_072224526.1,XP_072224746.1,XP_072224978.1,XP_072224982.1,XP_072225201.1,XP_072225…	XP_072218008.1,XP_072218457.1,XP_072218544.1,XP_072218564.1,XP_072218696.1,XP_072218704.1,XP_072219109.1,XP_072219358.1,XP_072219983.1,XP_072221069.1,XP_072221149.1,XP_072221447.1,XP_072221633.1,XP_072221721.1,XP_072222094.1,XP_072222209.1,XP_072222749.1,XP_072222890.1,XP_072223180.1,XP_072223457.1,XP_072223688.1,XP_072224526.1,XP_072224746.1,XP_072224978.1,XP_072224982.1,XP_072225201.1,XP_072225…	1.008244653,1.891649308,1.761849093,2.294029217,2.250897805,1.478377038,1.257211086,1.192918616,1.09006869,1.048142492,1.512508099,0.886485179,1.282414744,1.424675288,0.966119866,0.865247682,0.972568438,1.611070925,1.204794066,1.204998862,1.050946474,1.170971556,1.006083321,1.136964261,1.266426365,1.016253755,1.767596135,1.529271961,0.916993671,1.083294061,1.461696402,1.784106923,1.72361547,1.185…	1461,3202,3117,3345,3337,2776,2301,2113,1757,1612,2828,999,2371,2682,1312,935,1336,2969,2145,2148,1622,2027,1451,1908,2318,1500,3122,2849,1128,1733,2743,3135,3087,2083,2568,1567,2933,3051,2904,3060,861,2767,1623,3043,158,2874,3010,3045,2546,1507,3076,2941,2125,1112,3263,2730,1118,1576,2271,2945,2810,2896,1194,2847,2925,1763,951,2292,1971,2648,3079,1202,3260,1422,2890,785,3030,2813,1601,2793,2748,…	118, 0.0000123	0.230026
1P2vs1P4	GO Component	GO:0005761	Mitochondrial ribosome	31	99	0.325369	bottom	5.91e-05	ks	STRG0A92PHX.XP_072218696.1,STRG0A92PHX.XP_072218704.1,STRG0A92PHX.XP_072221149.1,STRG0A92PHX.XP_072222890.1,STRG0A92PHX.XP_072225257.1,STRG0A92PHX.XP_072225874.1,STRG0A92PHX.XP_072226118.1,STRG0A92PHX.XP_072226384.1,STRG0A92PHX.XP_072226876.1,STRG0A92PHX.XP_072226949.1,STRG0A92PHX.XP_072229348.1,STRG0A92PHX.XP_072230278.1,STRG0A92PHX.XP_072230637.1,STRG0A92PHX.XP_072234857.1,STRG0A92PHX.XP_072235…	XP_072218696.1,XP_072218704.1,XP_072221149.1,XP_072222890.1,XP_072225257.1,XP_072225874.1,XP_072226118.1,XP_072226384.1,XP_072226876.1,XP_072226949.1,XP_072229348.1,XP_072230278.1,XP_072230637.1,XP_072234857.1,XP_072235844.1,XP_072236213.1,XP_072236214.1,XP_072236859.1,XP_072239685.1,XP_072239689.1,XP_072240118.1,XP_072241594.1,XP_072242342.1,XP_072243700.1,XP_072246740.1,XP_072247408.1,XP_072249…	XP_072218696.1,XP_072218704.1,XP_072221149.1,XP_072222890.1,XP_072225257.1,XP_072225874.1,XP_072226118.1,XP_072226384.1,XP_072226876.1,XP_072226949.1,XP_072229348.1,XP_072230278.1,XP_072230637.1,XP_072234857.1,XP_072235844.1,XP_072236213.1,XP_072236214.1,XP_072236859.1,XP_072239685.1,XP_072239689.1,XP_072240118.1,XP_072241594.1,XP_072242342.1,XP_072243700.1,XP_072246740.1,XP_072247408.1,XP_072249…	2.250897805,1.478377038,1.512508099,1.611070925,1.529271961,1.461696402,1.784106923,1.72361547,1.18534907,1.367188233,1.564704374,1.47535311,1.683984982,1.716290236,1.198258095,2.023059637,1.456200383,1.246770015,1.253033611,1.154157955,1.406020511,1.553258869,1.46473187,0.817666741,1.087757751,1.282249424,1.889480448,2.124030958,1.187343726,1.670951468,1.457720689	3.33728e+122	31, 0.0000591	0.325369
1P2vs1P4	GO Component	GO:0005794	Golgi apparatus	189	1993	1.73719	top	0.00018	ks	STRG0A92PHX.XP_072217785.1,STRG0A92PHX.XP_072217888.1,STRG0A92PHX.XP_072217903.1,STRG0A92PHX.XP_072217919.1,STRG0A92PHX.XP_072217967.1,STRG0A92PHX.XP_072218156.1,STRG0A92PHX.XP_072218222.1,STRG0A92PHX.XP_072218307.1,STRG0A92PHX.XP_072218361.1,STRG0A92PHX.XP_072218401.1,STRG0A92PHX.XP_072218589.1,STRG0A92PHX.XP_072218868.1,STRG0A92PHX.XP_072219204.1,STRG0A92PHX.XP_072219322.1,STRG0A92PHX.XP_072219…	XP_072217785.1,XP_072217888.1,XP_072217903.1,XP_072217919.1,XP_072217967.1,XP_072218156.1,XP_072218222.1,XP_072218307.1,XP_072218361.1,XP_072218401.1,XP_072218589.1,XP_072218868.1,XP_072219204.1,XP_072219322.1,XP_072219323.1,XP_072219332.1,XP_072219570.1,XP_072219591.1,XP_072219693.1,XP_072219762.1,XP_072219900.1,XP_072219992.1,XP_072220048.1,XP_072220223.1,XP_072220429.1,XP_072220639.1,XP_072221…	XP_072217785.1,XP_072217888.1,XP_072217903.1,XP_072217919.1,XP_072217967.1,XP_072218156.1,XP_072218222.1,XP_072218307.1,XP_072218361.1,XP_072218401.1,XP_072218589.1,XP_072218868.1,XP_072219204.1,XP_072219322.1,XP_072219323.1,XP_072219332.1,XP_072219570.1,XP_072219591.1,XP_072219693.1,XP_072219762.1,XP_072219900.1,XP_072219992.1,XP_072220048.1,XP_072220223.1,XP_072220429.1,XP_072220639.1,XP_072221…	0.592631209,0.847754542,1.014213001,1.262467437,0.709766667,1.397762654,0.55230644,0.839884299,1.214800364,0.749007202,0.988230944,1.109328701,0.991695719,0.711819282,1.174620819,1.171352021,0.624476412,0.444382135,0.517469143,0.979347133,0.775380512,1.142545325,0.896417179,0.812642157,0.47295374,0.844980052,0.696817981,0.818137533,1.134708955,1.766902658,1.767916145,0.940690937,0.955343339,1.259…	226,883,1492,2312,482,2631,177,852,2186,576,1392,1824,1406,486,2042,2031,277,68,132,1358,653,1928,1047,764,90,874,446,784,1897,3121,3123,1223,1274,2304,2306,1965,530,1895,2101,2352,3024,2595,1444,647,416,1315,2070,2887,940,2180,1741,1148,268,3349,992,437,1872,43,3193,736,1132,1585,2109,1494,1933,205,2553,623,1361,387,725,219,124,36,2532,413,1625,2574,395,1023,562,1484,280,1745,1580,983,1885,2004,…	189, 0.00018	-1.73719
1P2vs1P4	GO Component	GO:0022626	Cytosolic ribosome	44	66	0.509788	bottom	0.00045	ks	STRG0A92PHX.XP_072218362.1,STRG0A92PHX.XP_072218541.1,STRG0A92PHX.XP_072218723.1,STRG0A92PHX.XP_072220281.1,STRG0A92PHX.XP_072220366.1,STRG0A92PHX.XP_072220730.1,STRG0A92PHX.XP_072223123.1,STRG0A92PHX.XP_072224009.1,STRG0A92PHX.XP_072224124.1,STRG0A92PHX.XP_072224406.1,STRG0A92PHX.XP_072224516.1,STRG0A92PHX.XP_072224939.1,STRG0A92PHX.XP_072226157.1,STRG0A92PHX.XP_072226299.1,STRG0A92PHX.XP_072226…	XP_072218362.1,XP_072218541.1,XP_072218723.1,XP_072220281.1,XP_072220366.1,XP_072220730.1,XP_072223123.1,XP_072224009.1,XP_072224124.1,XP_072224406.1,XP_072224516.1,XP_072224939.1,XP_072226157.1,XP_072226299.1,XP_072226515.1,XP_072226674.1,XP_072226763.1,XP_072227906.1,XP_072228245.1,XP_072228275.1,XP_072228526.1,XP_072229492.1,XP_072229693.1,XP_072231139.1,XP_072234165.1,XP_072234634.1,XP_072235…	XP_072218362.1,XP_072218541.1,XP_072218723.1,XP_072220281.1,XP_072220366.1,XP_072220730.1,XP_072223123.1,XP_072224009.1,XP_072224124.1,XP_072224406.1,XP_072224516.1,XP_072224939.1,XP_072226157.1,XP_072226299.1,XP_072226515.1,XP_072226674.1,XP_072226763.1,XP_072227906.1,XP_072228245.1,XP_072228275.1,XP_072228526.1,XP_072229492.1,XP_072229693.1,XP_072231139.1,XP_072234165.1,XP_072234634.1,XP_072235…	2.982510995,6.314069983,1.681282321,1.84741183,1.134910945,1.862438037,1.397013798,1.541291454,0.854509595,1.374993047,1.743069545,0.69974187,1.139955259,1.427197053,1.114916478,1.138565031,0.624940871,2.056699081,2.831891524,1.973691071,1.583599237,1.715073364,3.268808548,1.142209244,1.109296732,4.49568234,1.195555037,2.023059637,1.996453516,1.187778256,0.921075603,0.505724501,1.704616308,1.3730…	3.41934e+171	44, 0.00045	0.509788
1P2vs1P4	GO Component	GO:1905368	Peptidase complex	61	143	2.35331	top	0.00055	ks	STRG0A92PHX.XP_072218538.1,STRG0A92PHX.XP_072218623.1,STRG0A92PHX.XP_072218957.1,STRG0A92PHX.XP_072219340.1,STRG0A92PHX.XP_072219769.1,STRG0A92PHX.XP_072219879.1,STRG0A92PHX.XP_072219895.1,STRG0A92PHX.XP_072221186.1,STRG0A92PHX.XP_072221618.1,STRG0A92PHX.XP_072223658.1,STRG0A92PHX.XP_072223832.1,STRG0A92PHX.XP_072224001.1,STRG0A92PHX.XP_072224428.1,STRG0A92PHX.XP_072224682.1,STRG0A92PHX.XP_072224…	XP_072218538.1,XP_072218623.1,XP_072218957.1,XP_072219340.1,XP_072219769.1,XP_072219879.1,XP_072219895.1,XP_072221186.1,XP_072221618.1,XP_072223658.1,XP_072223832.1,XP_072224001.1,XP_072224428.1,XP_072224682.1,XP_072224686.1,XP_072225236.1,XP_072225946.1,XP_072226792.1,XP_072227101.1,XP_072227330.1,XP_072228121.1,XP_072228184.1,XP_072228336.1,XP_072228391.1,XP_072229121.1,XP_072229126.1,XP_072229…	XP_072218538.1,XP_072218623.1,XP_072218957.1,XP_072219340.1,XP_072219769.1,XP_072219879.1,XP_072219895.1,XP_072221186.1,XP_072221618.1,XP_072223658.1,XP_072223832.1,XP_072224001.1,XP_072224428.1,XP_072224682.1,XP_072224686.1,XP_072225236.1,XP_072225946.1,XP_072226792.1,XP_072227101.1,XP_072227330.1,XP_072228121.1,XP_072228184.1,XP_072228336.1,XP_072228391.1,XP_072229121.1,XP_072229126.1,XP_072229…	0.801019884,1.197865072,1.008862838,1.403685468,1.244520997,0.824963471,0.795987534,0.629841901,0.767808376,0.820596071,1.27602847,1.006233712,2.030077566,0.705128267,0.757178333,0.525054365,0.310120105,0.573228293,1.058979527,0.642840973,0.831435767,0.852648394,0.844102396,0.755161733,0.746354491,0.944480902,0.931077711,0.799992392,0.456223272,0.965541007,0.823055425,0.363308432,0.379988003,0.70…	730,2124,1464,2643,2266,802,718,288,627,793,2348,1452,3264,468,599,145,20,200,1649,318,822,894,866,592,567,1232,1188,725,79,1310,796,28,37,463,1379,99,1163,1571,1039,186,1957,197,1015,1072,233,2744,655,778,457,1538,2381,593,2191,3249,122,193,1973,417,383,1522,3330	61, 0.00055	-2.35331
1P2vs1P4	GO Component	GO:0005743	Mitochondrial inner membrane	152	550	0.130717	bottom	0.0017	ks	STRG0A92PHX.XP_072218008.1,STRG0A92PHX.XP_072218284.1,STRG0A92PHX.XP_072218704.1,STRG0A92PHX.XP_072219018.1,STRG0A92PHX.XP_072219109.1,STRG0A92PHX.XP_072219225.1,STRG0A92PHX.XP_072219340.1,STRG0A92PHX.XP_072219555.1,STRG0A92PHX.XP_072220028.1,STRG0A92PHX.XP_072220234.1,STRG0A92PHX.XP_072220594.1,STRG0A92PHX.XP_072221149.1,STRG0A92PHX.XP_072221577.1,STRG0A92PHX.XP_072221782.1,STRG0A92PHX.XP_072222…	XP_072218008.1,XP_072218284.1,XP_072218704.1,XP_072219018.1,XP_072219109.1,XP_072219225.1,XP_072219340.1,XP_072219555.1,XP_072220028.1,XP_072220234.1,XP_072220594.1,XP_072221149.1,XP_072221577.1,XP_072221782.1,XP_072222094.1,XP_072222165.1,XP_072222175.1,XP_072222679.1,XP_072222689.1,XP_072222890.1,XP_072223367.1,XP_072223584.1,XP_072224039.1,XP_072224524.1,XP_072224564.1,XP_072224774.1,XP_072224…	XP_072218008.1,XP_072218284.1,XP_072218704.1,XP_072219018.1,XP_072219109.1,XP_072219225.1,XP_072219340.1,XP_072219555.1,XP_072220028.1,XP_072220234.1,XP_072220594.1,XP_072221149.1,XP_072221577.1,XP_072221782.1,XP_072222094.1,XP_072222165.1,XP_072222175.1,XP_072222679.1,XP_072222689.1,XP_072222890.1,XP_072223367.1,XP_072223584.1,XP_072224039.1,XP_072224524.1,XP_072224564.1,XP_072224774.1,XP_072224…	1.008244653,1.608939614,1.478377038,0.705019017,1.257211086,1.089613351,1.403685468,1.07422932,1.30960876,0.647074908,1.355435342,1.512508099,0.966248905,1.121955581,0.966119866,2.092768642,0.891130931,1.207785511,0.710588375,1.611070925,0.856017625,0.645764174,1.4564437,0.942138617,0.775937288,1.062824523,1.613834509,1.529271961,0.679051102,0.916993671,1.439035657,2.082110564,1.221531437,1.10851…	1461,2964,2776,467,2301,1753,2643,1703,2431,326,2548,2828,1313,1854,1312,3292,1022,2157,483,2969,907,321,2731,1227,654,1666,2974,2849,406,1128,2702,3288,2209,1819,3087,3127,340,1791,3141,1059,2142,1549,1145,1694,2350,2798,3090,2904,2456,1259,1440,2785,2115,2767,2738,2290,3043,2055,3000,2250,1826,2296,3128,1205,3045,1495,2184,3434,1784,668,1561,1068,3382,2520,2125,2060,3263,586,2713,3208,2659,2162…	152, 0.0017	0.130717
1P2vs1P4	GO Component	GO:0005882	Intermediate filament	15	67	3.85006	top	0.0017	afc	STRG0A92PHX.XP_072220379.1,STRG0A92PHX.XP_072222629.1,STRG0A92PHX.XP_072222630.1,STRG0A92PHX.XP_072223957.1,STRG0A92PHX.XP_072227728.1,STRG0A92PHX.XP_072227905.1,STRG0A92PHX.XP_072238640.1,STRG0A92PHX.XP_072240445.1,STRG0A92PHX.XP_072240461.1,STRG0A92PHX.XP_072240463.1,STRG0A92PHX.XP_072240464.1,STRG0A92PHX.XP_072246360.1,STRG0A92PHX.XP_072249646.1,STRG0A92PHX.XP_072249869.1,STRG0A92PHX.XP_072253…	XP_072220379.1,XP_072222629.1,XP_072222630.1,XP_072223957.1,XP_072227728.1,XP_072227905.1,XP_072238640.1,XP_072240445.1,XP_072240461.1,XP_072240463.1,XP_072240464.1,XP_072246360.1,XP_072249646.1,XP_072249869.1,XP_072253310.1	XP_072220379.1,XP_072222629.1,XP_072222630.1,XP_072223957.1,XP_072227728.1,XP_072227905.1,XP_072238640.1,XP_072240445.1,XP_072240461.1,XP_072240463.1,XP_072240464.1,XP_072246360.1,XP_072249646.1,XP_072249869.1,XP_072253310.1	0.026454891,0.524540966,0.423691977,0.294015741,1.039436352,0.63486147,0.49800446,1.079088385,0.997129661,0.626752673,0.548222957,0.75319901,0.446082727,1.608251436,1.381287592	1,144,60,16,1582,302,113,1716,1421,282,173,589,71,2962,2597	15, 0.0017	-3.85006
1P2vs1P4	GO Component	GO:0099503	Secretory vesicle	54	598	2.40895	top	0.0019	ks	STRG0A92PHX.XP_072217785.1,STRG0A92PHX.XP_072218222.1,STRG0A92PHX.XP_072218354.1,STRG0A92PHX.XP_072219220.1,STRG0A92PHX.XP_072219322.1,STRG0A92PHX.XP_072219900.1,STRG0A92PHX.XP_072220264.1,STRG0A92PHX.XP_072221188.1,STRG0A92PHX.XP_072221505.1,STRG0A92PHX.XP_072222083.1,STRG0A92PHX.XP_072222195.1,STRG0A92PHX.XP_072222507.1,STRG0A92PHX.XP_072222749.1,STRG0A92PHX.XP_072223395.1,STRG0A92PHX.XP_072225…	XP_072217785.1,XP_072218222.1,XP_072218354.1,XP_072219220.1,XP_072219322.1,XP_072219900.1,XP_072220264.1,XP_072221188.1,XP_072221505.1,XP_072222083.1,XP_072222195.1,XP_072222507.1,XP_072222749.1,XP_072223395.1,XP_072225967.1,XP_072226389.1,XP_072226954.1,XP_072227319.1,XP_072227661.1,XP_072227974.1,XP_072228005.1,XP_072228778.1,XP_072229443.1,XP_072230160.1,XP_072230240.1,XP_072230895.1,XP_072232…	XP_072217785.1,XP_072218222.1,XP_072218354.1,XP_072219220.1,XP_072219322.1,XP_072219900.1,XP_072220264.1,XP_072221188.1,XP_072221505.1,XP_072222083.1,XP_072222195.1,XP_072222507.1,XP_072222749.1,XP_072223395.1,XP_072225967.1,XP_072226389.1,XP_072226954.1,XP_072227319.1,XP_072227661.1,XP_072227974.1,XP_072228005.1,XP_072228778.1,XP_072229443.1,XP_072230160.1,XP_072230240.1,XP_072230895.1,XP_072232…	0.592631209,0.55230644,1.27756641,1.062398518,0.711819282,0.775380512,0.702100426,0.593244143,0.79598442,0.940690937,0.622710256,1.033378022,0.972568438,0.897315892,0.867230544,0.789491388,0.618022814,0.883322549,0.393241453,0.746284994,0.918839936,0.649432508,1.198582347,0.615879817,0.587477734,0.662523083,1.710846244,0.984454721,1.275957555,1.021647576,0.709150971,1.023030443,1.107246713,0.8880…	226,177,2356,1664,486,653,462,227,717,1223,276,1562,1336,1050,940,699,268,992,43,566,1132,332,2127,265,219,373,3070,1377,2347,1524,480,1529,1813,1007,443,777,1372,3196,938,2839,2423,73,1002,1200,352,1923,1673,651,1531,853,152,94,1034,1735	54, 0.0019	-2.40895
1P2vs1P4	GO Component	GO:1905369	Endopeptidase complex	55	101	2.27774	top	0.0019	ks	STRG0A92PHX.XP_072218538.1,STRG0A92PHX.XP_072218623.1,STRG0A92PHX.XP_072218957.1,STRG0A92PHX.XP_072219769.1,STRG0A92PHX.XP_072219879.1,STRG0A92PHX.XP_072219895.1,STRG0A92PHX.XP_072221186.1,STRG0A92PHX.XP_072221618.1,STRG0A92PHX.XP_072223658.1,STRG0A92PHX.XP_072223832.1,STRG0A92PHX.XP_072224001.1,STRG0A92PHX.XP_072224428.1,STRG0A92PHX.XP_072224682.1,STRG0A92PHX.XP_072224686.1,STRG0A92PHX.XP_072225…	XP_072218538.1,XP_072218623.1,XP_072218957.1,XP_072219769.1,XP_072219879.1,XP_072219895.1,XP_072221186.1,XP_072221618.1,XP_072223658.1,XP_072223832.1,XP_072224001.1,XP_072224428.1,XP_072224682.1,XP_072224686.1,XP_072225236.1,XP_072225946.1,XP_072226792.1,XP_072227101.1,XP_072227330.1,XP_072228121.1,XP_072228184.1,XP_072228336.1,XP_072228391.1,XP_072229121.1,XP_072229126.1,XP_072229707.1,XP_072230…	XP_072218538.1,XP_072218623.1,XP_072218957.1,XP_072219769.1,XP_072219879.1,XP_072219895.1,XP_072221186.1,XP_072221618.1,XP_072223658.1,XP_072223832.1,XP_072224001.1,XP_072224428.1,XP_072224682.1,XP_072224686.1,XP_072225236.1,XP_072225946.1,XP_072226792.1,XP_072227101.1,XP_072227330.1,XP_072228121.1,XP_072228184.1,XP_072228336.1,XP_072228391.1,XP_072229121.1,XP_072229126.1,XP_072229707.1,XP_072230…	0.801019884,1.197865072,1.008862838,1.244520997,0.824963471,0.795987534,0.629841901,0.767808376,0.820596071,1.27602847,1.006233712,2.030077566,0.705128267,0.757178333,0.525054365,0.310120105,0.573228293,1.058979527,0.642840973,0.831435767,0.852648394,0.844102396,0.755161733,0.746354491,0.944480902,0.931077711,0.456223272,0.965541007,0.823055425,0.363308432,0.379988003,0.703287176,0.984868812,0.48…	730,2124,1464,2266,802,718,288,627,793,2348,1452,3264,468,599,145,20,200,1649,318,822,894,866,592,567,1232,1188,79,1310,796,28,37,463,1379,99,1163,1571,1039,186,1957,1015,1072,2744,655,778,457,2381,593,2191,3249,193,1973,417,383,1522,3330	55, 0.0019	-2.27774
1P2vs1P4	GO Component	GO:0000502	Proteasome complex	52	79	2.208	top	0.002	ks	STRG0A92PHX.XP_072218538.1,STRG0A92PHX.XP_072218623.1,STRG0A92PHX.XP_072218957.1,STRG0A92PHX.XP_072219769.1,STRG0A92PHX.XP_072219879.1,STRG0A92PHX.XP_072219895.1,STRG0A92PHX.XP_072221186.1,STRG0A92PHX.XP_072221618.1,STRG0A92PHX.XP_072223658.1,STRG0A92PHX.XP_072224001.1,STRG0A92PHX.XP_072224428.1,STRG0A92PHX.XP_072224682.1,STRG0A92PHX.XP_072224686.1,STRG0A92PHX.XP_072225236.1,STRG0A92PHX.XP_072225…	XP_072218538.1,XP_072218623.1,XP_072218957.1,XP_072219769.1,XP_072219879.1,XP_072219895.1,XP_072221186.1,XP_072221618.1,XP_072223658.1,XP_072224001.1,XP_072224428.1,XP_072224682.1,XP_072224686.1,XP_072225236.1,XP_072225946.1,XP_072226792.1,XP_072227101.1,XP_072227330.1,XP_072228121.1,XP_072228184.1,XP_072228336.1,XP_072228391.1,XP_072229121.1,XP_072229126.1,XP_072229707.1,XP_072232238.1,XP_072234…	XP_072218538.1,XP_072218623.1,XP_072218957.1,XP_072219769.1,XP_072219879.1,XP_072219895.1,XP_072221186.1,XP_072221618.1,XP_072223658.1,XP_072224001.1,XP_072224428.1,XP_072224682.1,XP_072224686.1,XP_072225236.1,XP_072225946.1,XP_072226792.1,XP_072227101.1,XP_072227330.1,XP_072228121.1,XP_072228184.1,XP_072228336.1,XP_072228391.1,XP_072229121.1,XP_072229126.1,XP_072229707.1,XP_072232238.1,XP_072234…	0.801019884,1.197865072,1.008862838,1.244520997,0.824963471,0.795987534,0.629841901,0.767808376,0.820596071,1.006233712,2.030077566,0.705128267,0.757178333,0.525054365,0.310120105,0.573228293,1.058979527,0.642840973,0.831435767,0.852648394,0.844102396,0.755161733,0.746354491,0.944480902,0.931077711,0.965541007,0.823055425,0.363308432,0.379988003,0.703287176,0.984868812,0.484066479,0.924972118,1.0…	730,2124,1464,2266,802,718,288,627,793,1452,3264,468,599,145,20,200,1649,318,822,894,866,592,567,1232,1188,1310,796,28,37,463,1379,99,1163,1571,1039,186,1957,1015,1072,2744,655,778,457,2381,593,2191,3249,1973,417,383,1522,3330	52, 0.002	-2.208
1P2vs1P4	GO Component	GO:0012506	Vesicle membrane	173	1226	1.41178	top	0.0023	ks	STRG0A92PHX.XP_072217785.1,STRG0A92PHX.XP_072217919.1,STRG0A92PHX.XP_072217949.1,STRG0A92PHX.XP_072217967.1,STRG0A92PHX.XP_072218200.1,STRG0A92PHX.XP_072218222.1,STRG0A92PHX.XP_072218249.1,STRG0A92PHX.XP_072218313.1,STRG0A92PHX.XP_072218354.1,STRG0A92PHX.XP_072218589.1,STRG0A92PHX.XP_072218868.1,STRG0A92PHX.XP_072218938.1,STRG0A92PHX.XP_072219204.1,STRG0A92PHX.XP_072219316.1,STRG0A92PHX.XP_072219…	XP_072217785.1,XP_072217919.1,XP_072217949.1,XP_072217967.1,XP_072218200.1,XP_072218222.1,XP_072218249.1,XP_072218313.1,XP_072218354.1,XP_072218589.1,XP_072218868.1,XP_072218938.1,XP_072219204.1,XP_072219316.1,XP_072219322.1,XP_072219332.1,XP_072219693.1,XP_072219828.1,XP_072219835.1,XP_072219917.1,XP_072220295.1,XP_072220452.1,XP_072220639.1,XP_072221192.1,XP_072221582.1,XP_072222083.1,XP_072222…	XP_072217785.1,XP_072217919.1,XP_072217949.1,XP_072217967.1,XP_072218200.1,XP_072218222.1,XP_072218249.1,XP_072218313.1,XP_072218354.1,XP_072218589.1,XP_072218868.1,XP_072218938.1,XP_072219204.1,XP_072219316.1,XP_072219322.1,XP_072219332.1,XP_072219693.1,XP_072219828.1,XP_072219835.1,XP_072219917.1,XP_072220295.1,XP_072220452.1,XP_072220639.1,XP_072221192.1,XP_072221582.1,XP_072222083.1,XP_072222…	0.592631209,1.262467437,0.566062576,0.709766667,2.580893849,0.55230644,1.070926111,1.699912291,1.27756641,0.988230944,1.109328701,1.424281451,0.991695719,1.213339907,0.711819282,1.171352021,0.517469143,0.891155249,0.813110423,0.618798348,0.519883102,0.855458779,0.844980052,0.969777363,1.267242554,0.940690937,1.070433267,1.033378022,0.558997964,0.972568438,2.155690938,1.134350222,0.897315892,1.233…	226,2312,191,482,3387,177,1697,3059,2356,1392,1824,2681,1406,2178,486,2031,132,1024,766,271,138,903,874,1326,2323,1223,1691,1562,185,1336,3314,1895,1050,2239,1874,1548,281,1444,1013,2070,528,2887,1065,1304,940,699,2180,1740,337,573,1741,268,726,437,43,1134,690,1132,3316,2374,2150,1585,1494,2895,1999,574,415,2973,512,1778,1081,219,609,2492,2412,2639,381,2154,373,275,2050,1155,2532,413,1625,395,303…	173, 0.0023	-1.41178
1P2vs1P4	GO Component	GO:0019866	Organelle inner membrane	157	608	0.122304	bottom	0.0023	ks	STRG0A92PHX.XP_072218008.1,STRG0A92PHX.XP_072218284.1,STRG0A92PHX.XP_072218704.1,STRG0A92PHX.XP_072218718.1,STRG0A92PHX.XP_072219018.1,STRG0A92PHX.XP_072219109.1,STRG0A92PHX.XP_072219225.1,STRG0A92PHX.XP_072219340.1,STRG0A92PHX.XP_072219555.1,STRG0A92PHX.XP_072220028.1,STRG0A92PHX.XP_072220234.1,STRG0A92PHX.XP_072220594.1,STRG0A92PHX.XP_072221149.1,STRG0A92PHX.XP_072221577.1,STRG0A92PHX.XP_072221…	XP_072218008.1,XP_072218284.1,XP_072218704.1,XP_072218718.1,XP_072219018.1,XP_072219109.1,XP_072219225.1,XP_072219340.1,XP_072219555.1,XP_072220028.1,XP_072220234.1,XP_072220594.1,XP_072221149.1,XP_072221577.1,XP_072221782.1,XP_072222094.1,XP_072222165.1,XP_072222175.1,XP_072222679.1,XP_072222689.1,XP_072222890.1,XP_072223367.1,XP_072223584.1,XP_072224039.1,XP_072224524.1,XP_072224564.1,XP_072224…	XP_072218008.1,XP_072218284.1,XP_072218704.1,XP_072218718.1,XP_072219018.1,XP_072219109.1,XP_072219225.1,XP_072219340.1,XP_072219555.1,XP_072220028.1,XP_072220234.1,XP_072220594.1,XP_072221149.1,XP_072221577.1,XP_072221782.1,XP_072222094.1,XP_072222165.1,XP_072222175.1,XP_072222679.1,XP_072222689.1,XP_072222890.1,XP_072223367.1,XP_072223584.1,XP_072224039.1,XP_072224524.1,XP_072224564.1,XP_072224…	1.008244653,1.608939614,1.478377038,1.174721625,0.705019017,1.257211086,1.089613351,1.403685468,1.07422932,1.30960876,0.647074908,1.355435342,1.512508099,0.966248905,1.121955581,0.966119866,2.092768642,0.891130931,1.207785511,0.710588375,1.611070925,0.856017625,0.645764174,1.4564437,0.942138617,0.775937288,1.062824523,1.613834509,1.529271961,0.679051102,0.916993671,1.033489988,1.439035657,2.08211…	1461,2964,2776,2044,467,2301,1753,2643,1703,2431,326,2548,2828,1313,1854,1312,3292,1022,2157,483,2969,907,321,2731,1227,654,1666,2974,2849,406,1128,1564,2702,3288,2209,1819,3087,3127,340,1791,3141,1059,2142,1549,1145,1694,2350,2798,3090,2904,2456,1259,1440,2785,2115,2767,2738,2290,3043,2055,3000,2250,1826,2296,3128,1205,3045,2394,1495,2184,3434,1784,668,1561,1068,3382,2520,2125,2060,3263,586,2713…	157, 0.0023	0.122304
1P2vs1P4	GO Component	GO:0030659	Cytoplasmic vesicle membrane	171	1217	1.43538	top	0.0023	ks	STRG0A92PHX.XP_072217785.1,STRG0A92PHX.XP_072217919.1,STRG0A92PHX.XP_072217949.1,STRG0A92PHX.XP_072217967.1,STRG0A92PHX.XP_072218200.1,STRG0A92PHX.XP_072218222.1,STRG0A92PHX.XP_072218249.1,STRG0A92PHX.XP_072218313.1,STRG0A92PHX.XP_072218354.1,STRG0A92PHX.XP_072218589.1,STRG0A92PHX.XP_072218868.1,STRG0A92PHX.XP_072218938.1,STRG0A92PHX.XP_072219204.1,STRG0A92PHX.XP_072219316.1,STRG0A92PHX.XP_072219…	XP_072217785.1,XP_072217919.1,XP_072217949.1,XP_072217967.1,XP_072218200.1,XP_072218222.1,XP_072218249.1,XP_072218313.1,XP_072218354.1,XP_072218589.1,XP_072218868.1,XP_072218938.1,XP_072219204.1,XP_072219316.1,XP_072219322.1,XP_072219332.1,XP_072219693.1,XP_072219828.1,XP_072219835.1,XP_072219917.1,XP_072220295.1,XP_072220452.1,XP_072220639.1,XP_072221192.1,XP_072221582.1,XP_072222083.1,XP_072222…	XP_072217785.1,XP_072217919.1,XP_072217949.1,XP_072217967.1,XP_072218200.1,XP_072218222.1,XP_072218249.1,XP_072218313.1,XP_072218354.1,XP_072218589.1,XP_072218868.1,XP_072218938.1,XP_072219204.1,XP_072219316.1,XP_072219322.1,XP_072219332.1,XP_072219693.1,XP_072219828.1,XP_072219835.1,XP_072219917.1,XP_072220295.1,XP_072220452.1,XP_072220639.1,XP_072221192.1,XP_072221582.1,XP_072222083.1,XP_072222…	0.592631209,1.262467437,0.566062576,0.709766667,2.580893849,0.55230644,1.070926111,1.699912291,1.27756641,0.988230944,1.109328701,1.424281451,0.991695719,1.213339907,0.711819282,1.171352021,0.517469143,0.891155249,0.813110423,0.618798348,0.519883102,0.855458779,0.844980052,0.969777363,1.267242554,0.940690937,1.070433267,1.033378022,0.558997964,0.972568438,2.155690938,1.134350222,0.897315892,1.233…	226,2312,191,482,3387,177,1697,3059,2356,1392,1824,2681,1406,2178,486,2031,132,1024,766,271,138,903,874,1326,2323,1223,1691,1562,185,1336,3314,1895,1050,2239,1874,1548,281,1444,1013,2070,528,2887,1065,1304,940,699,2180,1740,337,573,1741,268,726,437,43,1134,690,1132,3316,2374,2150,1585,1494,2895,1999,574,415,2973,512,1778,1081,219,609,2492,2412,2639,381,2154,373,275,2050,1155,2532,413,1625,395,303…	171, 0.0023	-1.43538
1P2vs1P4	GO Component	GO:0033116	Endoplasmic reticulum-Golgi intermediate compartment membrane	10	45	4.31412	top	0.0023	afc	STRG0A92PHX.XP_072217967.1,STRG0A92PHX.XP_072221689.1,STRG0A92PHX.XP_072222507.1,STRG0A92PHX.XP_072227661.1,STRG0A92PHX.XP_072227968.1,STRG0A92PHX.XP_072228645.1,STRG0A92PHX.XP_072245824.1,STRG0A92PHX.XP_072245976.1,STRG0A92PHX.XP_072245998.1,STRG0A92PHX.XP_072252075.1	XP_072217967.1,XP_072221689.1,XP_072222507.1,XP_072227661.1,XP_072227968.1,XP_072228645.1,XP_072245824.1,XP_072245976.1,XP_072245998.1,XP_072252075.1	XP_072217967.1,XP_072221689.1,XP_072222507.1,XP_072227661.1,XP_072227968.1,XP_072228645.1,XP_072245824.1,XP_072245976.1,XP_072245998.1,XP_072252075.1	0.709766667,1.08256682,1.033378022,0.393241453,0.803590468,0.575278887,0.801200701,0.186903842,0.433207629,0.707370879	482,1728,1562,43,736,205,731,3,63,475	10, 0.0023	-4.31412
1P2vs1P4	GO Component	GO:0045111	Intermediate filament cytoskeleton	17	84	3.53377	top	0.0023	afc	STRG0A92PHX.XP_072220379.1,STRG0A92PHX.XP_072222629.1,STRG0A92PHX.XP_072222630.1,STRG0A92PHX.XP_072223957.1,STRG0A92PHX.XP_072227728.1,STRG0A92PHX.XP_072227905.1,STRG0A92PHX.XP_072238400.1,STRG0A92PHX.XP_072238640.1,STRG0A92PHX.XP_072240445.1,STRG0A92PHX.XP_072240461.1,STRG0A92PHX.XP_072240463.1,STRG0A92PHX.XP_072240464.1,STRG0A92PHX.XP_072246360.1,STRG0A92PHX.XP_072249260.1,STRG0A92PHX.XP_072249…	XP_072220379.1,XP_072222629.1,XP_072222630.1,XP_072223957.1,XP_072227728.1,XP_072227905.1,XP_072238400.1,XP_072238640.1,XP_072240445.1,XP_072240461.1,XP_072240463.1,XP_072240464.1,XP_072246360.1,XP_072249260.1,XP_072249646.1,XP_072249869.1,XP_072253310.1	XP_072220379.1,XP_072222629.1,XP_072222630.1,XP_072223957.1,XP_072227728.1,XP_072227905.1,XP_072238400.1,XP_072238640.1,XP_072240445.1,XP_072240461.1,XP_072240463.1,XP_072240464.1,XP_072246360.1,XP_072249260.1,XP_072249646.1,XP_072249869.1,XP_072253310.1	0.026454891,0.524540966,0.423691977,0.294015741,1.039436352,0.63486147,0.891360051,0.49800446,1.079088385,0.997129661,0.626752673,0.548222957,0.75319901,1.170964262,0.446082727,1.608251436,1.381287592	1,144,60,16,1582,302,1025,113,1716,1421,282,173,589,2026,71,2962,2597	17, 0.0023	-3.53377
1P2vs1P4	GO Component	GO:0098798	Mitochondrial protein-containing complex	142	327	0.105987	bottom	0.0034	ks	STRG0A92PHX.XP_072218008.1,STRG0A92PHX.XP_072218696.1,STRG0A92PHX.XP_072218704.1,STRG0A92PHX.XP_072219018.1,STRG0A92PHX.XP_072219340.1,STRG0A92PHX.XP_072219555.1,STRG0A92PHX.XP_072220028.1,STRG0A92PHX.XP_072220234.1,STRG0A92PHX.XP_072220594.1,STRG0A92PHX.XP_072221149.1,STRG0A92PHX.XP_072221577.1,STRG0A92PHX.XP_072222094.1,STRG0A92PHX.XP_072222679.1,STRG0A92PHX.XP_072222689.1,STRG0A92PHX.XP_072222…	XP_072218008.1,XP_072218696.1,XP_072218704.1,XP_072219018.1,XP_072219340.1,XP_072219555.1,XP_072220028.1,XP_072220234.1,XP_072220594.1,XP_072221149.1,XP_072221577.1,XP_072222094.1,XP_072222679.1,XP_072222689.1,XP_072222890.1,XP_072223180.1,XP_072223367.1,XP_072223457.1,XP_072223584.1,XP_072224524.1,XP_072224564.1,XP_072224774.1,XP_072224957.1,XP_072225257.1,XP_072225443.1,XP_072225874.1,XP_072225…	XP_072218008.1,XP_072218696.1,XP_072218704.1,XP_072219018.1,XP_072219340.1,XP_072219555.1,XP_072220028.1,XP_072220234.1,XP_072220594.1,XP_072221149.1,XP_072221577.1,XP_072222094.1,XP_072222679.1,XP_072222689.1,XP_072222890.1,XP_072223180.1,XP_072223367.1,XP_072223457.1,XP_072223584.1,XP_072224524.1,XP_072224564.1,XP_072224774.1,XP_072224957.1,XP_072225257.1,XP_072225443.1,XP_072225874.1,XP_072225…	1.008244653,2.250897805,1.478377038,0.705019017,1.403685468,1.07422932,1.30960876,0.647074908,1.355435342,1.512508099,0.966248905,0.966119866,1.207785511,0.710588375,1.611070925,1.204794066,0.856017625,1.204998862,0.645764174,0.942138617,0.775937288,1.062824523,0.76754684,1.529271961,0.679051102,1.461696402,0.615474975,1.439035657,1.784106923,2.082110564,1.108512643,1.72361547,1.773730813,1.18534…	1461,3337,2776,467,2643,1703,2431,326,2548,2828,1313,1312,2157,483,2969,2145,907,2148,321,1227,654,1666,626,2849,406,2743,264,2702,3135,3288,1819,3087,3127,2083,2568,1791,2142,1145,2904,750,2456,1259,1440,2115,2767,2738,2313,3043,158,2874,2055,3000,2250,1205,3045,2503,1495,1760,2184,3434,1784,1561,1068,3076,2125,1112,2060,3263,2730,586,1118,2713,2271,2659,2810,2162,2898,2496,1763,951,3052,2292,19…	142, 0.0034	0.105987
1P2vs1P4	GO Component	GO:0005730	Nucleolus	176	827	0.103962	bottom	0.004	ks	STRG0A92PHX.XP_072217828.1,STRG0A92PHX.XP_072217889.1,STRG0A92PHX.XP_072218920.1,STRG0A92PHX.XP_072219286.1,STRG0A92PHX.XP_072219325.1,STRG0A92PHX.XP_072219451.1,STRG0A92PHX.XP_072219907.1,STRG0A92PHX.XP_072220099.1,STRG0A92PHX.XP_072220730.1,STRG0A92PHX.XP_072220854.1,STRG0A92PHX.XP_072221096.1,STRG0A92PHX.XP_072221140.1,STRG0A92PHX.XP_072221405.1,STRG0A92PHX.XP_072221453.1,STRG0A92PHX.XP_072222…	XP_072217828.1,XP_072217889.1,XP_072218920.1,XP_072219286.1,XP_072219325.1,XP_072219451.1,XP_072219907.1,XP_072220099.1,XP_072220730.1,XP_072220854.1,XP_072221096.1,XP_072221140.1,XP_072221405.1,XP_072221453.1,XP_072222824.1,XP_072223453.1,XP_072223611.1,XP_072223654.1,XP_072224043.1,XP_072224080.1,XP_072224083.1,XP_072224620.1,XP_072224767.1,XP_072224940.1,XP_072225048.1,XP_072225318.1,XP_072225…	XP_072217828.1,XP_072217889.1,XP_072218920.1,XP_072219286.1,XP_072219325.1,XP_072219451.1,XP_072219907.1,XP_072220099.1,XP_072220730.1,XP_072220854.1,XP_072221096.1,XP_072221140.1,XP_072221405.1,XP_072221453.1,XP_072222824.1,XP_072223453.1,XP_072223611.1,XP_072223654.1,XP_072224043.1,XP_072224080.1,XP_072224083.1,XP_072224620.1,XP_072224767.1,XP_072224940.1,XP_072225048.1,XP_072225318.1,XP_072225…	1.154599692,1.175836094,1.620762683,1.622244557,1.046799745,0.943337339,1.15439452,1.236311686,1.862438037,1.771517611,1.007350022,0.976836329,0.92641823,1.24987828,0.988882895,1.525976752,1.884771725,0.658855586,1.017597727,1.289173934,1.147432555,0.97867171,0.71113994,0.957736942,3.14831913,1.570210239,1.316348875,1.053681246,1.46684608,1.097908106,0.938162347,1.732142818,1.477902258,1.36329780…	1977,2049,2985,2989,1607,1229,1974,2248,3181,3125,1455,1347,1172,2282,1397,2846,3197,363,1501,2382,1944,1355,485,1286,3424,2912,2454,1627,2753,1785,1212,3097,2774,2559,2845,3160,1095,336,2768,3193,3317,3163,1924,2666,1405,3316,2876,3177,2426,1016,2108,3409,3020,3322,2705,2251,423,2170,732,1532,3043,2037,3010,2652,2401,147,3356,2424,1812,948,828,1587,1745,2923,1693,3131,3306,1642,2125,1685,1206,28…	176, 0.004	0.103962
1P2vs1P4	GO Component	GO:0031966	Mitochondrial membrane	198	878	0.0899478	bottom	0.004	ks	STRG0A92PHX.XP_072218008.1,STRG0A92PHX.XP_072218284.1,STRG0A92PHX.XP_072218704.1,STRG0A92PHX.XP_072219018.1,STRG0A92PHX.XP_072219109.1,STRG0A92PHX.XP_072219225.1,STRG0A92PHX.XP_072219332.1,STRG0A92PHX.XP_072219340.1,STRG0A92PHX.XP_072219358.1,STRG0A92PHX.XP_072219555.1,STRG0A92PHX.XP_072220028.1,STRG0A92PHX.XP_072220234.1,STRG0A92PHX.XP_072220594.1,STRG0A92PHX.XP_072220733.1,STRG0A92PHX.XP_072221…	XP_072218008.1,XP_072218284.1,XP_072218704.1,XP_072219018.1,XP_072219109.1,XP_072219225.1,XP_072219332.1,XP_072219340.1,XP_072219358.1,XP_072219555.1,XP_072220028.1,XP_072220234.1,XP_072220594.1,XP_072220733.1,XP_072221149.1,XP_072221459.1,XP_072221577.1,XP_072221643.1,XP_072221782.1,XP_072221801.1,XP_072222094.1,XP_072222165.1,XP_072222175.1,XP_072222679.1,XP_072222689.1,XP_072222749.1,XP_072222…	XP_072218008.1,XP_072218284.1,XP_072218704.1,XP_072219018.1,XP_072219109.1,XP_072219225.1,XP_072219332.1,XP_072219340.1,XP_072219358.1,XP_072219555.1,XP_072220028.1,XP_072220234.1,XP_072220594.1,XP_072220733.1,XP_072221149.1,XP_072221459.1,XP_072221577.1,XP_072221643.1,XP_072221782.1,XP_072221801.1,XP_072222094.1,XP_072222165.1,XP_072222175.1,XP_072222679.1,XP_072222689.1,XP_072222749.1,XP_072222…	1.008244653,1.608939614,1.478377038,0.705019017,1.257211086,1.089613351,1.171352021,1.403685468,1.192918616,1.07422932,1.30960876,0.647074908,1.355435342,1.201401973,1.512508099,1.458514794,0.966248905,0.891647847,1.121955581,0.578867668,0.966119866,2.092768642,0.891130931,1.207785511,0.710588375,0.972568438,1.611070925,1.115323616,0.856017625,0.645764174,1.188602725,1.4564437,0.942138617,0.77593…	1461,2964,2776,467,2301,1753,2031,2643,2113,1703,2431,326,2548,2132,2828,2735,1313,1027,1854,209,1312,3292,1022,2157,483,1336,2969,1843,907,321,2101,2731,1227,654,1666,2974,626,2849,406,359,1128,264,2702,3288,2209,1819,3087,438,3127,340,1791,3141,1059,2286,2142,1549,1145,1694,2350,216,2798,3090,2904,750,2456,1259,1440,1790,2785,1277,2115,2767,2738,2290,2313,1980,3043,2055,3000,2250,263,1826,2296,…	198, 0.004	0.0899478
1P2vs1P4	GO Component	GO:0045095	Keratin filament	3	8	6.59003	top	0.0065	afc	STRG0A92PHX.XP_072222629.1,STRG0A92PHX.XP_072222630.1,STRG0A92PHX.XP_072223957.1	XP_072222629.1,XP_072222630.1,XP_072223957.1	XP_072222629.1,XP_072222630.1,XP_072223957.1	0.524540966,0.423691977,0.294015741	144,60,16	3, 0.0065	-6.59003
1P2vs1P4	GO Component	GO:0000139	Golgi membrane	71	712	1.91593	top	0.0079	ks	STRG0A92PHX.XP_072217888.1,STRG0A92PHX.XP_072218361.1,STRG0A92PHX.XP_072218868.1,STRG0A92PHX.XP_072219204.1,STRG0A92PHX.XP_072219332.1,STRG0A92PHX.XP_072219693.1,STRG0A92PHX.XP_072219900.1,STRG0A92PHX.XP_072220639.1,STRG0A92PHX.XP_072221154.1,STRG0A92PHX.XP_072221179.1,STRG0A92PHX.XP_072221356.1,STRG0A92PHX.XP_072222424.1,STRG0A92PHX.XP_072222726.1,STRG0A92PHX.XP_072223040.1,STRG0A92PHX.XP_072223…	XP_072217888.1,XP_072218361.1,XP_072218868.1,XP_072219204.1,XP_072219332.1,XP_072219693.1,XP_072219900.1,XP_072220639.1,XP_072221154.1,XP_072221179.1,XP_072221356.1,XP_072222424.1,XP_072222726.1,XP_072223040.1,XP_072223954.1,XP_072224151.1,XP_072224161.1,XP_072224698.1,XP_072225449.1,XP_072225967.1,XP_072226927.1,XP_072226954.1,XP_072227569.1,XP_072227968.1,XP_072228481.1,XP_072228507.1,XP_072228…	XP_072217888.1,XP_072218361.1,XP_072218868.1,XP_072219204.1,XP_072219332.1,XP_072219693.1,XP_072219900.1,XP_072220639.1,XP_072221154.1,XP_072221179.1,XP_072221356.1,XP_072222424.1,XP_072222726.1,XP_072223040.1,XP_072223954.1,XP_072224151.1,XP_072224161.1,XP_072224698.1,XP_072225449.1,XP_072225967.1,XP_072226927.1,XP_072226954.1,XP_072227569.1,XP_072227968.1,XP_072228481.1,XP_072228507.1,XP_072228…	0.847754542,1.214800364,1.109328701,0.991695719,1.171352021,0.517469143,0.775380512,0.844980052,0.696817981,0.818137533,1.134708955,0.955343339,1.260467497,1.134350222,1.188602725,1.662429226,1.38037045,1.004120915,1.181698587,0.867230544,0.92186502,0.618022814,0.694432522,0.803590468,1.040883093,1.19181617,0.575278887,0.766306484,0.587477734,0.377007104,0.891137233,0.744263327,0.625046287,1.1725…	883,2186,1824,1406,2031,132,653,874,446,784,1897,1274,2306,1895,2101,3024,2595,1444,2070,940,1148,268,437,736,1585,2109,205,623,219,36,1023,562,280,2036,2749,178,590,2099,1096,1364,1936,364,1372,1953,1586,934,694,984,760,1366,2907,3217,977,1646,731,63,1152,2114,273,656,1178,864,2321,1677,1832,115,142,475,365,74,3235	71, 0.0079	-1.91593
1P2vs1P4	GO Component	GO:0005773	Vacuole	97	752	1.54708	top	0.0087	ks	STRG0A92PHX.XP_072218307.1,STRG0A92PHX.XP_072218313.1,STRG0A92PHX.XP_072218938.1,STRG0A92PHX.XP_072219322.1,STRG0A92PHX.XP_072219332.1,STRG0A92PHX.XP_072219828.1,STRG0A92PHX.XP_072221129.1,STRG0A92PHX.XP_072221226.1,STRG0A92PHX.XP_072221317.1,STRG0A92PHX.XP_072221505.1,STRG0A92PHX.XP_072222116.1,STRG0A92PHX.XP_072222169.1,STRG0A92PHX.XP_072222811.1,STRG0A92PHX.XP_072222834.1,STRG0A92PHX.XP_072222…	XP_072218307.1,XP_072218313.1,XP_072218938.1,XP_072219322.1,XP_072219332.1,XP_072219828.1,XP_072221129.1,XP_072221226.1,XP_072221317.1,XP_072221505.1,XP_072222116.1,XP_072222169.1,XP_072222811.1,XP_072222834.1,XP_072222922.1,XP_072223954.1,XP_072224271.1,XP_072224347.1,XP_072225592.1,XP_072226153.1,XP_072226623.1,XP_072226813.1,XP_072226866.1,XP_072226954.1,XP_072227319.1,XP_072227699.1,XP_072227…	XP_072218307.1,XP_072218313.1,XP_072218938.1,XP_072219322.1,XP_072219332.1,XP_072219828.1,XP_072221129.1,XP_072221226.1,XP_072221317.1,XP_072221505.1,XP_072222116.1,XP_072222169.1,XP_072222811.1,XP_072222834.1,XP_072222922.1,XP_072223954.1,XP_072224271.1,XP_072224347.1,XP_072225592.1,XP_072226153.1,XP_072226623.1,XP_072226813.1,XP_072226866.1,XP_072226954.1,XP_072227319.1,XP_072227699.1,XP_072227…	0.839884299,1.699912291,1.424281451,0.711819282,1.171352021,0.891155249,1.537116772,1.044318438,0.39847252,0.79598442,0.930331866,0.532474522,2.155690938,0.981180897,1.172459988,1.188602725,1.233190138,1.027933613,0.729450623,0.644854172,0.59969502,1.274796378,1.085255605,0.618022814,0.883322549,1.113742808,0.919137264,0.649432508,1.658730202,0.587477734,1.400736074,0.718936451,0.662523083,1.1487…	852,3059,2681,486,2031,1024,2867,1600,46,717,1186,153,3314,1368,2034,2101,2239,1548,528,320,240,2343,1741,268,992,1840,1134,332,3018,219,2639,499,373,1950,413,3348,47,624,1524,786,2391,1813,156,481,3088,1723,385,957,175,1655,684,679,255,931,1371,6,2222,2488,675,143,531,459,1667,806,3137,1049,3195,2330,682,1366,1226,73,2629,391,516,2114,246,2457,2526,1673,2560,2620,3002,597,199,930,402,66,1228,203…	97, 0.0087	-1.54708
1P2vs1P4	GO Component	GO:0022625	Cytosolic large ribosomal subunit	28	38	0.462873	bottom	0.0087	ks	STRG0A92PHX.XP_072218723.1,STRG0A92PHX.XP_072220281.1,STRG0A92PHX.XP_072220730.1,STRG0A92PHX.XP_072223123.1,STRG0A92PHX.XP_072224124.1,STRG0A92PHX.XP_072224939.1,STRG0A92PHX.XP_072226299.1,STRG0A92PHX.XP_072226674.1,STRG0A92PHX.XP_072226763.1,STRG0A92PHX.XP_072227906.1,STRG0A92PHX.XP_072228245.1,STRG0A92PHX.XP_072228275.1,STRG0A92PHX.XP_072229492.1,STRG0A92PHX.XP_072229693.1,STRG0A92PHX.XP_072231…	XP_072218723.1,XP_072220281.1,XP_072220730.1,XP_072223123.1,XP_072224124.1,XP_072224939.1,XP_072226299.1,XP_072226674.1,XP_072226763.1,XP_072227906.1,XP_072228245.1,XP_072228275.1,XP_072229492.1,XP_072229693.1,XP_072231139.1,XP_072234165.1,XP_072234634.1,XP_072235966.1,XP_072236843.1,XP_072239204.1,XP_072242022.1,XP_072242487.1,XP_072243018.1,XP_072243313.1,XP_072243685.1,XP_072246279.1,XP_072250…	XP_072218723.1,XP_072220281.1,XP_072220730.1,XP_072223123.1,XP_072224124.1,XP_072224939.1,XP_072226299.1,XP_072226674.1,XP_072226763.1,XP_072227906.1,XP_072228245.1,XP_072228275.1,XP_072229492.1,XP_072229693.1,XP_072231139.1,XP_072234165.1,XP_072234634.1,XP_072235966.1,XP_072236843.1,XP_072239204.1,XP_072242022.1,XP_072242487.1,XP_072243018.1,XP_072243313.1,XP_072243685.1,XP_072246279.1,XP_072250…	1.681282321,1.84741183,1.862438037,1.397013798,0.854509595,0.69974187,1.427197053,1.138565031,0.624940871,2.056699081,2.831891524,1.973691071,1.715073364,3.268808548,1.142209244,1.109296732,4.49568234,1.195555037,1.996453516,0.505724501,2.069950301,1.604986281,1.446001256,1.336072778,1.535899107,1.178374251,1.808037323,1.335851254	3.04032e+107	28, 0.0087	0.462873
1P2vs1P4	GO Component	GO:0042470	Melanosome	38	131	1.89293	top	0.0088	ks	STRG0A92PHX.XP_072217790.1,STRG0A92PHX.XP_072218352.1,STRG0A92PHX.XP_072218353.1,STRG0A92PHX.XP_072218589.1,STRG0A92PHX.XP_072219322.1,STRG0A92PHX.XP_072219332.1,STRG0A92PHX.XP_072224220.1,STRG0A92PHX.XP_072224460.1,STRG0A92PHX.XP_072226844.1,STRG0A92PHX.XP_072227210.1,STRG0A92PHX.XP_072227405.1,STRG0A92PHX.XP_072227917.1,STRG0A92PHX.XP_072227918.1,STRG0A92PHX.XP_072228005.1,STRG0A92PHX.XP_072229…	XP_072217790.1,XP_072218352.1,XP_072218353.1,XP_072218589.1,XP_072219322.1,XP_072219332.1,XP_072224220.1,XP_072224460.1,XP_072226844.1,XP_072227210.1,XP_072227405.1,XP_072227917.1,XP_072227918.1,XP_072228005.1,XP_072229225.1,XP_072229681.1,XP_072230455.1,XP_072231598.1,XP_072232559.1,XP_072233030.1,XP_072234053.1,XP_072234848.1,XP_072236458.1,XP_072236513.1,XP_072237592.1,XP_072238801.1,XP_072241…	XP_072217790.1,XP_072218352.1,XP_072218353.1,XP_072218589.1,XP_072219322.1,XP_072219332.1,XP_072224220.1,XP_072224460.1,XP_072226844.1,XP_072227210.1,XP_072227405.1,XP_072227917.1,XP_072227918.1,XP_072228005.1,XP_072229225.1,XP_072229681.1,XP_072230455.1,XP_072231598.1,XP_072232559.1,XP_072233030.1,XP_072234053.1,XP_072234848.1,XP_072236458.1,XP_072236513.1,XP_072237592.1,XP_072238801.1,XP_072241…	1.020696594,0.875473047,0.981145946,0.988230944,0.711819282,1.171352021,0.80902815,0.625264047,0.748543366,1.358088216,0.898013685,1.381561862,1.399142951,0.918839936,0.74876796,1.077056543,0.602360955,0.682044556,2.312206733,0.939760752,0.879793017,1.009298905,1.082196409,0.750605651,0.843748802,0.863549595,0.871123654,0.738472846,1.357473333,0.890029535,0.942006884,0.801200701,0.895758156,0.756…	1.51597e+131	38, 0.0088	-1.89293
1P2vs1P4	GO Component	GO:0030133	Transport vesicle	58	538	2.12162	top	0.01	ks	STRG0A92PHX.XP_072217785.1,STRG0A92PHX.XP_072217967.1,STRG0A92PHX.XP_072218222.1,STRG0A92PHX.XP_072218354.1,STRG0A92PHX.XP_072218868.1,STRG0A92PHX.XP_072219220.1,STRG0A92PHX.XP_072219322.1,STRG0A92PHX.XP_072221154.1,STRG0A92PHX.XP_072221582.1,STRG0A92PHX.XP_072222507.1,STRG0A92PHX.XP_072222749.1,STRG0A92PHX.XP_072223395.1,STRG0A92PHX.XP_072225449.1,STRG0A92PHX.XP_072225967.1,STRG0A92PHX.XP_072226…	XP_072217785.1,XP_072217967.1,XP_072218222.1,XP_072218354.1,XP_072218868.1,XP_072219220.1,XP_072219322.1,XP_072221154.1,XP_072221582.1,XP_072222507.1,XP_072222749.1,XP_072223395.1,XP_072225449.1,XP_072225967.1,XP_072226389.1,XP_072226475.1,XP_072226954.1,XP_072227319.1,XP_072227974.1,XP_072228005.1,XP_072228251.1,XP_072228481.1,XP_072228922.1,XP_072229443.1,XP_072229828.1,XP_072230240.1,XP_072230…	XP_072217785.1,XP_072217967.1,XP_072218222.1,XP_072218354.1,XP_072218868.1,XP_072219220.1,XP_072219322.1,XP_072221154.1,XP_072221582.1,XP_072222507.1,XP_072222749.1,XP_072223395.1,XP_072225449.1,XP_072225967.1,XP_072226389.1,XP_072226475.1,XP_072226954.1,XP_072227319.1,XP_072227974.1,XP_072228005.1,XP_072228251.1,XP_072228481.1,XP_072228922.1,XP_072229443.1,XP_072229828.1,XP_072230240.1,XP_072230…	0.592631209,0.709766667,0.55230644,1.27756641,1.109328701,1.062398518,0.711819282,0.696817981,1.267242554,1.033378022,0.972568438,0.897315892,1.181698587,0.867230544,0.789491388,1.085015316,0.618022814,0.883322549,0.746284994,0.918839936,1.205633944,1.040883093,1.163423731,1.198582347,1.096511328,0.587477734,1.327167844,0.662523083,0.682044556,0.671155558,1.679336593,1.710846244,1.021647576,1.079…	226,482,177,2356,1824,1664,486,446,2323,1562,1336,1050,2070,940,699,1740,268,992,566,1132,2150,1585,1999,2127,1778,219,2492,373,413,395,3039,3070,1524,1718,1529,481,684,902,1007,443,644,777,1372,1953,938,1226,2423,1314,1200,731,187,1673,7,651,597,853,152,1735	58, 0.01	-2.12162
1P2vs1P4	STRING clusters	CL:3001	Mitochondrial translation, and Regulation of mitochondrial gene expression	50	169	0.358748	bottom	1.03e-05	ks	STRG0A92PHX.XP_072218696.1,STRG0A92PHX.XP_072218704.1,STRG0A92PHX.XP_072218723.1,STRG0A92PHX.XP_072221149.1,STRG0A92PHX.XP_072221971.1,STRG0A92PHX.XP_072222890.1,STRG0A92PHX.XP_072223467.1,STRG0A92PHX.XP_072224960.1,STRG0A92PHX.XP_072224978.1,STRG0A92PHX.XP_072225002.1,STRG0A92PHX.XP_072225257.1,STRG0A92PHX.XP_072225874.1,STRG0A92PHX.XP_072226118.1,STRG0A92PHX.XP_072226384.1,STRG0A92PHX.XP_072226…	XP_072218696.1,XP_072218704.1,XP_072218723.1,XP_072221149.1,XP_072221971.1,XP_072222890.1,XP_072223467.1,XP_072224960.1,XP_072224978.1,XP_072225002.1,XP_072225257.1,XP_072225874.1,XP_072226118.1,XP_072226384.1,XP_072226546.1,XP_072226876.1,XP_072226949.1,XP_072228120.1,XP_072229348.1,XP_072230278.1,XP_072230637.1,XP_072232344.1,XP_072234857.1,XP_072235844.1,XP_072236213.1,XP_072236214.1,XP_072236…	XP_072218696.1,XP_072218704.1,XP_072218723.1,XP_072221149.1,XP_072221971.1,XP_072222890.1,XP_072223467.1,XP_072224960.1,XP_072224978.1,XP_072225002.1,XP_072225257.1,XP_072225874.1,XP_072226118.1,XP_072226384.1,XP_072226546.1,XP_072226876.1,XP_072226949.1,XP_072228120.1,XP_072229348.1,XP_072230278.1,XP_072230637.1,XP_072232344.1,XP_072234857.1,XP_072235844.1,XP_072236213.1,XP_072236214.1,XP_072236…	2.250897805,1.478377038,1.681282321,1.512508099,2.925231816,1.611070925,1.136341423,0.986482692,1.136964261,3.047393158,1.529271961,1.461696402,1.784106923,1.72361547,1.097908106,1.18534907,1.367188233,1.386283792,1.564704374,1.47535311,1.683984982,1.774933324,1.716290236,1.198258095,2.023059637,1.456200383,1.246770015,1.579826803,1.287174532,1.253033611,1.154157955,1.406020511,1.553258869,1.4647…	3.33728e+198	50, 0.0000103	0.358748
1P2vs1P4	STRING clusters	CL:3002	Mitochondrial translation, and Regulation of mitochondrial gene expression	45	151	0.343921	bottom	4.99e-05	ks	STRG0A92PHX.XP_072218696.1,STRG0A92PHX.XP_072218704.1,STRG0A92PHX.XP_072218723.1,STRG0A92PHX.XP_072221149.1,STRG0A92PHX.XP_072222890.1,STRG0A92PHX.XP_072224960.1,STRG0A92PHX.XP_072224978.1,STRG0A92PHX.XP_072225002.1,STRG0A92PHX.XP_072225257.1,STRG0A92PHX.XP_072225874.1,STRG0A92PHX.XP_072226118.1,STRG0A92PHX.XP_072226384.1,STRG0A92PHX.XP_072226546.1,STRG0A92PHX.XP_072226876.1,STRG0A92PHX.XP_072226…	XP_072218696.1,XP_072218704.1,XP_072218723.1,XP_072221149.1,XP_072222890.1,XP_072224960.1,XP_072224978.1,XP_072225002.1,XP_072225257.1,XP_072225874.1,XP_072226118.1,XP_072226384.1,XP_072226546.1,XP_072226876.1,XP_072226949.1,XP_072228120.1,XP_072229348.1,XP_072230278.1,XP_072230637.1,XP_072232344.1,XP_072234857.1,XP_072235844.1,XP_072236213.1,XP_072236214.1,XP_072236859.1,XP_072238396.1,XP_072239…	XP_072218696.1,XP_072218704.1,XP_072218723.1,XP_072221149.1,XP_072222890.1,XP_072224960.1,XP_072224978.1,XP_072225002.1,XP_072225257.1,XP_072225874.1,XP_072226118.1,XP_072226384.1,XP_072226546.1,XP_072226876.1,XP_072226949.1,XP_072228120.1,XP_072229348.1,XP_072230278.1,XP_072230637.1,XP_072232344.1,XP_072234857.1,XP_072235844.1,XP_072236213.1,XP_072236214.1,XP_072236859.1,XP_072238396.1,XP_072239…	2.250897805,1.478377038,1.681282321,1.512508099,1.611070925,0.986482692,1.136964261,3.047393158,1.529271961,1.461696402,1.784106923,1.72361547,1.097908106,1.18534907,1.367188233,1.386283792,1.564704374,1.47535311,1.683984982,1.774933324,1.716290236,1.198258095,2.023059637,1.456200383,1.246770015,1.579826803,1.253033611,1.154157955,1.406020511,1.553258869,1.46473187,1.446001256,1.336072778,0.81766…	3.33728e+178	45, 0.0000499	0.343921
1P2vs1P4	STRING clusters	CL:3007	Mitochondrial translation, and Ribosomal large subunit binding	44	138	0.338458	bottom	4.99e-05	ks	STRG0A92PHX.XP_072218696.1,STRG0A92PHX.XP_072218704.1,STRG0A92PHX.XP_072218723.1,STRG0A92PHX.XP_072221149.1,STRG0A92PHX.XP_072222890.1,STRG0A92PHX.XP_072224960.1,STRG0A92PHX.XP_072224978.1,STRG0A92PHX.XP_072225002.1,STRG0A92PHX.XP_072225257.1,STRG0A92PHX.XP_072225874.1,STRG0A92PHX.XP_072226118.1,STRG0A92PHX.XP_072226384.1,STRG0A92PHX.XP_072226546.1,STRG0A92PHX.XP_072226876.1,STRG0A92PHX.XP_072226…	XP_072218696.1,XP_072218704.1,XP_072218723.1,XP_072221149.1,XP_072222890.1,XP_072224960.1,XP_072224978.1,XP_072225002.1,XP_072225257.1,XP_072225874.1,XP_072226118.1,XP_072226384.1,XP_072226546.1,XP_072226876.1,XP_072226949.1,XP_072228120.1,XP_072229348.1,XP_072230278.1,XP_072230637.1,XP_072234857.1,XP_072235844.1,XP_072236213.1,XP_072236214.1,XP_072236859.1,XP_072238396.1,XP_072239685.1,XP_072239…	XP_072218696.1,XP_072218704.1,XP_072218723.1,XP_072221149.1,XP_072222890.1,XP_072224960.1,XP_072224978.1,XP_072225002.1,XP_072225257.1,XP_072225874.1,XP_072226118.1,XP_072226384.1,XP_072226546.1,XP_072226876.1,XP_072226949.1,XP_072228120.1,XP_072229348.1,XP_072230278.1,XP_072230637.1,XP_072234857.1,XP_072235844.1,XP_072236213.1,XP_072236214.1,XP_072236859.1,XP_072238396.1,XP_072239685.1,XP_072239…	2.250897805,1.478377038,1.681282321,1.512508099,1.611070925,0.986482692,1.136964261,3.047393158,1.529271961,1.461696402,1.784106923,1.72361547,1.097908106,1.18534907,1.367188233,1.386283792,1.564704374,1.47535311,1.683984982,1.716290236,1.198258095,2.023059637,1.456200383,1.246770015,1.579826803,1.253033611,1.154157955,1.406020511,1.553258869,1.46473187,1.446001256,1.336072778,0.817666741,1.08775…	3.33728e+174	44, 0.0000499	0.338458
1P2vs1P4	STRING clusters	CL:3025	Mitochondrial translation termination	39	102	0.339163	bottom	4.99e-05	ks	STRG0A92PHX.XP_072218696.1,STRG0A92PHX.XP_072218704.1,STRG0A92PHX.XP_072218723.1,STRG0A92PHX.XP_072221149.1,STRG0A92PHX.XP_072222890.1,STRG0A92PHX.XP_072224960.1,STRG0A92PHX.XP_072225002.1,STRG0A92PHX.XP_072225257.1,STRG0A92PHX.XP_072225874.1,STRG0A92PHX.XP_072226118.1,STRG0A92PHX.XP_072226384.1,STRG0A92PHX.XP_072226546.1,STRG0A92PHX.XP_072226876.1,STRG0A92PHX.XP_072226949.1,STRG0A92PHX.XP_072228…	XP_072218696.1,XP_072218704.1,XP_072218723.1,XP_072221149.1,XP_072222890.1,XP_072224960.1,XP_072225002.1,XP_072225257.1,XP_072225874.1,XP_072226118.1,XP_072226384.1,XP_072226546.1,XP_072226876.1,XP_072226949.1,XP_072228120.1,XP_072229348.1,XP_072230278.1,XP_072230637.1,XP_072234857.1,XP_072235844.1,XP_072236213.1,XP_072236214.1,XP_072236859.1,XP_072238396.1,XP_072239685.1,XP_072239689.1,XP_072240…	XP_072218696.1,XP_072218704.1,XP_072218723.1,XP_072221149.1,XP_072222890.1,XP_072224960.1,XP_072225002.1,XP_072225257.1,XP_072225874.1,XP_072226118.1,XP_072226384.1,XP_072226546.1,XP_072226876.1,XP_072226949.1,XP_072228120.1,XP_072229348.1,XP_072230278.1,XP_072230637.1,XP_072234857.1,XP_072235844.1,XP_072236213.1,XP_072236214.1,XP_072236859.1,XP_072238396.1,XP_072239685.1,XP_072239689.1,XP_072240…	2.250897805,1.478377038,1.681282321,1.512508099,1.611070925,0.986482692,3.047393158,1.529271961,1.461696402,1.784106923,1.72361547,1.097908106,1.18534907,1.367188233,1.386283792,1.564704374,1.47535311,1.683984982,1.716290236,1.198258095,2.023059637,1.456200383,1.246770015,1.579826803,1.253033611,1.154157955,1.406020511,1.553258869,1.46473187,1.446001256,1.336072778,1.087757751,1.282249424,1.01116…	3.33728e+155	39, 0.0000499	0.339163
1P2vs1P4	STRING clusters	CL:3012	Mitochondrial translation	41	126	0.32143	bottom	5.01e-05	ks	STRG0A92PHX.XP_072218696.1,STRG0A92PHX.XP_072218704.1,STRG0A92PHX.XP_072218723.1,STRG0A92PHX.XP_072221149.1,STRG0A92PHX.XP_072222890.1,STRG0A92PHX.XP_072224960.1,STRG0A92PHX.XP_072225002.1,STRG0A92PHX.XP_072225257.1,STRG0A92PHX.XP_072225874.1,STRG0A92PHX.XP_072226118.1,STRG0A92PHX.XP_072226384.1,STRG0A92PHX.XP_072226546.1,STRG0A92PHX.XP_072226876.1,STRG0A92PHX.XP_072226949.1,STRG0A92PHX.XP_072228…	XP_072218696.1,XP_072218704.1,XP_072218723.1,XP_072221149.1,XP_072222890.1,XP_072224960.1,XP_072225002.1,XP_072225257.1,XP_072225874.1,XP_072226118.1,XP_072226384.1,XP_072226546.1,XP_072226876.1,XP_072226949.1,XP_072228120.1,XP_072229348.1,XP_072230278.1,XP_072230637.1,XP_072234857.1,XP_072235844.1,XP_072236213.1,XP_072236214.1,XP_072236859.1,XP_072238396.1,XP_072239685.1,XP_072239689.1,XP_072240…	XP_072218696.1,XP_072218704.1,XP_072218723.1,XP_072221149.1,XP_072222890.1,XP_072224960.1,XP_072225002.1,XP_072225257.1,XP_072225874.1,XP_072226118.1,XP_072226384.1,XP_072226546.1,XP_072226876.1,XP_072226949.1,XP_072228120.1,XP_072229348.1,XP_072230278.1,XP_072230637.1,XP_072234857.1,XP_072235844.1,XP_072236213.1,XP_072236214.1,XP_072236859.1,XP_072238396.1,XP_072239685.1,XP_072239689.1,XP_072240…	2.250897805,1.478377038,1.681282321,1.512508099,1.611070925,0.986482692,3.047393158,1.529271961,1.461696402,1.784106923,1.72361547,1.097908106,1.18534907,1.367188233,1.386283792,1.564704374,1.47535311,1.683984982,1.716290236,1.198258095,2.023059637,1.456200383,1.246770015,1.579826803,1.253033611,1.154157955,1.406020511,1.553258869,1.46473187,1.446001256,1.336072778,0.817666741,1.087757751,1.28224…	3.33728e+162	41, 0.0000501	0.32143
1P2vs1P4	STRING clusters	CL:3010	Mitochondrial translation	43	131	0.336458	bottom	6.47e-05	ks	STRG0A92PHX.XP_072218696.1,STRG0A92PHX.XP_072218704.1,STRG0A92PHX.XP_072218723.1,STRG0A92PHX.XP_072221149.1,STRG0A92PHX.XP_072222890.1,STRG0A92PHX.XP_072224960.1,STRG0A92PHX.XP_072224978.1,STRG0A92PHX.XP_072225002.1,STRG0A92PHX.XP_072225257.1,STRG0A92PHX.XP_072225874.1,STRG0A92PHX.XP_072226118.1,STRG0A92PHX.XP_072226384.1,STRG0A92PHX.XP_072226546.1,STRG0A92PHX.XP_072226876.1,STRG0A92PHX.XP_072226…	XP_072218696.1,XP_072218704.1,XP_072218723.1,XP_072221149.1,XP_072222890.1,XP_072224960.1,XP_072224978.1,XP_072225002.1,XP_072225257.1,XP_072225874.1,XP_072226118.1,XP_072226384.1,XP_072226546.1,XP_072226876.1,XP_072226949.1,XP_072228120.1,XP_072229348.1,XP_072230278.1,XP_072230637.1,XP_072234857.1,XP_072235844.1,XP_072236213.1,XP_072236214.1,XP_072236859.1,XP_072238396.1,XP_072239685.1,XP_072239…	XP_072218696.1,XP_072218704.1,XP_072218723.1,XP_072221149.1,XP_072222890.1,XP_072224960.1,XP_072224978.1,XP_072225002.1,XP_072225257.1,XP_072225874.1,XP_072226118.1,XP_072226384.1,XP_072226546.1,XP_072226876.1,XP_072226949.1,XP_072228120.1,XP_072229348.1,XP_072230278.1,XP_072230637.1,XP_072234857.1,XP_072235844.1,XP_072236213.1,XP_072236214.1,XP_072236859.1,XP_072238396.1,XP_072239685.1,XP_072239…	2.250897805,1.478377038,1.681282321,1.512508099,1.611070925,0.986482692,1.136964261,3.047393158,1.529271961,1.461696402,1.784106923,1.72361547,1.097908106,1.18534907,1.367188233,1.386283792,1.564704374,1.47535311,1.683984982,1.716290236,1.198258095,2.023059637,1.456200383,1.246770015,1.579826803,1.253033611,1.154157955,1.406020511,1.553258869,1.46473187,1.446001256,1.336072778,0.817666741,1.08775…	3.33728e+170	43, 0.0000647	0.336458
1P2vs1P4	STRING clusters	CL:3015	Mitochondrial translation termination	40	112	0.322439	bottom	7.02e-05	ks	STRG0A92PHX.XP_072218696.1,STRG0A92PHX.XP_072218704.1,STRG0A92PHX.XP_072218723.1,STRG0A92PHX.XP_072221149.1,STRG0A92PHX.XP_072222890.1,STRG0A92PHX.XP_072224960.1,STRG0A92PHX.XP_072225002.1,STRG0A92PHX.XP_072225257.1,STRG0A92PHX.XP_072225874.1,STRG0A92PHX.XP_072226118.1,STRG0A92PHX.XP_072226384.1,STRG0A92PHX.XP_072226546.1,STRG0A92PHX.XP_072226876.1,STRG0A92PHX.XP_072226949.1,STRG0A92PHX.XP_072228…	XP_072218696.1,XP_072218704.1,XP_072218723.1,XP_072221149.1,XP_072222890.1,XP_072224960.1,XP_072225002.1,XP_072225257.1,XP_072225874.1,XP_072226118.1,XP_072226384.1,XP_072226546.1,XP_072226876.1,XP_072226949.1,XP_072228120.1,XP_072229348.1,XP_072230278.1,XP_072230637.1,XP_072234857.1,XP_072235844.1,XP_072236213.1,XP_072236214.1,XP_072236859.1,XP_072238396.1,XP_072239685.1,XP_072239689.1,XP_072240…	XP_072218696.1,XP_072218704.1,XP_072218723.1,XP_072221149.1,XP_072222890.1,XP_072224960.1,XP_072225002.1,XP_072225257.1,XP_072225874.1,XP_072226118.1,XP_072226384.1,XP_072226546.1,XP_072226876.1,XP_072226949.1,XP_072228120.1,XP_072229348.1,XP_072230278.1,XP_072230637.1,XP_072234857.1,XP_072235844.1,XP_072236213.1,XP_072236214.1,XP_072236859.1,XP_072238396.1,XP_072239685.1,XP_072239689.1,XP_072240…	2.250897805,1.478377038,1.681282321,1.512508099,1.611070925,0.986482692,3.047393158,1.529271961,1.461696402,1.784106923,1.72361547,1.097908106,1.18534907,1.367188233,1.386283792,1.564704374,1.47535311,1.683984982,1.716290236,1.198258095,2.023059637,1.456200383,1.246770015,1.579826803,1.253033611,1.154157955,1.406020511,1.553258869,1.46473187,1.446001256,1.336072778,0.817666741,1.087757751,1.28224…	3.33728e+158	40, 0.0000702	0.322439
1P2vs1P4	STRING clusters	CL:3028	Mitochondrial translation termination	28	81	0.310008	bottom	8.61e-05	ks	STRG0A92PHX.XP_072218704.1,STRG0A92PHX.XP_072221149.1,STRG0A92PHX.XP_072222890.1,STRG0A92PHX.XP_072225874.1,STRG0A92PHX.XP_072226384.1,STRG0A92PHX.XP_072226876.1,STRG0A92PHX.XP_072226949.1,STRG0A92PHX.XP_072228120.1,STRG0A92PHX.XP_072229348.1,STRG0A92PHX.XP_072230278.1,STRG0A92PHX.XP_072230637.1,STRG0A92PHX.XP_072234857.1,STRG0A92PHX.XP_072235844.1,STRG0A92PHX.XP_072236213.1,STRG0A92PHX.XP_072236…	XP_072218704.1,XP_072221149.1,XP_072222890.1,XP_072225874.1,XP_072226384.1,XP_072226876.1,XP_072226949.1,XP_072228120.1,XP_072229348.1,XP_072230278.1,XP_072230637.1,XP_072234857.1,XP_072235844.1,XP_072236213.1,XP_072236214.1,XP_072236859.1,XP_072239689.1,XP_072240118.1,XP_072241594.1,XP_072242342.1,XP_072243018.1,XP_072246740.1,XP_072247408.1,XP_072249093.1,XP_072249998.1,XP_072250307.1,XP_072250…	XP_072218704.1,XP_072221149.1,XP_072222890.1,XP_072225874.1,XP_072226384.1,XP_072226876.1,XP_072226949.1,XP_072228120.1,XP_072229348.1,XP_072230278.1,XP_072230637.1,XP_072234857.1,XP_072235844.1,XP_072236213.1,XP_072236214.1,XP_072236859.1,XP_072239689.1,XP_072240118.1,XP_072241594.1,XP_072242342.1,XP_072243018.1,XP_072246740.1,XP_072247408.1,XP_072249093.1,XP_072249998.1,XP_072250307.1,XP_072250…	1.478377038,1.512508099,1.611070925,1.461696402,1.72361547,1.18534907,1.367188233,1.386283792,1.564704374,1.47535311,1.683984982,1.716290236,1.198258095,2.023059637,1.456200383,1.246770015,1.154157955,1.406020511,1.553258869,1.46473187,1.446001256,1.087757751,1.282249424,1.889480448,2.124030958,1.187343726,1.670951468,1.297378953	2.77628e+111	28, 0.0000861	0.310008
1P2vs1P4	STRING clusters	CL:3033	Mitochondrial translation termination	27	76	0.311127	bottom	0.00015	ks	STRG0A92PHX.XP_072218704.1,STRG0A92PHX.XP_072221149.1,STRG0A92PHX.XP_072222890.1,STRG0A92PHX.XP_072225874.1,STRG0A92PHX.XP_072226384.1,STRG0A92PHX.XP_072226876.1,STRG0A92PHX.XP_072226949.1,STRG0A92PHX.XP_072228120.1,STRG0A92PHX.XP_072229348.1,STRG0A92PHX.XP_072230278.1,STRG0A92PHX.XP_072230637.1,STRG0A92PHX.XP_072234857.1,STRG0A92PHX.XP_072235844.1,STRG0A92PHX.XP_072236213.1,STRG0A92PHX.XP_072236…	XP_072218704.1,XP_072221149.1,XP_072222890.1,XP_072225874.1,XP_072226384.1,XP_072226876.1,XP_072226949.1,XP_072228120.1,XP_072229348.1,XP_072230278.1,XP_072230637.1,XP_072234857.1,XP_072235844.1,XP_072236213.1,XP_072236859.1,XP_072239689.1,XP_072240118.1,XP_072241594.1,XP_072242342.1,XP_072243018.1,XP_072246740.1,XP_072247408.1,XP_072249093.1,XP_072249998.1,XP_072250307.1,XP_072250696.1,XP_072252…	XP_072218704.1,XP_072221149.1,XP_072222890.1,XP_072225874.1,XP_072226384.1,XP_072226876.1,XP_072226949.1,XP_072228120.1,XP_072229348.1,XP_072230278.1,XP_072230637.1,XP_072234857.1,XP_072235844.1,XP_072236213.1,XP_072236859.1,XP_072239689.1,XP_072240118.1,XP_072241594.1,XP_072242342.1,XP_072243018.1,XP_072246740.1,XP_072247408.1,XP_072249093.1,XP_072249998.1,XP_072250307.1,XP_072250696.1,XP_072252…	1.478377038,1.512508099,1.611070925,1.461696402,1.72361547,1.18534907,1.367188233,1.386283792,1.564704374,1.47535311,1.683984982,1.716290236,1.198258095,2.023059637,1.246770015,1.154157955,1.406020511,1.553258869,1.46473187,1.446001256,1.087757751,1.282249424,1.889480448,2.124030958,1.187343726,1.670951468,1.297378953	2.77628e+107	27, 0.00015	0.311127
1P2vs1P4	STRING clusters	CL:3043	Mitochondrial translation termination	22	55	0.333138	bottom	0.00037	ks	STRG0A92PHX.XP_072218704.1,STRG0A92PHX.XP_072221149.1,STRG0A92PHX.XP_072222890.1,STRG0A92PHX.XP_072226876.1,STRG0A92PHX.XP_072226949.1,STRG0A92PHX.XP_072228120.1,STRG0A92PHX.XP_072229348.1,STRG0A92PHX.XP_072230637.1,STRG0A92PHX.XP_072234857.1,STRG0A92PHX.XP_072235844.1,STRG0A92PHX.XP_072236213.1,STRG0A92PHX.XP_072236859.1,STRG0A92PHX.XP_072239689.1,STRG0A92PHX.XP_072240118.1,STRG0A92PHX.XP_072241…	XP_072218704.1,XP_072221149.1,XP_072222890.1,XP_072226876.1,XP_072226949.1,XP_072228120.1,XP_072229348.1,XP_072230637.1,XP_072234857.1,XP_072235844.1,XP_072236213.1,XP_072236859.1,XP_072239689.1,XP_072240118.1,XP_072241594.1,XP_072242342.1,XP_072243018.1,XP_072247408.1,XP_072249093.1,XP_072249998.1,XP_072250696.1,XP_072252335.1	XP_072218704.1,XP_072221149.1,XP_072222890.1,XP_072226876.1,XP_072226949.1,XP_072228120.1,XP_072229348.1,XP_072230637.1,XP_072234857.1,XP_072235844.1,XP_072236213.1,XP_072236859.1,XP_072239689.1,XP_072240118.1,XP_072241594.1,XP_072242342.1,XP_072243018.1,XP_072247408.1,XP_072249093.1,XP_072249998.1,XP_072250696.1,XP_072252335.1	1.478377038,1.512508099,1.611070925,1.18534907,1.367188233,1.386283792,1.564704374,1.683984982,1.716290236,1.198258095,2.023059637,1.246770015,1.154157955,1.406020511,1.553258869,1.46473187,1.446001256,1.282249424,1.889480448,2.124030958,1.670951468,1.297378953	2.77628e+87	22, 0.00037	0.333138
1P2vs1P4	STRING clusters	CL:1068	Formation of a pool of free 40S subunits	66	76	0.506541	bottom	0.00039	ks	STRG0A92PHX.XP_072218269.1,STRG0A92PHX.XP_072218362.1,STRG0A92PHX.XP_072218541.1,STRG0A92PHX.XP_072219128.1,STRG0A92PHX.XP_072219217.1,STRG0A92PHX.XP_072220281.1,STRG0A92PHX.XP_072220366.1,STRG0A92PHX.XP_072220621.1,STRG0A92PHX.XP_072220730.1,STRG0A92PHX.XP_072221319.1,STRG0A92PHX.XP_072222983.1,STRG0A92PHX.XP_072223123.1,STRG0A92PHX.XP_072223791.1,STRG0A92PHX.XP_072224009.1,STRG0A92PHX.XP_072224…	XP_072218269.1,XP_072218362.1,XP_072218541.1,XP_072219128.1,XP_072219217.1,XP_072220281.1,XP_072220366.1,XP_072220621.1,XP_072220730.1,XP_072221319.1,XP_072222983.1,XP_072223123.1,XP_072223791.1,XP_072224009.1,XP_072224124.1,XP_072224406.1,XP_072224516.1,XP_072224939.1,XP_072225159.1,XP_072226157.1,XP_072226299.1,XP_072226674.1,XP_072226693.1,XP_072227895.1,XP_072227906.1,XP_072228245.1,XP_072228…	XP_072218269.1,XP_072218362.1,XP_072218541.1,XP_072219128.1,XP_072219217.1,XP_072220281.1,XP_072220366.1,XP_072220621.1,XP_072220730.1,XP_072221319.1,XP_072222983.1,XP_072223123.1,XP_072223791.1,XP_072224009.1,XP_072224124.1,XP_072224406.1,XP_072224516.1,XP_072224939.1,XP_072225159.1,XP_072226157.1,XP_072226299.1,XP_072226674.1,XP_072226693.1,XP_072227895.1,XP_072227906.1,XP_072228245.1,XP_072228…	1.024011715,2.982510995,6.314069983,1.002009637,1.39350136,1.84741183,1.134910945,1.154689124,1.862438037,3.625753482,1.468872185,1.397013798,1.300205888,1.541291454,0.854509595,1.374993047,1.743069545,0.69974187,2.214931973,1.139955259,1.427197053,1.138565031,0.655862834,1.948218569,2.056699081,2.831891524,1.973691071,1.715073364,3.268808548,1.142209244,1.123125213,3.55919676,0.91916977,1.294491…	1.53634e+258	66, 0.00039	0.506541
1P2vs1P4	STRING clusters	CL:3036	Mitochondrial translation termination	25	71	0.302672	bottom	0.00039	ks	STRG0A92PHX.XP_072218704.1,STRG0A92PHX.XP_072221149.1,STRG0A92PHX.XP_072222890.1,STRG0A92PHX.XP_072225874.1,STRG0A92PHX.XP_072226876.1,STRG0A92PHX.XP_072226949.1,STRG0A92PHX.XP_072228120.1,STRG0A92PHX.XP_072229348.1,STRG0A92PHX.XP_072230637.1,STRG0A92PHX.XP_072234857.1,STRG0A92PHX.XP_072235844.1,STRG0A92PHX.XP_072236213.1,STRG0A92PHX.XP_072236859.1,STRG0A92PHX.XP_072239689.1,STRG0A92PHX.XP_072240…	XP_072218704.1,XP_072221149.1,XP_072222890.1,XP_072225874.1,XP_072226876.1,XP_072226949.1,XP_072228120.1,XP_072229348.1,XP_072230637.1,XP_072234857.1,XP_072235844.1,XP_072236213.1,XP_072236859.1,XP_072239689.1,XP_072240118.1,XP_072241594.1,XP_072242342.1,XP_072243018.1,XP_072246740.1,XP_072247408.1,XP_072249093.1,XP_072249998.1,XP_072250307.1,XP_072250696.1,XP_072252335.1	XP_072218704.1,XP_072221149.1,XP_072222890.1,XP_072225874.1,XP_072226876.1,XP_072226949.1,XP_072228120.1,XP_072229348.1,XP_072230637.1,XP_072234857.1,XP_072235844.1,XP_072236213.1,XP_072236859.1,XP_072239689.1,XP_072240118.1,XP_072241594.1,XP_072242342.1,XP_072243018.1,XP_072246740.1,XP_072247408.1,XP_072249093.1,XP_072249998.1,XP_072250307.1,XP_072250696.1,XP_072252335.1	1.478377038,1.512508099,1.611070925,1.461696402,1.18534907,1.367188233,1.386283792,1.564704374,1.683984982,1.716290236,1.198258095,2.023059637,1.246770015,1.154157955,1.406020511,1.553258869,1.46473187,1.446001256,1.087757751,1.282249424,1.889480448,2.124030958,1.187343726,1.670951468,1.297378953	2.77628e+99	25, 0.00039	0.302672
1P2vs1P4	STRING clusters	CL:1062	Formation of a pool of free 40S subunits	69	86	0.470379	bottom	0.00056	ks	STRG0A92PHX.XP_072218269.1,STRG0A92PHX.XP_072218362.1,STRG0A92PHX.XP_072218541.1,STRG0A92PHX.XP_072219128.1,STRG0A92PHX.XP_072219217.1,STRG0A92PHX.XP_072220281.1,STRG0A92PHX.XP_072220366.1,STRG0A92PHX.XP_072220621.1,STRG0A92PHX.XP_072220730.1,STRG0A92PHX.XP_072221319.1,STRG0A92PHX.XP_072222983.1,STRG0A92PHX.XP_072223123.1,STRG0A92PHX.XP_072223791.1,STRG0A92PHX.XP_072224009.1,STRG0A92PHX.XP_072224…	XP_072218269.1,XP_072218362.1,XP_072218541.1,XP_072219128.1,XP_072219217.1,XP_072220281.1,XP_072220366.1,XP_072220621.1,XP_072220730.1,XP_072221319.1,XP_072222983.1,XP_072223123.1,XP_072223791.1,XP_072224009.1,XP_072224124.1,XP_072224406.1,XP_072224516.1,XP_072224939.1,XP_072225159.1,XP_072226157.1,XP_072226299.1,XP_072226674.1,XP_072226693.1,XP_072226763.1,XP_072227895.1,XP_072227906.1,XP_072228…	XP_072218269.1,XP_072218362.1,XP_072218541.1,XP_072219128.1,XP_072219217.1,XP_072220281.1,XP_072220366.1,XP_072220621.1,XP_072220730.1,XP_072221319.1,XP_072222983.1,XP_072223123.1,XP_072223791.1,XP_072224009.1,XP_072224124.1,XP_072224406.1,XP_072224516.1,XP_072224939.1,XP_072225159.1,XP_072226157.1,XP_072226299.1,XP_072226674.1,XP_072226693.1,XP_072226763.1,XP_072227895.1,XP_072227906.1,XP_072228…	1.024011715,2.982510995,6.314069983,1.002009637,1.39350136,1.84741183,1.134910945,1.154689124,1.862438037,3.625753482,1.468872185,1.397013798,1.300205888,1.541291454,0.854509595,1.374993047,1.743069545,0.69974187,2.214931973,1.139955259,1.427197053,1.138565031,0.655862834,0.624940871,1.948218569,2.056699081,2.831891524,1.973691071,1.715073364,3.268808548,1.142209244,1.123125213,3.55919676,0.91916…	1536,3419,3444,1435,2619,3174,1900,1978,3181,3439,2757,2628,2403,2878,899,2583,3102,453,3329,1920,2684,1915,354,279,3231,3278,3407,3241,3075,3429,1927,1860,3438,1135,2390,1823,1762,3442,2119,3171,2093,3353,1144,2490,45,1359,657,3067,2579,3285,1204,2958,2697,2866,2061,3210,2466,3321,3192,3324,1518,3145,2717,3354,545,1191,2510,3110,3311	69, 0.00056	0.470379
1P2vs1P4	STRING clusters	CL:1064	Formation of a pool of free 40S subunits	67	81	0.49132	bottom	0.00056	ks	STRG0A92PHX.XP_072218269.1,STRG0A92PHX.XP_072218362.1,STRG0A92PHX.XP_072218541.1,STRG0A92PHX.XP_072219128.1,STRG0A92PHX.XP_072219217.1,STRG0A92PHX.XP_072220281.1,STRG0A92PHX.XP_072220366.1,STRG0A92PHX.XP_072220621.1,STRG0A92PHX.XP_072220730.1,STRG0A92PHX.XP_072221319.1,STRG0A92PHX.XP_072222983.1,STRG0A92PHX.XP_072223123.1,STRG0A92PHX.XP_072223791.1,STRG0A92PHX.XP_072224009.1,STRG0A92PHX.XP_072224…	XP_072218269.1,XP_072218362.1,XP_072218541.1,XP_072219128.1,XP_072219217.1,XP_072220281.1,XP_072220366.1,XP_072220621.1,XP_072220730.1,XP_072221319.1,XP_072222983.1,XP_072223123.1,XP_072223791.1,XP_072224009.1,XP_072224124.1,XP_072224406.1,XP_072224516.1,XP_072224939.1,XP_072225159.1,XP_072226157.1,XP_072226299.1,XP_072226674.1,XP_072226693.1,XP_072226763.1,XP_072227895.1,XP_072227906.1,XP_072228…	XP_072218269.1,XP_072218362.1,XP_072218541.1,XP_072219128.1,XP_072219217.1,XP_072220281.1,XP_072220366.1,XP_072220621.1,XP_072220730.1,XP_072221319.1,XP_072222983.1,XP_072223123.1,XP_072223791.1,XP_072224009.1,XP_072224124.1,XP_072224406.1,XP_072224516.1,XP_072224939.1,XP_072225159.1,XP_072226157.1,XP_072226299.1,XP_072226674.1,XP_072226693.1,XP_072226763.1,XP_072227895.1,XP_072227906.1,XP_072228…	1.024011715,2.982510995,6.314069983,1.002009637,1.39350136,1.84741183,1.134910945,1.154689124,1.862438037,3.625753482,1.468872185,1.397013798,1.300205888,1.541291454,0.854509595,1.374993047,1.743069545,0.69974187,2.214931973,1.139955259,1.427197053,1.138565031,0.655862834,0.624940871,1.948218569,2.056699081,2.831891524,1.973691071,1.715073364,3.268808548,1.142209244,1.123125213,3.55919676,0.91916…	1.53634e+261	67, 0.00056	0.49132
1P2vs1P4	STRING clusters	CL:1082	Formation of a pool of free 40S subunits	57	60	0.555268	bottom	0.00073	ks	STRG0A92PHX.XP_072218269.1,STRG0A92PHX.XP_072218362.1,STRG0A92PHX.XP_072218541.1,STRG0A92PHX.XP_072219217.1,STRG0A92PHX.XP_072220281.1,STRG0A92PHX.XP_072220366.1,STRG0A92PHX.XP_072220621.1,STRG0A92PHX.XP_072220730.1,STRG0A92PHX.XP_072221319.1,STRG0A92PHX.XP_072223123.1,STRG0A92PHX.XP_072223791.1,STRG0A92PHX.XP_072224009.1,STRG0A92PHX.XP_072224406.1,STRG0A92PHX.XP_072224939.1,STRG0A92PHX.XP_072225…	XP_072218269.1,XP_072218362.1,XP_072218541.1,XP_072219217.1,XP_072220281.1,XP_072220366.1,XP_072220621.1,XP_072220730.1,XP_072221319.1,XP_072223123.1,XP_072223791.1,XP_072224009.1,XP_072224406.1,XP_072224939.1,XP_072225159.1,XP_072226157.1,XP_072226299.1,XP_072226674.1,XP_072226693.1,XP_072227895.1,XP_072227906.1,XP_072228245.1,XP_072228275.1,XP_072229492.1,XP_072229693.1,XP_072231139.1,XP_072232…	XP_072218269.1,XP_072218362.1,XP_072218541.1,XP_072219217.1,XP_072220281.1,XP_072220366.1,XP_072220621.1,XP_072220730.1,XP_072221319.1,XP_072223123.1,XP_072223791.1,XP_072224009.1,XP_072224406.1,XP_072224939.1,XP_072225159.1,XP_072226157.1,XP_072226299.1,XP_072226674.1,XP_072226693.1,XP_072227895.1,XP_072227906.1,XP_072228245.1,XP_072228275.1,XP_072229492.1,XP_072229693.1,XP_072231139.1,XP_072232…	1.024011715,2.982510995,6.314069983,1.39350136,1.84741183,1.134910945,1.154689124,1.862438037,3.625753482,1.397013798,1.300205888,1.541291454,1.374993047,0.69974187,2.214931973,1.139955259,1.427197053,1.138565031,0.655862834,1.948218569,2.056699081,2.831891524,1.973691071,1.715073364,3.268808548,1.142209244,1.123125213,3.55919676,0.91916977,1.294491704,1.090761525,4.49568234,1.841644722,1.1877782…	1.53634e+223	57, 0.00073	0.555268
1P2vs1P4	STRING clusters	CL:1087	Formation of a pool of free 40S subunits	53	55	0.563503	bottom	0.00075	ks	STRG0A92PHX.XP_072218269.1,STRG0A92PHX.XP_072218362.1,STRG0A92PHX.XP_072218541.1,STRG0A92PHX.XP_072219217.1,STRG0A92PHX.XP_072220281.1,STRG0A92PHX.XP_072220366.1,STRG0A92PHX.XP_072220621.1,STRG0A92PHX.XP_072220730.1,STRG0A92PHX.XP_072221319.1,STRG0A92PHX.XP_072223123.1,STRG0A92PHX.XP_072223791.1,STRG0A92PHX.XP_072224009.1,STRG0A92PHX.XP_072225159.1,STRG0A92PHX.XP_072226157.1,STRG0A92PHX.XP_072226…	XP_072218269.1,XP_072218362.1,XP_072218541.1,XP_072219217.1,XP_072220281.1,XP_072220366.1,XP_072220621.1,XP_072220730.1,XP_072221319.1,XP_072223123.1,XP_072223791.1,XP_072224009.1,XP_072225159.1,XP_072226157.1,XP_072226299.1,XP_072226674.1,XP_072226693.1,XP_072227895.1,XP_072227906.1,XP_072228245.1,XP_072228275.1,XP_072229492.1,XP_072231139.1,XP_072232092.1,XP_072232670.1,XP_072233559.1,XP_072233…	XP_072218269.1,XP_072218362.1,XP_072218541.1,XP_072219217.1,XP_072220281.1,XP_072220366.1,XP_072220621.1,XP_072220730.1,XP_072221319.1,XP_072223123.1,XP_072223791.1,XP_072224009.1,XP_072225159.1,XP_072226157.1,XP_072226299.1,XP_072226674.1,XP_072226693.1,XP_072227895.1,XP_072227906.1,XP_072228245.1,XP_072228275.1,XP_072229492.1,XP_072231139.1,XP_072232092.1,XP_072232670.1,XP_072233559.1,XP_072233…	1.024011715,2.982510995,6.314069983,1.39350136,1.84741183,1.134910945,1.154689124,1.862438037,3.625753482,1.397013798,1.300205888,1.541291454,2.214931973,1.139955259,1.427197053,1.138565031,0.655862834,1.948218569,2.056699081,2.831891524,1.973691071,1.715073364,1.142209244,1.123125213,3.55919676,0.91916977,1.294491704,1.090761525,4.49568234,1.841644722,1.187778256,2.337273935,0.921075603,0.979746…	1.53634e+208	53, 0.00075	0.563503
1P2vs1P4	STRING clusters	CL:1057	Formation of a pool of free 40S subunits	73	92	0.43953	bottom	0.0011	ks	STRG0A92PHX.XP_072218021.1,STRG0A92PHX.XP_072218269.1,STRG0A92PHX.XP_072218362.1,STRG0A92PHX.XP_072218541.1,STRG0A92PHX.XP_072219128.1,STRG0A92PHX.XP_072219217.1,STRG0A92PHX.XP_072220281.1,STRG0A92PHX.XP_072220366.1,STRG0A92PHX.XP_072220621.1,STRG0A92PHX.XP_072220730.1,STRG0A92PHX.XP_072221319.1,STRG0A92PHX.XP_072222983.1,STRG0A92PHX.XP_072223123.1,STRG0A92PHX.XP_072223600.1,STRG0A92PHX.XP_072223…	XP_072218021.1,XP_072218269.1,XP_072218362.1,XP_072218541.1,XP_072219128.1,XP_072219217.1,XP_072220281.1,XP_072220366.1,XP_072220621.1,XP_072220730.1,XP_072221319.1,XP_072222983.1,XP_072223123.1,XP_072223600.1,XP_072223791.1,XP_072224009.1,XP_072224124.1,XP_072224406.1,XP_072224516.1,XP_072224939.1,XP_072225159.1,XP_072226157.1,XP_072226299.1,XP_072226674.1,XP_072226693.1,XP_072226763.1,XP_072227…	XP_072218021.1,XP_072218269.1,XP_072218362.1,XP_072218541.1,XP_072219128.1,XP_072219217.1,XP_072220281.1,XP_072220366.1,XP_072220621.1,XP_072220730.1,XP_072221319.1,XP_072222983.1,XP_072223123.1,XP_072223600.1,XP_072223791.1,XP_072224009.1,XP_072224124.1,XP_072224406.1,XP_072224516.1,XP_072224939.1,XP_072225159.1,XP_072226157.1,XP_072226299.1,XP_072226674.1,XP_072226693.1,XP_072226763.1,XP_072227…	0.695253203,1.024011715,2.982510995,6.314069983,1.002009637,1.39350136,1.84741183,1.134910945,1.154689124,1.862438037,3.625753482,1.468872185,1.397013798,1.064733254,1.300205888,1.541291454,0.854509595,1.374993047,1.743069545,0.69974187,2.214931973,1.139955259,1.427197053,1.138565031,0.655862834,0.624940871,1.948218569,2.056699081,2.831891524,1.973691071,1.715073364,3.268808548,1.142209244,1.1231…	440,1536,3419,3444,1435,2619,3174,1900,1978,3181,3439,2757,2628,1672,2403,2878,899,2583,3102,453,3329,1920,2684,1915,354,279,3231,3278,3407,3241,3075,3429,1927,1860,3438,1135,2390,1823,1762,3442,2119,3171,3251,2093,3353,1144,2490,45,121,1359,657,3067,2579,3285,1204,2958,2697,2866,2061,3210,2466,3321,3192,3324,1518,3145,2717,3354,545,1191,2510,3110,3311	73, 0.0011	0.43953
1P2vs1P4	STRING clusters	CL:1077	Formation of a pool of free 40S subunits	60	65	0.529259	bottom	0.0011	ks	STRG0A92PHX.XP_072218269.1,STRG0A92PHX.XP_072218362.1,STRG0A92PHX.XP_072218541.1,STRG0A92PHX.XP_072219128.1,STRG0A92PHX.XP_072219217.1,STRG0A92PHX.XP_072220281.1,STRG0A92PHX.XP_072220366.1,STRG0A92PHX.XP_072220621.1,STRG0A92PHX.XP_072220730.1,STRG0A92PHX.XP_072221319.1,STRG0A92PHX.XP_072223123.1,STRG0A92PHX.XP_072223791.1,STRG0A92PHX.XP_072224009.1,STRG0A92PHX.XP_072224124.1,STRG0A92PHX.XP_072224…	XP_072218269.1,XP_072218362.1,XP_072218541.1,XP_072219128.1,XP_072219217.1,XP_072220281.1,XP_072220366.1,XP_072220621.1,XP_072220730.1,XP_072221319.1,XP_072223123.1,XP_072223791.1,XP_072224009.1,XP_072224124.1,XP_072224406.1,XP_072224516.1,XP_072224939.1,XP_072225159.1,XP_072226157.1,XP_072226299.1,XP_072226674.1,XP_072226693.1,XP_072227895.1,XP_072227906.1,XP_072228245.1,XP_072228275.1,XP_072229…	XP_072218269.1,XP_072218362.1,XP_072218541.1,XP_072219128.1,XP_072219217.1,XP_072220281.1,XP_072220366.1,XP_072220621.1,XP_072220730.1,XP_072221319.1,XP_072223123.1,XP_072223791.1,XP_072224009.1,XP_072224124.1,XP_072224406.1,XP_072224516.1,XP_072224939.1,XP_072225159.1,XP_072226157.1,XP_072226299.1,XP_072226674.1,XP_072226693.1,XP_072227895.1,XP_072227906.1,XP_072228245.1,XP_072228275.1,XP_072229…	1.024011715,2.982510995,6.314069983,1.002009637,1.39350136,1.84741183,1.134910945,1.154689124,1.862438037,3.625753482,1.397013798,1.300205888,1.541291454,0.854509595,1.374993047,1.743069545,0.69974187,2.214931973,1.139955259,1.427197053,1.138565031,0.655862834,1.948218569,2.056699081,2.831891524,1.973691071,1.715073364,3.268808548,1.142209244,1.123125213,3.55919676,0.91916977,1.294491704,1.090761…	1.53634e+234	60, 0.0011	0.529259
1P2vs1P4	STRING clusters	CL:16312	Mixed, incl. MTOR signalling, and Signaling by Hippo	19	122	3.56679	top	0.0012	afc	STRG0A92PHX.XP_072219324.1,STRG0A92PHX.XP_072220825.1,STRG0A92PHX.XP_072220985.1,STRG0A92PHX.XP_072224011.1,STRG0A92PHX.XP_072226069.1,STRG0A92PHX.XP_072226448.1,STRG0A92PHX.XP_072227351.1,STRG0A92PHX.XP_072228933.1,STRG0A92PHX.XP_072230455.1,STRG0A92PHX.XP_072235012.1,STRG0A92PHX.XP_072237576.1,STRG0A92PHX.XP_072238376.1,STRG0A92PHX.XP_072244516.1,STRG0A92PHX.XP_072248083.1,STRG0A92PHX.XP_072248…	XP_072219324.1,XP_072220825.1,XP_072220985.1,XP_072224011.1,XP_072226069.1,XP_072226448.1,XP_072227351.1,XP_072228933.1,XP_072230455.1,XP_072235012.1,XP_072237576.1,XP_072238376.1,XP_072244516.1,XP_072248083.1,XP_072248293.1,XP_072248985.1,XP_072249162.1,XP_072251025.1,XP_072252261.1	XP_072219324.1,XP_072220825.1,XP_072220985.1,XP_072224011.1,XP_072226069.1,XP_072226448.1,XP_072227351.1,XP_072228933.1,XP_072230455.1,XP_072235012.1,XP_072237576.1,XP_072238376.1,XP_072244516.1,XP_072248083.1,XP_072248293.1,XP_072248985.1,XP_072249162.1,XP_072251025.1,XP_072252261.1	0.938042536,0.339969523,0.604291591,0.605888915,0.695860493,0.95649437,0.771969647,1.336954088,0.602360955,0.79837064,0.573856451,1.572532714,0.933657969,0.518589947,0.691998485,0.59758423,0.849065106,0.642338562,0.363677642	1211,24,247,251,442,1280,639,2514,242,723,201,2917,1197,136,433,237,886,316,29	19, 0.0012	-3.56679
1P2vs1P4	STRING clusters	CL:1089	Formation of a pool of free 40S subunits	48	50	0.509117	bottom	0.0013	ks	STRG0A92PHX.XP_072218269.1,STRG0A92PHX.XP_072218362.1,STRG0A92PHX.XP_072220281.1,STRG0A92PHX.XP_072220366.1,STRG0A92PHX.XP_072221319.1,STRG0A92PHX.XP_072223123.1,STRG0A92PHX.XP_072223791.1,STRG0A92PHX.XP_072224009.1,STRG0A92PHX.XP_072225159.1,STRG0A92PHX.XP_072226157.1,STRG0A92PHX.XP_072226299.1,STRG0A92PHX.XP_072226674.1,STRG0A92PHX.XP_072226693.1,STRG0A92PHX.XP_072227895.1,STRG0A92PHX.XP_072227…	XP_072218269.1,XP_072218362.1,XP_072220281.1,XP_072220366.1,XP_072221319.1,XP_072223123.1,XP_072223791.1,XP_072224009.1,XP_072225159.1,XP_072226157.1,XP_072226299.1,XP_072226674.1,XP_072226693.1,XP_072227895.1,XP_072227906.1,XP_072228245.1,XP_072228275.1,XP_072229492.1,XP_072231139.1,XP_072232092.1,XP_072232670.1,XP_072233559.1,XP_072233822.1,XP_072234453.1,XP_072234634.1,XP_072236676.1,XP_072237…	XP_072218269.1,XP_072218362.1,XP_072220281.1,XP_072220366.1,XP_072221319.1,XP_072223123.1,XP_072223791.1,XP_072224009.1,XP_072225159.1,XP_072226157.1,XP_072226299.1,XP_072226674.1,XP_072226693.1,XP_072227895.1,XP_072227906.1,XP_072228245.1,XP_072228275.1,XP_072229492.1,XP_072231139.1,XP_072232092.1,XP_072232670.1,XP_072233559.1,XP_072233822.1,XP_072234453.1,XP_072234634.1,XP_072236676.1,XP_072237…	1.024011715,2.982510995,1.84741183,1.134910945,3.625753482,1.397013798,1.300205888,1.541291454,2.214931973,1.139955259,1.427197053,1.138565031,0.655862834,1.948218569,2.056699081,2.831891524,1.973691071,1.715073364,1.142209244,1.123125213,3.55919676,0.91916977,1.294491704,1.090761525,4.49568234,1.841644722,1.187778256,2.337273935,0.921075603,0.979746457,1.704616308,1.373048306,2.069950301,0.93675…	1.53634e+189	48, 0.0013	0.509117
1P2vs1P4	STRING clusters	CL:1072	Formation of a pool of free 40S subunits	63	70	0.508387	bottom	0.0015	ks	STRG0A92PHX.XP_072218269.1,STRG0A92PHX.XP_072218362.1,STRG0A92PHX.XP_072218541.1,STRG0A92PHX.XP_072219128.1,STRG0A92PHX.XP_072219217.1,STRG0A92PHX.XP_072220281.1,STRG0A92PHX.XP_072220366.1,STRG0A92PHX.XP_072220621.1,STRG0A92PHX.XP_072220730.1,STRG0A92PHX.XP_072221319.1,STRG0A92PHX.XP_072222983.1,STRG0A92PHX.XP_072223123.1,STRG0A92PHX.XP_072223791.1,STRG0A92PHX.XP_072224009.1,STRG0A92PHX.XP_072224…	XP_072218269.1,XP_072218362.1,XP_072218541.1,XP_072219128.1,XP_072219217.1,XP_072220281.1,XP_072220366.1,XP_072220621.1,XP_072220730.1,XP_072221319.1,XP_072222983.1,XP_072223123.1,XP_072223791.1,XP_072224009.1,XP_072224124.1,XP_072224406.1,XP_072224516.1,XP_072224939.1,XP_072225159.1,XP_072226157.1,XP_072226299.1,XP_072226674.1,XP_072226693.1,XP_072227895.1,XP_072227906.1,XP_072228245.1,XP_072228…	XP_072218269.1,XP_072218362.1,XP_072218541.1,XP_072219128.1,XP_072219217.1,XP_072220281.1,XP_072220366.1,XP_072220621.1,XP_072220730.1,XP_072221319.1,XP_072222983.1,XP_072223123.1,XP_072223791.1,XP_072224009.1,XP_072224124.1,XP_072224406.1,XP_072224516.1,XP_072224939.1,XP_072225159.1,XP_072226157.1,XP_072226299.1,XP_072226674.1,XP_072226693.1,XP_072227895.1,XP_072227906.1,XP_072228245.1,XP_072228…	1.024011715,2.982510995,6.314069983,1.002009637,1.39350136,1.84741183,1.134910945,1.154689124,1.862438037,3.625753482,1.468872185,1.397013798,1.300205888,1.541291454,0.854509595,1.374993047,1.743069545,0.69974187,2.214931973,1.139955259,1.427197053,1.138565031,0.655862834,1.948218569,2.056699081,2.831891524,1.973691071,1.715073364,3.268808548,1.142209244,1.123125213,3.55919676,0.91916977,1.294491…	1.53634e+246	63, 0.0015	0.508387
1P2vs1P4	STRING clusters	CL:1091	Cytosolic large ribosomal subunit, and Cytosolic small ribosomal subunit	28	30	0.56842	bottom	0.0015	ks	STRG0A92PHX.XP_072218362.1,STRG0A92PHX.XP_072220281.1,STRG0A92PHX.XP_072221319.1,STRG0A92PHX.XP_072223791.1,STRG0A92PHX.XP_072225159.1,STRG0A92PHX.XP_072226299.1,STRG0A92PHX.XP_072226674.1,STRG0A92PHX.XP_072227906.1,STRG0A92PHX.XP_072228245.1,STRG0A92PHX.XP_072228275.1,STRG0A92PHX.XP_072229492.1,STRG0A92PHX.XP_072231139.1,STRG0A92PHX.XP_072234453.1,STRG0A92PHX.XP_072239366.1,STRG0A92PHX.XP_072240…	XP_072218362.1,XP_072220281.1,XP_072221319.1,XP_072223791.1,XP_072225159.1,XP_072226299.1,XP_072226674.1,XP_072227906.1,XP_072228245.1,XP_072228275.1,XP_072229492.1,XP_072231139.1,XP_072234453.1,XP_072239366.1,XP_072240983.1,XP_072241163.1,XP_072242022.1,XP_072242487.1,XP_072246337.1,XP_072246998.1,XP_072250266.1,XP_072250267.1,XP_072251484.1,XP_072251507.1,XP_072251958.1,XP_072252147.1,XP_072252…	XP_072218362.1,XP_072220281.1,XP_072221319.1,XP_072223791.1,XP_072225159.1,XP_072226299.1,XP_072226674.1,XP_072227906.1,XP_072228245.1,XP_072228275.1,XP_072229492.1,XP_072231139.1,XP_072234453.1,XP_072239366.1,XP_072240983.1,XP_072241163.1,XP_072242022.1,XP_072242487.1,XP_072246337.1,XP_072246998.1,XP_072250266.1,XP_072250267.1,XP_072251484.1,XP_072251507.1,XP_072251958.1,XP_072252147.1,XP_072252…	2.982510995,1.84741183,3.625753482,1.300205888,2.214931973,1.427197053,1.138565031,2.056699081,2.831891524,1.973691071,1.715073364,1.142209244,1.090761525,0.979746457,1.704616308,1.373048306,2.069950301,1.604986281,1.907323581,2.174830903,1.020959126,1.808037323,2.344781744,0.735591917,0.931628269,1.335851254,1.755889037,2.14784294	3.41932e+110	28, 0.0015	0.56842
1P2vs1P4	STRING clusters	CL:42173	Mixed, incl. Protein phosphatase 1 binding, and Structural constituent of eye lens	3	22	7.32438	top	0.0015	afc	STRG0A92PHX.XP_072224415.1,STRG0A92PHX.XP_072232162.1,STRG0A92PHX.XP_072232485.1	XP_072224415.1,XP_072232162.1,XP_072232485.1	XP_072224415.1,XP_072232162.1,XP_072232485.1	0.445956728,0.260649809,0.285092122	70,11,13	3, 0.0015	-7.32438
1P2vs1P4	STRING clusters	CL:1090	Formation of a pool of free 40S subunits	41	43	0.534117	bottom	0.0025	ks	STRG0A92PHX.XP_072218362.1,STRG0A92PHX.XP_072220281.1,STRG0A92PHX.XP_072220366.1,STRG0A92PHX.XP_072221319.1,STRG0A92PHX.XP_072223123.1,STRG0A92PHX.XP_072223791.1,STRG0A92PHX.XP_072225159.1,STRG0A92PHX.XP_072226157.1,STRG0A92PHX.XP_072226299.1,STRG0A92PHX.XP_072226674.1,STRG0A92PHX.XP_072226693.1,STRG0A92PHX.XP_072227906.1,STRG0A92PHX.XP_072228245.1,STRG0A92PHX.XP_072228275.1,STRG0A92PHX.XP_072229…	XP_072218362.1,XP_072220281.1,XP_072220366.1,XP_072221319.1,XP_072223123.1,XP_072223791.1,XP_072225159.1,XP_072226157.1,XP_072226299.1,XP_072226674.1,XP_072226693.1,XP_072227906.1,XP_072228245.1,XP_072228275.1,XP_072229492.1,XP_072231139.1,XP_072232092.1,XP_072232670.1,XP_072233822.1,XP_072234453.1,XP_072234634.1,XP_072238374.1,XP_072239366.1,XP_072240983.1,XP_072241163.1,XP_072242022.1,XP_072242…	XP_072218362.1,XP_072220281.1,XP_072220366.1,XP_072221319.1,XP_072223123.1,XP_072223791.1,XP_072225159.1,XP_072226157.1,XP_072226299.1,XP_072226674.1,XP_072226693.1,XP_072227906.1,XP_072228245.1,XP_072228275.1,XP_072229492.1,XP_072231139.1,XP_072232092.1,XP_072232670.1,XP_072233822.1,XP_072234453.1,XP_072234634.1,XP_072238374.1,XP_072239366.1,XP_072240983.1,XP_072241163.1,XP_072242022.1,XP_072242…	2.982510995,1.84741183,1.134910945,3.625753482,1.397013798,1.300205888,2.214931973,1.139955259,1.427197053,1.138565031,0.655862834,2.056699081,2.831891524,1.973691071,1.715073364,1.142209244,1.123125213,3.55919676,1.294491704,1.090761525,4.49568234,0.921075603,0.979746457,1.704616308,1.373048306,2.069950301,0.936756863,1.604986281,1.535899107,1.907323581,1.32051394,2.174830903,1.87296206,1.020959…	3.41932e+161	41, 0.0025	0.534117
1P2vs1P4	STRING clusters	CL:63045	Mostly uncharacterized, incl. Negative regulation of myeloid cell differentiation, and Calcium-dependent phospholipid binding	9	146	4.69521	top	0.0026	afc	STRG0A92PHX.XP_072218901.1,STRG0A92PHX.XP_072220264.1,STRG0A92PHX.XP_072230160.1,STRG0A92PHX.XP_072234244.1,STRG0A92PHX.XP_072234525.1,STRG0A92PHX.XP_072234911.1,STRG0A92PHX.XP_072242921.1,STRG0A92PHX.XP_072247020.1,STRG0A92PHX.XP_072249850.1	XP_072218901.1,XP_072220264.1,XP_072230160.1,XP_072234244.1,XP_072234525.1,XP_072234911.1,XP_072242921.1,XP_072247020.1,XP_072249850.1	XP_072218901.1,XP_072220264.1,XP_072230160.1,XP_072234244.1,XP_072234525.1,XP_072234911.1,XP_072242921.1,XP_072247020.1,XP_072249850.1	0.48381887,0.702100426,0.615879817,0.485405477,0.709150971,0.471486989,0.599019157,1.141327078,0.455227786	97,462,265,100,480,87,238,1923,78	9, 0.0026	-4.69521
1P2vs1P4	STRING clusters	CL:6760	Proteasome complex	46	64	2.439	top	0.0037	ks	STRG0A92PHX.XP_072218538.1,STRG0A92PHX.XP_072218623.1,STRG0A92PHX.XP_072218957.1,STRG0A92PHX.XP_072219769.1,STRG0A92PHX.XP_072219879.1,STRG0A92PHX.XP_072219895.1,STRG0A92PHX.XP_072221186.1,STRG0A92PHX.XP_072221618.1,STRG0A92PHX.XP_072223658.1,STRG0A92PHX.XP_072224001.1,STRG0A92PHX.XP_072224682.1,STRG0A92PHX.XP_072224686.1,STRG0A92PHX.XP_072225946.1,STRG0A92PHX.XP_072226790.1,STRG0A92PHX.XP_072226…	XP_072218538.1,XP_072218623.1,XP_072218957.1,XP_072219769.1,XP_072219879.1,XP_072219895.1,XP_072221186.1,XP_072221618.1,XP_072223658.1,XP_072224001.1,XP_072224682.1,XP_072224686.1,XP_072225946.1,XP_072226790.1,XP_072226792.1,XP_072227101.1,XP_072227330.1,XP_072228121.1,XP_072228336.1,XP_072229121.1,XP_072229126.1,XP_072229707.1,XP_072232238.1,XP_072234061.1,XP_072234604.1,XP_072234621.1,XP_072236…	XP_072218538.1,XP_072218623.1,XP_072218957.1,XP_072219769.1,XP_072219879.1,XP_072219895.1,XP_072221186.1,XP_072221618.1,XP_072223658.1,XP_072224001.1,XP_072224682.1,XP_072224686.1,XP_072225946.1,XP_072226790.1,XP_072226792.1,XP_072227101.1,XP_072227330.1,XP_072228121.1,XP_072228336.1,XP_072229121.1,XP_072229126.1,XP_072229707.1,XP_072232238.1,XP_072234061.1,XP_072234604.1,XP_072234621.1,XP_072236…	0.801019884,1.197865072,1.008862838,1.244520997,0.824963471,0.795987534,0.629841901,0.767808376,0.820596071,1.006233712,0.705128267,0.757178333,0.310120105,0.937967791,0.573228293,1.058979527,0.642840973,0.831435767,0.844102396,0.746354491,0.944480902,0.931077711,0.965541007,0.823055425,0.363308432,0.379988003,0.984868812,0.484066479,0.924972118,1.036488799,0.894702643,0.559990611,1.150376927,0.8…	730,2124,1464,2266,802,718,288,627,793,1452,468,599,20,1210,200,1649,318,822,866,567,1232,1188,1310,796,28,37,1379,99,1163,1571,1039,186,1957,1015,1072,2744,655,778,457,2381,2191,1973,417,383,1522,3330	46, 0.0037	-2.439
1P2vs1P4	STRING clusters	CL:1054	SRP-dependent cotranslational protein targeting to membrane	80	103	0.396795	bottom	0.0074	ks	STRG0A92PHX.XP_072218021.1,STRG0A92PHX.XP_072218269.1,STRG0A92PHX.XP_072218362.1,STRG0A92PHX.XP_072218541.1,STRG0A92PHX.XP_072219128.1,STRG0A92PHX.XP_072219217.1,STRG0A92PHX.XP_072220281.1,STRG0A92PHX.XP_072220366.1,STRG0A92PHX.XP_072220621.1,STRG0A92PHX.XP_072220730.1,STRG0A92PHX.XP_072221319.1,STRG0A92PHX.XP_072221404.1,STRG0A92PHX.XP_072222983.1,STRG0A92PHX.XP_072223123.1,STRG0A92PHX.XP_072223…	XP_072218021.1,XP_072218269.1,XP_072218362.1,XP_072218541.1,XP_072219128.1,XP_072219217.1,XP_072220281.1,XP_072220366.1,XP_072220621.1,XP_072220730.1,XP_072221319.1,XP_072221404.1,XP_072222983.1,XP_072223123.1,XP_072223600.1,XP_072223791.1,XP_072224009.1,XP_072224124.1,XP_072224406.1,XP_072224516.1,XP_072224939.1,XP_072225159.1,XP_072226157.1,XP_072226299.1,XP_072226515.1,XP_072226674.1,XP_072226…	XP_072218021.1,XP_072218269.1,XP_072218362.1,XP_072218541.1,XP_072219128.1,XP_072219217.1,XP_072220281.1,XP_072220366.1,XP_072220621.1,XP_072220730.1,XP_072221319.1,XP_072221404.1,XP_072222983.1,XP_072223123.1,XP_072223600.1,XP_072223791.1,XP_072224009.1,XP_072224124.1,XP_072224406.1,XP_072224516.1,XP_072224939.1,XP_072225159.1,XP_072226157.1,XP_072226299.1,XP_072226515.1,XP_072226674.1,XP_072226…	0.695253203,1.024011715,2.982510995,6.314069983,1.002009637,1.39350136,1.84741183,1.134910945,1.154689124,1.862438037,3.625753482,1.00179236,1.468872185,1.397013798,1.064733254,1.300205888,1.541291454,0.854509595,1.374993047,1.743069545,0.69974187,2.214931973,1.139955259,1.427197053,1.114916478,1.138565031,0.655862834,0.624940871,1.948218569,2.056699081,2.831891524,1.973691071,1.715073364,3.26880…	440,1536,3419,3444,1435,2619,3174,1900,1978,3181,3439,1433,2757,2628,1672,2403,2878,899,2583,3102,453,3329,1920,2684,1842,1915,354,279,3231,3278,3407,3241,3075,3429,1927,1860,3438,1135,2390,1823,1762,3442,2119,3171,3251,2093,3353,1144,2490,45,121,1359,1610,657,3067,2579,3285,1204,2958,2697,2146,2866,2061,3210,2466,3321,3192,1062,1496,3324,1518,3145,2717,2805,3354,545,1191,2510,3110,3311	80, 0.0074	0.396795
1P2vs1P4	STRING clusters	CL:43094	Keratin filament, and Type I hemidesmosome assembly	4	11	6.12248	top	0.0076	afc	STRG0A92PHX.XP_072222629.1,STRG0A92PHX.XP_072222630.1,STRG0A92PHX.XP_072223957.1,STRG0A92PHX.XP_072240463.1	XP_072222629.1,XP_072222630.1,XP_072223957.1,XP_072240463.1	XP_072222629.1,XP_072222630.1,XP_072223957.1,XP_072240463.1	0.524540966,0.423691977,0.294015741,0.626752673	144,60,16,282	4, 0.0076	-6.12248
1P2vs1P4	STRING clusters	CL:6757	Proteasome complex	47	78	2.23145	top	0.0078	ks	STRG0A92PHX.XP_072218538.1,STRG0A92PHX.XP_072218623.1,STRG0A92PHX.XP_072218957.1,STRG0A92PHX.XP_072219769.1,STRG0A92PHX.XP_072219879.1,STRG0A92PHX.XP_072219895.1,STRG0A92PHX.XP_072221186.1,STRG0A92PHX.XP_072221618.1,STRG0A92PHX.XP_072223658.1,STRG0A92PHX.XP_072224001.1,STRG0A92PHX.XP_072224682.1,STRG0A92PHX.XP_072224686.1,STRG0A92PHX.XP_072225946.1,STRG0A92PHX.XP_072226790.1,STRG0A92PHX.XP_072226…	XP_072218538.1,XP_072218623.1,XP_072218957.1,XP_072219769.1,XP_072219879.1,XP_072219895.1,XP_072221186.1,XP_072221618.1,XP_072223658.1,XP_072224001.1,XP_072224682.1,XP_072224686.1,XP_072225946.1,XP_072226790.1,XP_072226792.1,XP_072227101.1,XP_072227330.1,XP_072228121.1,XP_072228336.1,XP_072229121.1,XP_072229126.1,XP_072229707.1,XP_072232238.1,XP_072234061.1,XP_072234604.1,XP_072234621.1,XP_072236…	XP_072218538.1,XP_072218623.1,XP_072218957.1,XP_072219769.1,XP_072219879.1,XP_072219895.1,XP_072221186.1,XP_072221618.1,XP_072223658.1,XP_072224001.1,XP_072224682.1,XP_072224686.1,XP_072225946.1,XP_072226790.1,XP_072226792.1,XP_072227101.1,XP_072227330.1,XP_072228121.1,XP_072228336.1,XP_072229121.1,XP_072229126.1,XP_072229707.1,XP_072232238.1,XP_072234061.1,XP_072234604.1,XP_072234621.1,XP_072236…	0.801019884,1.197865072,1.008862838,1.244520997,0.824963471,0.795987534,0.629841901,0.767808376,0.820596071,1.006233712,0.705128267,0.757178333,0.310120105,0.937967791,0.573228293,1.058979527,0.642840973,0.831435767,0.844102396,0.746354491,0.944480902,0.931077711,0.965541007,0.823055425,0.363308432,0.379988003,0.984868812,0.484066479,0.924972118,1.036488799,0.894702643,0.559990611,1.150376927,0.8…	730,2124,1464,2266,802,718,288,627,793,1452,468,599,20,1210,200,1649,318,822,866,567,1232,1188,1310,796,28,37,1379,99,1163,1571,1039,186,1957,1015,1072,2744,655,778,457,2381,2191,3249,1973,417,383,1522,3330	47, 0.0078	-2.23145
1P2vs1P4	KEGG	map03010	Ribosome	115	245	0.342538	bottom	6.1e-05	ks	STRG0A92PHX.XP_072217928.1,STRG0A92PHX.XP_072218021.1,STRG0A92PHX.XP_072218269.1,STRG0A92PHX.XP_072218362.1,STRG0A92PHX.XP_072218541.1,STRG0A92PHX.XP_072218696.1,STRG0A92PHX.XP_072218704.1,STRG0A92PHX.XP_072218723.1,STRG0A92PHX.XP_072219204.1,STRG0A92PHX.XP_072219217.1,STRG0A92PHX.XP_072220281.1,STRG0A92PHX.XP_072220366.1,STRG0A92PHX.XP_072220621.1,STRG0A92PHX.XP_072220730.1,STRG0A92PHX.XP_072221…	XP_072217928.1,XP_072218021.1,XP_072218269.1,XP_072218362.1,XP_072218541.1,XP_072218696.1,XP_072218704.1,XP_072218723.1,XP_072219204.1,XP_072219217.1,XP_072220281.1,XP_072220366.1,XP_072220621.1,XP_072220730.1,XP_072221319.1,XP_072222983.1,XP_072223123.1,XP_072223418.1,XP_072223453.1,XP_072223600.1,XP_072223791.1,XP_072224009.1,XP_072224124.1,XP_072224406.1,XP_072224516.1,XP_072224927.1,XP_072224…	XP_072217928.1,XP_072218021.1,XP_072218269.1,XP_072218362.1,XP_072218541.1,XP_072218696.1,XP_072218704.1,XP_072218723.1,XP_072219204.1,XP_072219217.1,XP_072220281.1,XP_072220366.1,XP_072220621.1,XP_072220730.1,XP_072221319.1,XP_072222983.1,XP_072223123.1,XP_072223418.1,XP_072223453.1,XP_072223600.1,XP_072223791.1,XP_072224009.1,XP_072224124.1,XP_072224406.1,XP_072224516.1,XP_072224927.1,XP_072224…	1.544788843,0.695253203,1.024011715,2.982510995,6.314069983,2.250897805,1.478377038,1.681282321,0.991695719,1.39350136,1.84741183,1.134910945,1.154689124,1.862438037,3.625753482,1.468872185,1.397013798,0.926092332,1.525976752,1.064733254,1.300205888,1.541291454,0.854509595,1.374993047,1.743069545,0.651725492,0.69974187,0.986482692,3.047393158,2.214931973,1.529271961,1.461696402,1.784106923,1.1399…	2881,440,1536,3419,3444,3337,2776,3040,1406,2619,3174,1900,1978,3181,3439,2757,2628,1169,2846,1672,2403,2878,899,2583,3102,338,453,1385,3423,3329,2849,2743,3135,1920,2684,1842,1785,1915,354,488,279,2083,5,2549,3231,3278,566,1405,3407,3241,866,3075,3429,2722,1927,1721,1860,3026,3438,1135,2390,1823,1762,3442,3076,2125,2119,3263,3171,3251,2271,2093,3353,1706,1144,2490,121,1359,2292,657,692,3067,2579…	115, 0.000061	0.342538
1P2vs1P4	KEGG	map04142	Lysosome	58	360	2.56254	top	0.001	ks	STRG0A92PHX.XP_072218868.1,STRG0A92PHX.XP_072219570.1,STRG0A92PHX.XP_072219581.1,STRG0A92PHX.XP_072219828.1,STRG0A92PHX.XP_072221129.1,STRG0A92PHX.XP_072221226.1,STRG0A92PHX.XP_072221317.1,STRG0A92PHX.XP_072222116.1,STRG0A92PHX.XP_072222169.1,STRG0A92PHX.XP_072222507.1,STRG0A92PHX.XP_072224226.1,STRG0A92PHX.XP_072224244.1,STRG0A92PHX.XP_072224347.1,STRG0A92PHX.XP_072225776.1,STRG0A92PHX.XP_072226…	XP_072218868.1,XP_072219570.1,XP_072219581.1,XP_072219828.1,XP_072221129.1,XP_072221226.1,XP_072221317.1,XP_072222116.1,XP_072222169.1,XP_072222507.1,XP_072224226.1,XP_072224244.1,XP_072224347.1,XP_072225776.1,XP_072226623.1,XP_072227319.1,XP_072227367.1,XP_072227878.1,XP_072228590.1,XP_072228778.1,XP_072228879.1,XP_072229687.1,XP_072230766.1,XP_072230846.1,XP_072231598.1,XP_072233298.1,XP_072236…	XP_072218868.1,XP_072219570.1,XP_072219581.1,XP_072219828.1,XP_072221129.1,XP_072221226.1,XP_072221317.1,XP_072222116.1,XP_072222169.1,XP_072222507.1,XP_072224226.1,XP_072224244.1,XP_072224347.1,XP_072225776.1,XP_072226623.1,XP_072227319.1,XP_072227367.1,XP_072227878.1,XP_072228590.1,XP_072228778.1,XP_072228879.1,XP_072229687.1,XP_072230766.1,XP_072230846.1,XP_072231598.1,XP_072233298.1,XP_072236…	1.109328701,0.624476412,1.485752399,0.891155249,1.537116772,1.044318438,0.39847252,0.930331866,0.532474522,1.033378022,0.982405196,1.452372173,1.027933613,1.552064912,0.59969502,0.883322549,0.652750325,0.919137264,1.014690061,0.649432508,0.505379575,1.658730202,0.718936451,0.732722466,0.682044556,0.400942373,0.649972102,0.534824284,1.082196409,0.666751963,0.549734099,0.608676965,1.225305264,0.782…	1824,277,2786,1024,2867,1600,46,1186,153,1562,1373,2723,1548,2887,240,992,340,1134,1494,332,120,3018,499,538,413,47,334,156,1723,385,175,255,2222,675,777,143,459,1667,806,470,2330,682,1226,1249,399,1809,1646,2457,597,402,66,1228,203,544,1297,1034,1735,298	58, 0.001	-2.56254
1P2vs1P4	KEGG	map04261	Adrenergic signaling in cardiomyocytes	67	512	0.156052	both ends	0.007	ks	STRG0A92PHX.XP_072219015.1,STRG0A92PHX.XP_072219233.1,STRG0A92PHX.XP_072219268.1,STRG0A92PHX.XP_072219270.1,STRG0A92PHX.XP_072219969.1,STRG0A92PHX.XP_072220774.1,STRG0A92PHX.XP_072220776.1,STRG0A92PHX.XP_072220806.1,STRG0A92PHX.XP_072220825.1,STRG0A92PHX.XP_072221416.1,STRG0A92PHX.XP_072222232.1,STRG0A92PHX.XP_072222237.1,STRG0A92PHX.XP_072222673.1,STRG0A92PHX.XP_072223170.1,STRG0A92PHX.XP_072224…	XP_072219015.1,XP_072219233.1,XP_072219268.1,XP_072219270.1,XP_072219969.1,XP_072220774.1,XP_072220776.1,XP_072220806.1,XP_072220825.1,XP_072221416.1,XP_072222232.1,XP_072222237.1,XP_072222673.1,XP_072223170.1,XP_072224463.1,XP_072224548.1,XP_072224872.1,XP_072225579.1,XP_072225632.1,XP_072225758.1,XP_072227765.1,XP_072228522.1,XP_072228575.1,XP_072229142.1,XP_072229724.1,XP_072230096.1,XP_072232…	XP_072219015.1,XP_072219233.1,XP_072219268.1,XP_072219270.1,XP_072219969.1,XP_072220774.1,XP_072220776.1,XP_072220806.1,XP_072220825.1,XP_072221416.1,XP_072222232.1,XP_072222237.1,XP_072222673.1,XP_072223170.1,XP_072224463.1,XP_072224548.1,XP_072224872.1,XP_072225579.1,XP_072225632.1,XP_072225758.1,XP_072227765.1,XP_072228522.1,XP_072228575.1,XP_072229142.1,XP_072229724.1,XP_072230096.1,XP_072232…	1.042453731,0.646840117,0.583142999,0.669159026,1.553135328,2.05256358,2.674658861,1.10597421,0.339969523,1.700627651,0.451264249,0.856866369,0.344981836,1.26671461,1.47610823,0.888478823,1.100717988,2.045423855,0.806768654,0.814819924,0.7736505,1.769544157,0.854401683,0.553078141,0.778024926,0.68900226,0.52547072,0.89931896,0.703905948,1.503202278,0.829660382,1.619688488,1.442367257,0.70964302,3…	1591,325,213,389,2889,3275,3399,1810,24,3061,76,909,26,2320,2770,1010,1794,3270,746,774,648,3124,898,179,661,423,147,1063,465,2817,818,2982,2708,481,3420,3184,30,3344,3274,3379,283,1603,40,198,484,2289,525,3338,3225,225,1539,1891,2599,517,1462,632,1993,518,170,2,127,2073,1574,1000,237,64,3084	67, 0.007	both
1P2vs1P4	KEGG	map04916	Melanogenesis	21	327	1.97005	top	0.007	ks	STRG0A92PHX.XP_072219233.1,STRG0A92PHX.XP_072219308.1,STRG0A92PHX.XP_072222232.1,STRG0A92PHX.XP_072222673.1,STRG0A92PHX.XP_072223828.1,STRG0A92PHX.XP_072225632.1,STRG0A92PHX.XP_072225758.1,STRG0A92PHX.XP_072225792.1,STRG0A92PHX.XP_072227204.1,STRG0A92PHX.XP_072229142.1,STRG0A92PHX.XP_072238337.1,STRG0A92PHX.XP_072240675.1,STRG0A92PHX.XP_072241676.1,STRG0A92PHX.XP_072241719.1,STRG0A92PHX.XP_072243…	XP_072219233.1,XP_072219308.1,XP_072222232.1,XP_072222673.1,XP_072223828.1,XP_072225632.1,XP_072225758.1,XP_072225792.1,XP_072227204.1,XP_072229142.1,XP_072238337.1,XP_072240675.1,XP_072241676.1,XP_072241719.1,XP_072243428.1,XP_072243480.1,XP_072243940.1,XP_072245837.1,XP_072249335.1,XP_072250813.1,XP_072253021.1	XP_072219233.1,XP_072219308.1,XP_072222232.1,XP_072222673.1,XP_072223828.1,XP_072225632.1,XP_072225758.1,XP_072225792.1,XP_072227204.1,XP_072229142.1,XP_072238337.1,XP_072240675.1,XP_072241676.1,XP_072241719.1,XP_072243428.1,XP_072243480.1,XP_072243940.1,XP_072245837.1,XP_072249335.1,XP_072250813.1,XP_072253021.1	0.646840117,0.792896994,0.451264249,0.344981836,1.188554576,0.806768654,0.814819924,0.792729891,0.915994826,0.553078141,0.627087205,0.541539722,0.789429335,0.710650384,0.725807066,1.008628497,0.770322157,0.987211486,4.132089242,0.772408996,1.342900992	325,710,76,26,2100,746,774,709,1123,179,283,165,698,484,517,1462,632,1388,3440,642,2529	21, 0.007	-1.97005
1P2vs1P4	KEGG	map04540	Gap junction	35	204	2.22396	top	0.0098	ks	STRG0A92PHX.XP_072219233.1,STRG0A92PHX.XP_072219321.1,STRG0A92PHX.XP_072220254.1,STRG0A92PHX.XP_072221030.1,STRG0A92PHX.XP_072221157.1,STRG0A92PHX.XP_072222673.1,STRG0A92PHX.XP_072222868.1,STRG0A92PHX.XP_072222869.1,STRG0A92PHX.XP_072223828.1,STRG0A92PHX.XP_072224752.1,STRG0A92PHX.XP_072225303.1,STRG0A92PHX.XP_072225632.1,STRG0A92PHX.XP_072225758.1,STRG0A92PHX.XP_072225771.1,STRG0A92PHX.XP_072225…	XP_072219233.1,XP_072219321.1,XP_072220254.1,XP_072221030.1,XP_072221157.1,XP_072222673.1,XP_072222868.1,XP_072222869.1,XP_072223828.1,XP_072224752.1,XP_072225303.1,XP_072225632.1,XP_072225758.1,XP_072225771.1,XP_072225792.1,XP_072226651.1,XP_072227969.1,XP_072230524.1,XP_072234502.1,XP_072235113.1,XP_072235856.1,XP_072236793.1,XP_072237905.1,XP_072238337.1,XP_072240675.1,XP_072241676.1,XP_072241…	XP_072219233.1,XP_072219321.1,XP_072220254.1,XP_072221030.1,XP_072221157.1,XP_072222673.1,XP_072222868.1,XP_072222869.1,XP_072223828.1,XP_072224752.1,XP_072225303.1,XP_072225632.1,XP_072225758.1,XP_072225771.1,XP_072225792.1,XP_072226651.1,XP_072227969.1,XP_072230524.1,XP_072234502.1,XP_072235113.1,XP_072235856.1,XP_072236793.1,XP_072237905.1,XP_072238337.1,XP_072240675.1,XP_072241676.1,XP_072241…	0.646840117,0.298401098,1.297154124,1.542377476,1.395752446,0.344981836,1.28063299,0.473271142,1.188554576,0.772890243,1.144045452,0.806768654,0.814819924,1.825189073,0.792729891,1.170244845,1.148185154,0.706867521,0.544681562,0.951667809,0.728083247,0.664101078,0.770815106,0.627087205,0.541539722,0.789429335,0.710650384,0.725807066,0.770322157,0.844897509,0.762945108,0.987211486,0.938266586,1.99…	325,18,2396,2880,2626,26,2365,92,2100,647,1935,746,774,3153,709,2018,1946,473,169,1261,519,378,633,283,165,698,484,517,632,872,611,1388,1213,3252,890	35, 0.0098	-2.22396
1P2vs1P4	KEGG	map04114	Oocyte meiosis	33	295	2.6006	top	0.0099	ks	STRG0A92PHX.XP_072219015.1,STRG0A92PHX.XP_072219233.1,STRG0A92PHX.XP_072220985.1,STRG0A92PHX.XP_072222232.1,STRG0A92PHX.XP_072222237.1,STRG0A92PHX.XP_072223542.1,STRG0A92PHX.XP_072224011.1,STRG0A92PHX.XP_072225632.1,STRG0A92PHX.XP_072225758.1,STRG0A92PHX.XP_072226069.1,STRG0A92PHX.XP_072228206.1,STRG0A92PHX.XP_072229142.1,STRG0A92PHX.XP_072230096.1,STRG0A92PHX.XP_072230455.1,STRG0A92PHX.XP_072231…	XP_072219015.1,XP_072219233.1,XP_072220985.1,XP_072222232.1,XP_072222237.1,XP_072223542.1,XP_072224011.1,XP_072225632.1,XP_072225758.1,XP_072226069.1,XP_072228206.1,XP_072229142.1,XP_072230096.1,XP_072230455.1,XP_072231312.1,XP_072231970.1,XP_072232010.1,XP_072234161.1,XP_072234498.1,XP_072237576.1,XP_072240624.1,XP_072240818.1,XP_072243262.1,XP_072243428.1,XP_072243480.1,XP_072244644.1,XP_072246…	XP_072219015.1,XP_072219233.1,XP_072220985.1,XP_072222232.1,XP_072222237.1,XP_072223542.1,XP_072224011.1,XP_072225632.1,XP_072225758.1,XP_072226069.1,XP_072228206.1,XP_072229142.1,XP_072230096.1,XP_072230455.1,XP_072231312.1,XP_072231970.1,XP_072232010.1,XP_072234161.1,XP_072234498.1,XP_072237576.1,XP_072240624.1,XP_072240818.1,XP_072243262.1,XP_072243428.1,XP_072243480.1,XP_072244644.1,XP_072246…	1.042453731,0.646840117,0.604291591,0.451264249,0.856866369,1.063196082,0.605888915,0.806768654,0.814819924,0.695860493,0.638180801,0.553078141,0.68900226,0.602360955,0.49377987,1.05539469,0.52547072,1.221219638,0.844466962,0.573856451,1.324681194,1.568276339,1.382360373,0.725807066,1.008628497,0.545370232,1.290359512,0.925404739,1.996617896,0.691998485,0.886518395,0.849065106,0.642338562	1591,325,247,76,909,1668,251,746,774,442,309,179,423,242,111,1635,147,2205,867,201,2484,2908,2599,517,1462,170,2385,1166,3252,433,1000,886,316	33, 0.0099	-2.6006
1P2vs1P4	Reactome	MAP-5368287	Mitochondrial translation	40	123	0.338583	bottom	1.81e-05	ks	STRG0A92PHX.XP_072218696.1,STRG0A92PHX.XP_072218704.1,STRG0A92PHX.XP_072220056.1,STRG0A92PHX.XP_072221149.1,STRG0A92PHX.XP_072222890.1,STRG0A92PHX.XP_072224978.1,STRG0A92PHX.XP_072225257.1,STRG0A92PHX.XP_072225874.1,STRG0A92PHX.XP_072226118.1,STRG0A92PHX.XP_072226384.1,STRG0A92PHX.XP_072226876.1,STRG0A92PHX.XP_072226949.1,STRG0A92PHX.XP_072228120.1,STRG0A92PHX.XP_072229348.1,STRG0A92PHX.XP_072230…	XP_072218696.1,XP_072218704.1,XP_072220056.1,XP_072221149.1,XP_072222890.1,XP_072224978.1,XP_072225257.1,XP_072225874.1,XP_072226118.1,XP_072226384.1,XP_072226876.1,XP_072226949.1,XP_072228120.1,XP_072229348.1,XP_072230278.1,XP_072230637.1,XP_072232344.1,XP_072234857.1,XP_072235844.1,XP_072236213.1,XP_072236214.1,XP_072236859.1,XP_072238396.1,XP_072238486.1,XP_072239685.1,XP_072239689.1,XP_072240…	XP_072218696.1,XP_072218704.1,XP_072220056.1,XP_072221149.1,XP_072222890.1,XP_072224978.1,XP_072225257.1,XP_072225874.1,XP_072226118.1,XP_072226384.1,XP_072226876.1,XP_072226949.1,XP_072228120.1,XP_072229348.1,XP_072230278.1,XP_072230637.1,XP_072232344.1,XP_072234857.1,XP_072235844.1,XP_072236213.1,XP_072236214.1,XP_072236859.1,XP_072238396.1,XP_072238486.1,XP_072239685.1,XP_072239689.1,XP_072240…	2.250897805,1.478377038,1.836236596,1.512508099,1.611070925,1.136964261,1.529271961,1.461696402,1.784106923,1.72361547,1.18534907,1.367188233,1.386283792,1.564704374,1.47535311,1.683984982,1.774933324,1.716290236,1.198258095,2.023059637,1.456200383,1.246770015,1.579826803,1.091186565,1.253033611,1.154157955,1.406020511,1.553258869,1.46473187,1.446001256,0.817666741,1.087757751,1.282249424,2.53795…	3.33728e+158	40, 0.0000181	0.338583
1P2vs1P4	Reactome	MAP-5389840	Mitochondrial translation elongation	39	110	0.341799	bottom	1.81e-05	ks	STRG0A92PHX.XP_072218696.1,STRG0A92PHX.XP_072218704.1,STRG0A92PHX.XP_072220056.1,STRG0A92PHX.XP_072221149.1,STRG0A92PHX.XP_072222890.1,STRG0A92PHX.XP_072224978.1,STRG0A92PHX.XP_072225257.1,STRG0A92PHX.XP_072225874.1,STRG0A92PHX.XP_072226118.1,STRG0A92PHX.XP_072226384.1,STRG0A92PHX.XP_072226876.1,STRG0A92PHX.XP_072226949.1,STRG0A92PHX.XP_072229348.1,STRG0A92PHX.XP_072230278.1,STRG0A92PHX.XP_072230…	XP_072218696.1,XP_072218704.1,XP_072220056.1,XP_072221149.1,XP_072222890.1,XP_072224978.1,XP_072225257.1,XP_072225874.1,XP_072226118.1,XP_072226384.1,XP_072226876.1,XP_072226949.1,XP_072229348.1,XP_072230278.1,XP_072230637.1,XP_072232344.1,XP_072234857.1,XP_072235844.1,XP_072236213.1,XP_072236214.1,XP_072236859.1,XP_072238396.1,XP_072238486.1,XP_072239685.1,XP_072239689.1,XP_072240118.1,XP_072241…	XP_072218696.1,XP_072218704.1,XP_072220056.1,XP_072221149.1,XP_072222890.1,XP_072224978.1,XP_072225257.1,XP_072225874.1,XP_072226118.1,XP_072226384.1,XP_072226876.1,XP_072226949.1,XP_072229348.1,XP_072230278.1,XP_072230637.1,XP_072232344.1,XP_072234857.1,XP_072235844.1,XP_072236213.1,XP_072236214.1,XP_072236859.1,XP_072238396.1,XP_072238486.1,XP_072239685.1,XP_072239689.1,XP_072240118.1,XP_072241…	2.250897805,1.478377038,1.836236596,1.512508099,1.611070925,1.136964261,1.529271961,1.461696402,1.784106923,1.72361547,1.18534907,1.367188233,1.564704374,1.47535311,1.683984982,1.774933324,1.716290236,1.198258095,2.023059637,1.456200383,1.246770015,1.579826803,1.091186565,1.253033611,1.154157955,1.406020511,1.553258869,1.46473187,1.446001256,0.817666741,1.087757751,1.282249424,2.537959162,1.88948…	3.33728e+154	39, 0.0000181	0.341799
1P2vs1P4	Reactome	MAP-5419276	Mitochondrial translation termination	37	112	0.320457	bottom	1.81e-05	ks	STRG0A92PHX.XP_072218696.1,STRG0A92PHX.XP_072218704.1,STRG0A92PHX.XP_072220056.1,STRG0A92PHX.XP_072221149.1,STRG0A92PHX.XP_072222890.1,STRG0A92PHX.XP_072225257.1,STRG0A92PHX.XP_072225874.1,STRG0A92PHX.XP_072226118.1,STRG0A92PHX.XP_072226384.1,STRG0A92PHX.XP_072226876.1,STRG0A92PHX.XP_072226949.1,STRG0A92PHX.XP_072228120.1,STRG0A92PHX.XP_072229348.1,STRG0A92PHX.XP_072230278.1,STRG0A92PHX.XP_072230…	XP_072218696.1,XP_072218704.1,XP_072220056.1,XP_072221149.1,XP_072222890.1,XP_072225257.1,XP_072225874.1,XP_072226118.1,XP_072226384.1,XP_072226876.1,XP_072226949.1,XP_072228120.1,XP_072229348.1,XP_072230278.1,XP_072230637.1,XP_072232344.1,XP_072234857.1,XP_072235844.1,XP_072236213.1,XP_072236214.1,XP_072236859.1,XP_072238486.1,XP_072239685.1,XP_072239689.1,XP_072240118.1,XP_072241594.1,XP_072242…	XP_072218696.1,XP_072218704.1,XP_072220056.1,XP_072221149.1,XP_072222890.1,XP_072225257.1,XP_072225874.1,XP_072226118.1,XP_072226384.1,XP_072226876.1,XP_072226949.1,XP_072228120.1,XP_072229348.1,XP_072230278.1,XP_072230637.1,XP_072232344.1,XP_072234857.1,XP_072235844.1,XP_072236213.1,XP_072236214.1,XP_072236859.1,XP_072238486.1,XP_072239685.1,XP_072239689.1,XP_072240118.1,XP_072241594.1,XP_072242…	2.250897805,1.478377038,1.836236596,1.512508099,1.611070925,1.529271961,1.461696402,1.784106923,1.72361547,1.18534907,1.367188233,1.386283792,1.564704374,1.47535311,1.683984982,1.774933324,1.716290236,1.198258095,2.023059637,1.456200383,1.246770015,1.091186565,1.253033611,1.154157955,1.406020511,1.553258869,1.46473187,1.446001256,0.817666741,1.087757751,1.282249424,1.889480448,2.124030958,1.18734…	3.33728e+146	37, 0.0000181	0.320457
1P2vs1P4	Reactome	MAP-6791226	Major pathway of rRNA processing in the nucleolus and cytosol	131	242	0.308861	bottom	1.81e-05	ks	STRG0A92PHX.XP_072217828.1,STRG0A92PHX.XP_072217928.1,STRG0A92PHX.XP_072218021.1,STRG0A92PHX.XP_072218269.1,STRG0A92PHX.XP_072218362.1,STRG0A92PHX.XP_072218723.1,STRG0A92PHX.XP_072219136.1,STRG0A92PHX.XP_072219217.1,STRG0A92PHX.XP_072219707.1,STRG0A92PHX.XP_072220099.1,STRG0A92PHX.XP_072220281.1,STRG0A92PHX.XP_072220366.1,STRG0A92PHX.XP_072220621.1,STRG0A92PHX.XP_072220730.1,STRG0A92PHX.XP_072221…	XP_072217828.1,XP_072217928.1,XP_072218021.1,XP_072218269.1,XP_072218362.1,XP_072218723.1,XP_072219136.1,XP_072219217.1,XP_072219707.1,XP_072220099.1,XP_072220281.1,XP_072220366.1,XP_072220621.1,XP_072220730.1,XP_072221140.1,XP_072221319.1,XP_072223123.1,XP_072223453.1,XP_072223600.1,XP_072223611.1,XP_072223791.1,XP_072224009.1,XP_072224124.1,XP_072224406.1,XP_072224516.1,XP_072224620.1,XP_072224…	XP_072217828.1,XP_072217928.1,XP_072218021.1,XP_072218269.1,XP_072218362.1,XP_072218723.1,XP_072219136.1,XP_072219217.1,XP_072219707.1,XP_072220099.1,XP_072220281.1,XP_072220366.1,XP_072220621.1,XP_072220730.1,XP_072221140.1,XP_072221319.1,XP_072223123.1,XP_072223453.1,XP_072223600.1,XP_072223611.1,XP_072223791.1,XP_072224009.1,XP_072224124.1,XP_072224406.1,XP_072224516.1,XP_072224620.1,XP_072224…	1.154599692,1.544788843,0.695253203,1.024011715,2.982510995,1.681282321,1.915933102,1.39350136,1.391644771,1.236311686,1.84741183,1.134910945,1.154689124,1.862438037,0.976836329,3.625753482,1.397013798,1.525976752,1.064733254,1.884771725,1.300205888,1.541291454,0.854509595,1.374993047,1.743069545,0.97867171,0.69974187,0.957736942,0.986482692,3.047393158,3.14831913,2.214931973,1.825189073,1.139955…	1977,2881,440,1536,3419,3040,3214,2619,2616,2248,3174,1900,1978,3181,1347,3439,2628,2846,1672,3197,2403,2878,899,2583,3102,1355,453,1286,1385,3423,3424,3329,3153,1920,2684,1842,1785,3097,1915,354,488,279,3231,3278,3163,2666,3407,3241,1384,2876,1016,2108,3075,3322,3429,2170,2722,1927,1860,3438,1812,1135,2923,2390,1823,3131,1762,3442,1642,936,2119,1685,3171,3251,2093,3353,2181,313,2169,1144,2783,24…	131, 0.0000181	0.308861
1P2vs1P4	Reactome	MAP-72312	rRNA processing	135	259	0.294802	bottom	5.48e-05	ks	STRG0A92PHX.XP_072217828.1,STRG0A92PHX.XP_072217928.1,STRG0A92PHX.XP_072218021.1,STRG0A92PHX.XP_072218269.1,STRG0A92PHX.XP_072218362.1,STRG0A92PHX.XP_072218723.1,STRG0A92PHX.XP_072219136.1,STRG0A92PHX.XP_072219217.1,STRG0A92PHX.XP_072219707.1,STRG0A92PHX.XP_072220099.1,STRG0A92PHX.XP_072220281.1,STRG0A92PHX.XP_072220366.1,STRG0A92PHX.XP_072220621.1,STRG0A92PHX.XP_072220730.1,STRG0A92PHX.XP_072221…	XP_072217828.1,XP_072217928.1,XP_072218021.1,XP_072218269.1,XP_072218362.1,XP_072218723.1,XP_072219136.1,XP_072219217.1,XP_072219707.1,XP_072220099.1,XP_072220281.1,XP_072220366.1,XP_072220621.1,XP_072220730.1,XP_072221140.1,XP_072221319.1,XP_072223123.1,XP_072223453.1,XP_072223600.1,XP_072223611.1,XP_072223791.1,XP_072224009.1,XP_072224124.1,XP_072224406.1,XP_072224516.1,XP_072224620.1,XP_072224…	XP_072217828.1,XP_072217928.1,XP_072218021.1,XP_072218269.1,XP_072218362.1,XP_072218723.1,XP_072219136.1,XP_072219217.1,XP_072219707.1,XP_072220099.1,XP_072220281.1,XP_072220366.1,XP_072220621.1,XP_072220730.1,XP_072221140.1,XP_072221319.1,XP_072223123.1,XP_072223453.1,XP_072223600.1,XP_072223611.1,XP_072223791.1,XP_072224009.1,XP_072224124.1,XP_072224406.1,XP_072224516.1,XP_072224620.1,XP_072224…	1.154599692,1.544788843,0.695253203,1.024011715,2.982510995,1.681282321,1.915933102,1.39350136,1.391644771,1.236311686,1.84741183,1.134910945,1.154689124,1.862438037,0.976836329,3.625753482,1.397013798,1.525976752,1.064733254,1.884771725,1.300205888,1.541291454,0.854509595,1.374993047,1.743069545,0.97867171,0.69974187,0.957736942,0.986482692,3.047393158,3.14831913,2.214931973,1.825189073,1.139955…	1977,2881,440,1536,3419,3040,3214,2619,2616,2248,3174,1900,1978,3181,1347,3439,2628,2846,1672,3197,2403,2878,899,2583,3102,1355,453,1286,1385,3423,3424,3329,3153,1920,2684,2311,1842,1785,3097,1915,354,488,279,3231,3278,3163,2666,3407,3241,1384,2876,1016,2108,3075,3322,3429,2170,2722,1927,1860,3438,1812,1135,2923,2390,1823,3131,1762,3442,1642,936,2119,1685,3171,3251,2093,3353,2181,313,2169,1144,27…	135, 0.0000548	0.294802
1P2vs1P4	Reactome	MAP-8868773	rRNA processing in the nucleus and cytosol	134	247	0.296296	bottom	6.56e-05	ks	STRG0A92PHX.XP_072217828.1,STRG0A92PHX.XP_072217928.1,STRG0A92PHX.XP_072218021.1,STRG0A92PHX.XP_072218269.1,STRG0A92PHX.XP_072218362.1,STRG0A92PHX.XP_072218723.1,STRG0A92PHX.XP_072219136.1,STRG0A92PHX.XP_072219217.1,STRG0A92PHX.XP_072219707.1,STRG0A92PHX.XP_072220099.1,STRG0A92PHX.XP_072220281.1,STRG0A92PHX.XP_072220366.1,STRG0A92PHX.XP_072220621.1,STRG0A92PHX.XP_072220730.1,STRG0A92PHX.XP_072221…	XP_072217828.1,XP_072217928.1,XP_072218021.1,XP_072218269.1,XP_072218362.1,XP_072218723.1,XP_072219136.1,XP_072219217.1,XP_072219707.1,XP_072220099.1,XP_072220281.1,XP_072220366.1,XP_072220621.1,XP_072220730.1,XP_072221140.1,XP_072221319.1,XP_072223123.1,XP_072223453.1,XP_072223600.1,XP_072223611.1,XP_072223791.1,XP_072224009.1,XP_072224124.1,XP_072224406.1,XP_072224516.1,XP_072224620.1,XP_072224…	XP_072217828.1,XP_072217928.1,XP_072218021.1,XP_072218269.1,XP_072218362.1,XP_072218723.1,XP_072219136.1,XP_072219217.1,XP_072219707.1,XP_072220099.1,XP_072220281.1,XP_072220366.1,XP_072220621.1,XP_072220730.1,XP_072221140.1,XP_072221319.1,XP_072223123.1,XP_072223453.1,XP_072223600.1,XP_072223611.1,XP_072223791.1,XP_072224009.1,XP_072224124.1,XP_072224406.1,XP_072224516.1,XP_072224620.1,XP_072224…	1.154599692,1.544788843,0.695253203,1.024011715,2.982510995,1.681282321,1.915933102,1.39350136,1.391644771,1.236311686,1.84741183,1.134910945,1.154689124,1.862438037,0.976836329,3.625753482,1.397013798,1.525976752,1.064733254,1.884771725,1.300205888,1.541291454,0.854509595,1.374993047,1.743069545,0.97867171,0.69974187,0.957736942,0.986482692,3.047393158,3.14831913,2.214931973,1.825189073,1.139955…	1977,2881,440,1536,3419,3040,3214,2619,2616,2248,3174,1900,1978,3181,1347,3439,2628,2846,1672,3197,2403,2878,899,2583,3102,1355,453,1286,1385,3423,3424,3329,3153,1920,2684,1842,1785,3097,1915,354,488,279,3231,3278,3163,2666,3407,3241,1384,2876,1016,2108,3075,3322,3429,2170,2722,1927,1860,3438,1812,1135,2923,2390,1823,3131,1762,3442,1642,936,2119,1685,3171,3251,2093,3353,2181,313,2169,1144,2783,24…	134, 0.0000656	0.296296
1P2vs1P4	Reactome	MAP-1280215	Cytokine Signaling in Immune system	139	1328	1.35163	top	0.0019	ks	STRG0A92PHX.XP_072217859.1,STRG0A92PHX.XP_072217899.1,STRG0A92PHX.XP_072218538.1,STRG0A92PHX.XP_072218623.1,STRG0A92PHX.XP_072218957.1,STRG0A92PHX.XP_072218983.1,STRG0A92PHX.XP_072219243.1,STRG0A92PHX.XP_072219290.1,STRG0A92PHX.XP_072219769.1,STRG0A92PHX.XP_072219879.1,STRG0A92PHX.XP_072219895.1,STRG0A92PHX.XP_072219924.1,STRG0A92PHX.XP_072220825.1,STRG0A92PHX.XP_072221186.1,STRG0A92PHX.XP_072221…	XP_072217859.1,XP_072217899.1,XP_072218538.1,XP_072218623.1,XP_072218957.1,XP_072218983.1,XP_072219243.1,XP_072219290.1,XP_072219769.1,XP_072219879.1,XP_072219895.1,XP_072219924.1,XP_072220825.1,XP_072221186.1,XP_072221245.1,XP_072221618.1,XP_072221678.1,XP_072222168.1,XP_072222773.1,XP_072222853.1,XP_072223080.1,XP_072223828.1,XP_072223934.1,XP_072224162.1,XP_072224352.1,XP_072224682.1,XP_072224…	XP_072217859.1,XP_072217899.1,XP_072218538.1,XP_072218623.1,XP_072218957.1,XP_072218983.1,XP_072219243.1,XP_072219290.1,XP_072219769.1,XP_072219879.1,XP_072219895.1,XP_072219924.1,XP_072220825.1,XP_072221186.1,XP_072221245.1,XP_072221618.1,XP_072221678.1,XP_072222168.1,XP_072222773.1,XP_072222853.1,XP_072223080.1,XP_072223828.1,XP_072223934.1,XP_072224162.1,XP_072224352.1,XP_072224682.1,XP_072224…	0.789148179,0.844033908,0.801019884,1.197865072,1.008862838,1.314383498,0.579053739,0.687837756,1.244520997,0.824963471,0.795987534,1.108780841,0.339969523,0.629841901,0.630558953,0.767808376,0.962098499,1.541077837,0.753712546,1.389426058,1.125399755,1.188554576,0.639817572,0.953444795,1.416639483,0.705128267,0.757178333,0.772890243,0.651725492,1.456452632,0.806768654,0.792729891,1.025738064,0.3…	696,865,730,2124,1464,2445,211,422,2266,802,718,1821,24,288,291,627,1301,2877,591,2614,1869,2100,312,1266,2670,468,599,647,338,2732,746,709,1541,20,200,1649,318,1731,822,866,506,3342,1153,752,1995,567,1232,179,2127,1188,1714,3393,44,2775,1471,166,548,111,1490,250,1322,1310,2952,1987,897,704,1474,796,1885,867,28,37,91,72,224,2708,569,1379,99,1163,1571,1206,3283,1039,607,186,629,86,1603,1957,1015,1…	139, 0.0019	-1.35163
1P2vs1P4	Reactome	MAP-390522	Striated Muscle Contraction	39	109	0.265916	both ends	0.004	ks	STRG0A92PHX.XP_072219268.1,STRG0A92PHX.XP_072219270.1,STRG0A92PHX.XP_072220379.1,STRG0A92PHX.XP_072220774.1,STRG0A92PHX.XP_072220776.1,STRG0A92PHX.XP_072222751.1,STRG0A92PHX.XP_072222752.1,STRG0A92PHX.XP_072223170.1,STRG0A92PHX.XP_072224872.1,STRG0A92PHX.XP_072224914.1,STRG0A92PHX.XP_072225579.1,STRG0A92PHX.XP_072228522.1,STRG0A92PHX.XP_072228860.1,STRG0A92PHX.XP_072234945.1,STRG0A92PHX.XP_072235…	XP_072219268.1,XP_072219270.1,XP_072220379.1,XP_072220774.1,XP_072220776.1,XP_072222751.1,XP_072222752.1,XP_072223170.1,XP_072224872.1,XP_072224914.1,XP_072225579.1,XP_072228522.1,XP_072228860.1,XP_072234945.1,XP_072235622.1,XP_072236390.1,XP_072236813.1,XP_072236995.1,XP_072237254.1,XP_072238190.1,XP_072238191.1,XP_072238192.1,XP_072240660.1,XP_072241439.1,XP_072241948.1,XP_072241962.1,XP_072242…	XP_072219268.1,XP_072219270.1,XP_072220379.1,XP_072220774.1,XP_072220776.1,XP_072222751.1,XP_072222752.1,XP_072223170.1,XP_072224872.1,XP_072224914.1,XP_072225579.1,XP_072228522.1,XP_072228860.1,XP_072234945.1,XP_072235622.1,XP_072236390.1,XP_072236813.1,XP_072236995.1,XP_072237254.1,XP_072238190.1,XP_072238191.1,XP_072238192.1,XP_072240660.1,XP_072241439.1,XP_072241948.1,XP_072241962.1,XP_072242…	0.583142999,0.669159026,0.026454891,2.05256358,2.674658861,1.461111186,1.100642559,1.26671461,1.100717988,1.443921155,2.045423855,1.769544157,0.759833012,1.503202278,1.205275118,3.004375999,0.520103164,0.986888728,1.864562003,2.284718329,2.052327917,2.509048799,1.913716345,0.572535272,1.251691915,0.729246337,2.252035154,1.937849538,0.578910228,2.741572727,0.592149107,1.025435028,1.133559797,0.180…	213,389,1,3275,3399,2740,1792,2320,1794,2712,3270,3124,606,2817,2149,3420,139,1386,3184,3344,3274,3379,3213,198,2289,525,3338,3225,210,3401,225,1539,1891,2,127,64,1070,2597,3094	39, 0.004	both
1P2vs1P4	Reactome	MAP-195721	Signaling by WNT	108	739	1.64958	top	0.0046	ks	STRG0A92PHX.XP_072217949.1,STRG0A92PHX.XP_072218538.1,STRG0A92PHX.XP_072218623.1,STRG0A92PHX.XP_072218957.1,STRG0A92PHX.XP_072219015.1,STRG0A92PHX.XP_072219260.1,STRG0A92PHX.XP_072219308.1,STRG0A92PHX.XP_072219323.1,STRG0A92PHX.XP_072219384.1,STRG0A92PHX.XP_072219693.1,STRG0A92PHX.XP_072219816.1,STRG0A92PHX.XP_072219879.1,STRG0A92PHX.XP_072219895.1,STRG0A92PHX.XP_072219917.1,STRG0A92PHX.XP_072219…	XP_072217949.1,XP_072218538.1,XP_072218623.1,XP_072218957.1,XP_072219015.1,XP_072219260.1,XP_072219308.1,XP_072219323.1,XP_072219384.1,XP_072219693.1,XP_072219816.1,XP_072219879.1,XP_072219895.1,XP_072219917.1,XP_072219924.1,XP_072221186.1,XP_072221192.1,XP_072221618.1,XP_072222137.1,XP_072222200.1,XP_072222237.1,XP_072223936.1,XP_072224459.1,XP_072224682.1,XP_072224686.1,XP_072225274.1,XP_072225…	XP_072217949.1,XP_072218538.1,XP_072218623.1,XP_072218957.1,XP_072219015.1,XP_072219260.1,XP_072219308.1,XP_072219323.1,XP_072219384.1,XP_072219693.1,XP_072219816.1,XP_072219879.1,XP_072219895.1,XP_072219917.1,XP_072219924.1,XP_072221186.1,XP_072221192.1,XP_072221618.1,XP_072222137.1,XP_072222200.1,XP_072222237.1,XP_072223936.1,XP_072224459.1,XP_072224682.1,XP_072224686.1,XP_072225274.1,XP_072225…	0.566062576,0.801019884,1.197865072,1.008862838,1.042453731,1.42776734,0.792896994,1.174620819,1.362269905,0.517469143,1.01781003,0.824963471,0.795987534,0.618798348,1.108780841,0.629841901,0.969777363,0.767808376,1.148335718,0.255528924,0.856866369,0.818590729,1.370928247,0.705128267,0.757178333,0.844653929,1.456452632,0.792729891,0.899966867,0.310120105,0.841101743,0.573228293,1.058979527,0.642…	191,730,2124,1464,1591,2686,710,2042,2556,132,1505,802,718,271,1821,288,1326,627,1948,9,909,788,2576,468,599,870,2732,709,1065,20,856,200,1649,318,822,309,866,2668,567,1232,1188,725,609,1234,2182,275,111,2464,1635,2994,1310,96,146,796,1885,867,28,37,1379,99,1163,1571,982,1039,2662,1387,957,186,629,1364,2369,1957,1015,2744,777,655,165,698,778,457,1586,2599,2381,1581,2191,926,3,2466,2385,3249,1088,…	108, 0.0046	-1.64958
1P2vs1P4	Reactome	MAP-9614399	Regulation of localization of FOXO transcription factors	7	23	5.13393	top	0.0046	afc	STRG0A92PHX.XP_072220825.1,STRG0A92PHX.XP_072220985.1,STRG0A92PHX.XP_072224011.1,STRG0A92PHX.XP_072237576.1,STRG0A92PHX.XP_072248293.1,STRG0A92PHX.XP_072248985.1,STRG0A92PHX.XP_072251025.1	XP_072220825.1,XP_072220985.1,XP_072224011.1,XP_072237576.1,XP_072248293.1,XP_072248985.1,XP_072251025.1	XP_072220825.1,XP_072220985.1,XP_072224011.1,XP_072237576.1,XP_072248293.1,XP_072248985.1,XP_072251025.1	0.339969523,0.604291591,0.605888915,0.573856451,0.691998485,0.59758423,0.642338562	2.42473e+19	7, 0.0046	-5.13393
1P2vs1P4	Reactome	MAP-69202	Cyclin E associated events during G1 / S transition	46	113	2.67258	top	0.0058	ks	STRG0A92PHX.XP_072218538.1,STRG0A92PHX.XP_072218623.1,STRG0A92PHX.XP_072218957.1,STRG0A92PHX.XP_072219895.1,STRG0A92PHX.XP_072220825.1,STRG0A92PHX.XP_072221186.1,STRG0A92PHX.XP_072221618.1,STRG0A92PHX.XP_072224682.1,STRG0A92PHX.XP_072224686.1,STRG0A92PHX.XP_072225946.1,STRG0A92PHX.XP_072226792.1,STRG0A92PHX.XP_072227101.1,STRG0A92PHX.XP_072227330.1,STRG0A92PHX.XP_072228121.1,STRG0A92PHX.XP_072228…	XP_072218538.1,XP_072218623.1,XP_072218957.1,XP_072219895.1,XP_072220825.1,XP_072221186.1,XP_072221618.1,XP_072224682.1,XP_072224686.1,XP_072225946.1,XP_072226792.1,XP_072227101.1,XP_072227330.1,XP_072228121.1,XP_072228336.1,XP_072229121.1,XP_072229126.1,XP_072229707.1,XP_072231312.1,XP_072232238.1,XP_072234061.1,XP_072234498.1,XP_072234604.1,XP_072234621.1,XP_072236003.1,XP_072236160.1,XP_072236…	XP_072218538.1,XP_072218623.1,XP_072218957.1,XP_072219895.1,XP_072220825.1,XP_072221186.1,XP_072221618.1,XP_072224682.1,XP_072224686.1,XP_072225946.1,XP_072226792.1,XP_072227101.1,XP_072227330.1,XP_072228121.1,XP_072228336.1,XP_072229121.1,XP_072229126.1,XP_072229707.1,XP_072231312.1,XP_072232238.1,XP_072234061.1,XP_072234498.1,XP_072234604.1,XP_072234621.1,XP_072236003.1,XP_072236160.1,XP_072236…	0.801019884,1.197865072,1.008862838,0.795987534,0.339969523,0.629841901,0.767808376,0.705128267,0.757178333,0.310120105,0.573228293,1.058979527,0.642840973,0.831435767,0.844102396,0.746354491,0.944480902,0.931077711,0.49377987,0.965541007,0.823055425,0.844466962,0.363308432,0.379988003,0.984868812,0.484066479,0.924972118,1.036488799,0.894702643,0.559990611,0.920518065,1.150376927,0.890225978,1.46…	730,2124,1464,718,24,288,627,468,599,20,200,1649,318,822,866,567,1232,1188,111,1310,796,867,28,37,1379,99,1163,1571,1039,186,1141,1957,1015,2744,655,778,457,2381,2191,2466,1973,237,417,383,1522,3330	46, 0.0058	-2.67258
1P2vs1P4	Reactome	MAP-69656	Cyclin A:Cdk2-associated events at S phase entry	46	117	2.67258	top	0.0058	ks	STRG0A92PHX.XP_072218538.1,STRG0A92PHX.XP_072218623.1,STRG0A92PHX.XP_072218957.1,STRG0A92PHX.XP_072219895.1,STRG0A92PHX.XP_072220825.1,STRG0A92PHX.XP_072221186.1,STRG0A92PHX.XP_072221618.1,STRG0A92PHX.XP_072224682.1,STRG0A92PHX.XP_072224686.1,STRG0A92PHX.XP_072225946.1,STRG0A92PHX.XP_072226792.1,STRG0A92PHX.XP_072227101.1,STRG0A92PHX.XP_072227330.1,STRG0A92PHX.XP_072228121.1,STRG0A92PHX.XP_072228…	XP_072218538.1,XP_072218623.1,XP_072218957.1,XP_072219895.1,XP_072220825.1,XP_072221186.1,XP_072221618.1,XP_072224682.1,XP_072224686.1,XP_072225946.1,XP_072226792.1,XP_072227101.1,XP_072227330.1,XP_072228121.1,XP_072228336.1,XP_072229121.1,XP_072229126.1,XP_072229707.1,XP_072231312.1,XP_072232238.1,XP_072234061.1,XP_072234498.1,XP_072234604.1,XP_072234621.1,XP_072236003.1,XP_072236160.1,XP_072236…	XP_072218538.1,XP_072218623.1,XP_072218957.1,XP_072219895.1,XP_072220825.1,XP_072221186.1,XP_072221618.1,XP_072224682.1,XP_072224686.1,XP_072225946.1,XP_072226792.1,XP_072227101.1,XP_072227330.1,XP_072228121.1,XP_072228336.1,XP_072229121.1,XP_072229126.1,XP_072229707.1,XP_072231312.1,XP_072232238.1,XP_072234061.1,XP_072234498.1,XP_072234604.1,XP_072234621.1,XP_072236003.1,XP_072236160.1,XP_072236…	0.801019884,1.197865072,1.008862838,0.795987534,0.339969523,0.629841901,0.767808376,0.705128267,0.757178333,0.310120105,0.573228293,1.058979527,0.642840973,0.831435767,0.844102396,0.746354491,0.944480902,0.931077711,0.49377987,0.965541007,0.823055425,0.844466962,0.363308432,0.379988003,0.984868812,0.484066479,0.924972118,1.036488799,0.894702643,0.559990611,0.920518065,1.150376927,0.890225978,1.46…	730,2124,1464,718,24,288,627,468,599,20,200,1649,318,822,866,567,1232,1188,111,1310,796,867,28,37,1379,99,1163,1571,1039,186,1141,1957,1015,2744,655,778,457,2381,2191,2466,1973,237,417,383,1522,3330	46, 0.0058	-2.67258
1P2vs1P4	Reactome	MAP-1236975	Antigen processing-Cross presentation	56	139	2.30014	top	0.007	ks	STRG0A92PHX.XP_072218538.1,STRG0A92PHX.XP_072218623.1,STRG0A92PHX.XP_072218957.1,STRG0A92PHX.XP_072219879.1,STRG0A92PHX.XP_072219895.1,STRG0A92PHX.XP_072221186.1,STRG0A92PHX.XP_072221505.1,STRG0A92PHX.XP_072221618.1,STRG0A92PHX.XP_072224326.1,STRG0A92PHX.XP_072224682.1,STRG0A92PHX.XP_072224686.1,STRG0A92PHX.XP_072225943.1,STRG0A92PHX.XP_072225946.1,STRG0A92PHX.XP_072225947.1,STRG0A92PHX.XP_072226…	XP_072218538.1,XP_072218623.1,XP_072218957.1,XP_072219879.1,XP_072219895.1,XP_072221186.1,XP_072221505.1,XP_072221618.1,XP_072224326.1,XP_072224682.1,XP_072224686.1,XP_072225943.1,XP_072225946.1,XP_072225947.1,XP_072226792.1,XP_072227101.1,XP_072227330.1,XP_072228121.1,XP_072228336.1,XP_072229121.1,XP_072229126.1,XP_072229443.1,XP_072229707.1,XP_072232238.1,XP_072234061.1,XP_072234604.1,XP_072234…	XP_072218538.1,XP_072218623.1,XP_072218957.1,XP_072219879.1,XP_072219895.1,XP_072221186.1,XP_072221505.1,XP_072221618.1,XP_072224326.1,XP_072224682.1,XP_072224686.1,XP_072225943.1,XP_072225946.1,XP_072225947.1,XP_072226792.1,XP_072227101.1,XP_072227330.1,XP_072228121.1,XP_072228336.1,XP_072229121.1,XP_072229126.1,XP_072229443.1,XP_072229707.1,XP_072232238.1,XP_072234061.1,XP_072234604.1,XP_072234…	0.801019884,1.197865072,1.008862838,0.824963471,0.795987534,0.629841901,0.79598442,0.767808376,0.859036685,0.705128267,0.757178333,0.353100735,0.310120105,0.662485806,0.573228293,1.058979527,0.642840973,0.831435767,0.844102396,0.746354491,0.944480902,1.198582347,0.931077711,0.965541007,0.823055425,0.363308432,0.379988003,1.009298905,0.963465504,0.984868812,0.484066479,0.924972118,1.036488799,0.89…	730,2124,1464,802,718,288,717,627,913,468,599,27,20,371,200,1649,318,822,866,567,1232,2127,1188,1310,796,28,37,1468,1307,1379,99,1163,1571,1039,186,1007,1957,1015,45,2744,655,778,1014,457,2381,2235,73,2191,2012,731,3249,1973,383,1522,3330,3034	56, 0.007	-2.30014
1P2vs1P4	Reactome	MAP-8878166	Transcriptional regulation by RUNX2	48	151	2.31236	top	0.007	ks	STRG0A92PHX.XP_072218538.1,STRG0A92PHX.XP_072218623.1,STRG0A92PHX.XP_072218957.1,STRG0A92PHX.XP_072219895.1,STRG0A92PHX.XP_072221186.1,STRG0A92PHX.XP_072221618.1,STRG0A92PHX.XP_072224682.1,STRG0A92PHX.XP_072224686.1,STRG0A92PHX.XP_072224957.1,STRG0A92PHX.XP_072225946.1,STRG0A92PHX.XP_072226792.1,STRG0A92PHX.XP_072227101.1,STRG0A92PHX.XP_072227330.1,STRG0A92PHX.XP_072228121.1,STRG0A92PHX.XP_072228…	XP_072218538.1,XP_072218623.1,XP_072218957.1,XP_072219895.1,XP_072221186.1,XP_072221618.1,XP_072224682.1,XP_072224686.1,XP_072224957.1,XP_072225946.1,XP_072226792.1,XP_072227101.1,XP_072227330.1,XP_072228121.1,XP_072228336.1,XP_072229121.1,XP_072229126.1,XP_072229707.1,XP_072231312.1,XP_072232238.1,XP_072233081.1,XP_072233082.1,XP_072234061.1,XP_072234498.1,XP_072234604.1,XP_072234621.1,XP_072236…	XP_072218538.1,XP_072218623.1,XP_072218957.1,XP_072219895.1,XP_072221186.1,XP_072221618.1,XP_072224682.1,XP_072224686.1,XP_072224957.1,XP_072225946.1,XP_072226792.1,XP_072227101.1,XP_072227330.1,XP_072228121.1,XP_072228336.1,XP_072229121.1,XP_072229126.1,XP_072229707.1,XP_072231312.1,XP_072232238.1,XP_072233081.1,XP_072233082.1,XP_072234061.1,XP_072234498.1,XP_072234604.1,XP_072234621.1,XP_072236…	0.801019884,1.197865072,1.008862838,0.795987534,0.629841901,0.767808376,0.705128267,0.757178333,0.76754684,0.310120105,0.573228293,1.058979527,0.642840973,0.831435767,0.844102396,0.746354491,0.944480902,0.931077711,0.49377987,0.965541007,0.869933107,0.834124827,0.823055425,0.844466962,0.363308432,0.379988003,0.984868812,0.484066479,0.924972118,1.036488799,0.894702643,0.559990611,0.920518065,1.150…	730,2124,1464,718,288,627,468,599,626,20,200,1649,318,822,866,567,1232,1188,111,1310,948,828,796,867,28,37,1379,99,1163,1571,1039,186,1141,1957,1015,2744,655,778,457,841,2381,2191,2466,3252,1973,383,1522,3330	48, 0.007	-2.31236
1P2vs1P4	Reactome	MAP-1799339	SRP-dependent cotranslational protein targeting to membrane	91	134	0.313992	bottom	0.0076	ks	STRG0A92PHX.XP_072217928.1,STRG0A92PHX.XP_072218021.1,STRG0A92PHX.XP_072218269.1,STRG0A92PHX.XP_072218362.1,STRG0A92PHX.XP_072218723.1,STRG0A92PHX.XP_072219217.1,STRG0A92PHX.XP_072220281.1,STRG0A92PHX.XP_072220366.1,STRG0A92PHX.XP_072220621.1,STRG0A92PHX.XP_072220730.1,STRG0A92PHX.XP_072221319.1,STRG0A92PHX.XP_072221404.1,STRG0A92PHX.XP_072223123.1,STRG0A92PHX.XP_072223189.1,STRG0A92PHX.XP_072223…	XP_072217928.1,XP_072218021.1,XP_072218269.1,XP_072218362.1,XP_072218723.1,XP_072219217.1,XP_072220281.1,XP_072220366.1,XP_072220621.1,XP_072220730.1,XP_072221319.1,XP_072221404.1,XP_072223123.1,XP_072223189.1,XP_072223600.1,XP_072223791.1,XP_072224009.1,XP_072224124.1,XP_072224406.1,XP_072224516.1,XP_072224939.1,XP_072224960.1,XP_072225002.1,XP_072225159.1,XP_072226157.1,XP_072226299.1,XP_072226…	XP_072217928.1,XP_072218021.1,XP_072218269.1,XP_072218362.1,XP_072218723.1,XP_072219217.1,XP_072220281.1,XP_072220366.1,XP_072220621.1,XP_072220730.1,XP_072221319.1,XP_072221404.1,XP_072223123.1,XP_072223189.1,XP_072223600.1,XP_072223791.1,XP_072224009.1,XP_072224124.1,XP_072224406.1,XP_072224516.1,XP_072224939.1,XP_072224960.1,XP_072225002.1,XP_072225159.1,XP_072226157.1,XP_072226299.1,XP_072226…	1.544788843,0.695253203,1.024011715,2.982510995,1.681282321,1.39350136,1.84741183,1.134910945,1.154689124,1.862438037,3.625753482,1.00179236,1.397013798,1.132417574,1.064733254,1.300205888,1.541291454,0.854509595,1.374993047,1.743069545,0.69974187,0.986482692,3.047393158,2.214931973,1.139955259,1.427197053,1.114916478,1.097908106,1.138565031,0.655862834,0.712740296,0.624940871,1.948218569,2.05669…	2881,440,1536,3419,3040,2619,3174,1900,1978,3181,3439,1433,2628,1887,1672,2403,2878,899,2583,3102,453,1385,3423,3329,1920,2684,1842,1785,1915,354,488,279,3231,3278,3407,3241,3075,3429,2722,1927,1860,3438,1135,2390,1823,348,1762,3150,3442,2119,3171,3251,2093,3353,1144,2490,45,612,666,121,1359,1610,657,3067,2579,3285,1204,2958,2697,2146,2512,2866,2061,3210,2466,3321,3192,1477,1062,2437,2406,1496,33…	91, 0.0076	0.313992
1P2vs1P4	Reactome	MAP-5683057	MAPK family signaling cascades	116	906	1.59232	top	0.0082	ks	STRG0A92PHX.XP_072218538.1,STRG0A92PHX.XP_072218542.1,STRG0A92PHX.XP_072218623.1,STRG0A92PHX.XP_072218957.1,STRG0A92PHX.XP_072219008.1,STRG0A92PHX.XP_072219015.1,STRG0A92PHX.XP_072219233.1,STRG0A92PHX.XP_072219321.1,STRG0A92PHX.XP_072219323.1,STRG0A92PHX.XP_072219399.1,STRG0A92PHX.XP_072219475.1,STRG0A92PHX.XP_072219879.1,STRG0A92PHX.XP_072219895.1,STRG0A92PHX.XP_072220844.1,STRG0A92PHX.XP_072220…	XP_072218538.1,XP_072218542.1,XP_072218623.1,XP_072218957.1,XP_072219008.1,XP_072219015.1,XP_072219233.1,XP_072219321.1,XP_072219323.1,XP_072219399.1,XP_072219475.1,XP_072219879.1,XP_072219895.1,XP_072220844.1,XP_072220978.1,XP_072221186.1,XP_072221367.1,XP_072221501.1,XP_072221618.1,XP_072222237.1,XP_072222465.1,XP_072222749.1,XP_072223828.1,XP_072224330.1,XP_072224413.1,XP_072224682.1,XP_072224…	XP_072218538.1,XP_072218542.1,XP_072218623.1,XP_072218957.1,XP_072219008.1,XP_072219015.1,XP_072219233.1,XP_072219321.1,XP_072219323.1,XP_072219399.1,XP_072219475.1,XP_072219879.1,XP_072219895.1,XP_072220844.1,XP_072220978.1,XP_072221186.1,XP_072221367.1,XP_072221501.1,XP_072221618.1,XP_072222237.1,XP_072222465.1,XP_072222749.1,XP_072223828.1,XP_072224330.1,XP_072224413.1,XP_072224682.1,XP_072224…	0.801019884,1.18321524,1.197865072,1.008862838,1.307597487,1.042453731,0.646840117,0.298401098,1.174620819,1.322897698,0.735092925,0.824963471,0.795987534,1.31086246,0.798871413,0.629841901,0.924796522,1.581331158,0.767808376,0.856866369,0.730321009,0.972568438,1.188554576,1.77300616,0.880289318,0.705128267,0.757178333,0.772890243,1.062824523,0.806768654,0.814819924,0.792729891,0.310120105,0.5732…	730,2074,2124,1464,2425,1591,325,18,2042,2478,543,802,718,2436,724,288,1162,2926,627,909,533,1336,2100,3126,985,468,599,647,1666,746,774,709,20,200,1649,2045,318,1115,1582,822,866,959,1498,567,1232,179,1185,1188,423,621,260,287,3085,147,1310,65,796,1885,28,37,1379,99,2340,1857,1163,1571,1039,186,629,585,1957,1609,1015,1458,2744,173,2058,2376,655,1305,698,778,3031,457,1402,131,2599,517,1462,2381,1…	116, 0.0082	-1.59232
1P2vs1P4	Reactome	MAP-975956	Nonsense Mediated Decay (NMD) independent of the Exon Junction Complex (EJC)	87	131	0.332705	bottom	0.0087	ks	STRG0A92PHX.XP_072217928.1,STRG0A92PHX.XP_072218021.1,STRG0A92PHX.XP_072218269.1,STRG0A92PHX.XP_072218362.1,STRG0A92PHX.XP_072218723.1,STRG0A92PHX.XP_072219217.1,STRG0A92PHX.XP_072220281.1,STRG0A92PHX.XP_072220366.1,STRG0A92PHX.XP_072220621.1,STRG0A92PHX.XP_072220730.1,STRG0A92PHX.XP_072221148.1,STRG0A92PHX.XP_072221319.1,STRG0A92PHX.XP_072223123.1,STRG0A92PHX.XP_072223600.1,STRG0A92PHX.XP_072223…	XP_072217928.1,XP_072218021.1,XP_072218269.1,XP_072218362.1,XP_072218723.1,XP_072219217.1,XP_072220281.1,XP_072220366.1,XP_072220621.1,XP_072220730.1,XP_072221148.1,XP_072221319.1,XP_072223123.1,XP_072223600.1,XP_072223791.1,XP_072224009.1,XP_072224124.1,XP_072224339.1,XP_072224406.1,XP_072224516.1,XP_072224939.1,XP_072224960.1,XP_072225002.1,XP_072225159.1,XP_072226157.1,XP_072226299.1,XP_072226…	XP_072217928.1,XP_072218021.1,XP_072218269.1,XP_072218362.1,XP_072218723.1,XP_072219217.1,XP_072220281.1,XP_072220366.1,XP_072220621.1,XP_072220730.1,XP_072221148.1,XP_072221319.1,XP_072223123.1,XP_072223600.1,XP_072223791.1,XP_072224009.1,XP_072224124.1,XP_072224339.1,XP_072224406.1,XP_072224516.1,XP_072224939.1,XP_072224960.1,XP_072225002.1,XP_072225159.1,XP_072226157.1,XP_072226299.1,XP_072226…	1.544788843,0.695253203,1.024011715,2.982510995,1.681282321,1.39350136,1.84741183,1.134910945,1.154689124,1.862438037,0.874565993,3.625753482,1.397013798,1.064733254,1.300205888,1.541291454,0.854509595,1.187736907,1.374993047,1.743069545,0.69974187,0.986482692,3.047393158,2.214931973,1.139955259,1.427197053,1.114916478,1.097908106,1.138565031,0.655862834,0.712740296,0.624940871,0.809844642,1.9482…	2881,440,1536,3419,3040,2619,3174,1900,1978,3181,966,3439,2628,1672,2403,2878,899,2092,2583,3102,453,1385,3423,3329,1920,2684,1842,1785,1915,354,488,279,757,3231,3278,3407,3241,1288,3075,3429,2722,1927,1860,3438,1135,2390,1823,1762,3442,2119,3171,3251,2093,3353,1144,2490,121,1359,657,3067,2579,3285,1204,2958,2697,2512,2866,2777,2310,2061,3210,2466,3321,3192,1477,2406,3324,1518,3145,1391,568,3354,…	87, 0.0087	0.332705
1P2vs1P4	Reactome	MAP-109581	Apoptosis	64	335	0.120779	top	0.0093	ks	STRG0A92PHX.XP_072219286.1,STRG0A92PHX.XP_072219767.1,STRG0A92PHX.XP_072220379.1,STRG0A92PHX.XP_072220495.1,STRG0A92PHX.XP_072220704.1,STRG0A92PHX.XP_072220985.1,STRG0A92PHX.XP_072222749.1,STRG0A92PHX.XP_072223350.1,STRG0A92PHX.XP_072224011.1,STRG0A92PHX.XP_072224162.1,STRG0A92PHX.XP_072224486.1,STRG0A92PHX.XP_072224957.1,STRG0A92PHX.XP_072225632.1,STRG0A92PHX.XP_072226069.1,STRG0A92PHX.XP_072227…	XP_072219286.1,XP_072219767.1,XP_072220379.1,XP_072220495.1,XP_072220704.1,XP_072220985.1,XP_072222749.1,XP_072223350.1,XP_072224011.1,XP_072224162.1,XP_072224486.1,XP_072224957.1,XP_072225632.1,XP_072226069.1,XP_072227042.1,XP_072227405.1,XP_072227647.1,XP_072227692.1,XP_072227846.1,XP_072227905.1,XP_072228554.1,XP_072228758.1,XP_072229950.1,XP_072230455.1,XP_072230593.1,XP_072231260.1,XP_072231…	XP_072219286.1,XP_072219767.1,XP_072220379.1,XP_072220495.1,XP_072220704.1,XP_072220985.1,XP_072222749.1,XP_072223350.1,XP_072224011.1,XP_072224162.1,XP_072224486.1,XP_072224957.1,XP_072225632.1,XP_072226069.1,XP_072227042.1,XP_072227405.1,XP_072227647.1,XP_072227692.1,XP_072227846.1,XP_072227905.1,XP_072228554.1,XP_072228758.1,XP_072229950.1,XP_072230455.1,XP_072230593.1,XP_072231260.1,XP_072231…	1.622244557,0.781924822,0.026454891,1.315363281,1.033420914,0.604291591,0.972568438,0.728372361,0.605888915,0.953444795,0.827509063,0.76754684,0.806768654,0.695860493,0.491854868,0.898013685,1.618410219,0.913849526,0.501245651,0.63486147,1.138686041,1.173136482,2.137719939,0.602360955,0.543002142,11.6426125,0.615370385,1.307508891,0.939760752,2.305056382,1.416904899,0.473030699,1.47090621,0.95107…	2989,674,1,2451,1563,247,1336,522,251,1266,813,626,746,442,106,1054,2980,1115,117,302,1916,2038,3307,242,166,3445,263,2424,1219,3346,2672,91,2761,1258,3296,378,201,1671,958,1263,3203,3185,1215,1113,938,1761,517,2097,589,148,2438,2385,1136,433,651,61,886,71,1029,642,316,3300,1131,1323	64, 0.0093	-0.120779
1P2vs1P4	Reactome	MAP-72689	Formation of a pool of free 40S subunits	92	131	0.299986	bottom	0.0093	ks	STRG0A92PHX.XP_072217928.1,STRG0A92PHX.XP_072218021.1,STRG0A92PHX.XP_072218269.1,STRG0A92PHX.XP_072218362.1,STRG0A92PHX.XP_072218723.1,STRG0A92PHX.XP_072219217.1,STRG0A92PHX.XP_072219622.1,STRG0A92PHX.XP_072220281.1,STRG0A92PHX.XP_072220366.1,STRG0A92PHX.XP_072220621.1,STRG0A92PHX.XP_072220730.1,STRG0A92PHX.XP_072221319.1,STRG0A92PHX.XP_072223123.1,STRG0A92PHX.XP_072223600.1,STRG0A92PHX.XP_072223…	XP_072217928.1,XP_072218021.1,XP_072218269.1,XP_072218362.1,XP_072218723.1,XP_072219217.1,XP_072219622.1,XP_072220281.1,XP_072220366.1,XP_072220621.1,XP_072220730.1,XP_072221319.1,XP_072223123.1,XP_072223600.1,XP_072223791.1,XP_072224009.1,XP_072224124.1,XP_072224406.1,XP_072224516.1,XP_072224923.1,XP_072224939.1,XP_072224960.1,XP_072225002.1,XP_072225159.1,XP_072225206.1,XP_072226157.1,XP_072226…	XP_072217928.1,XP_072218021.1,XP_072218269.1,XP_072218362.1,XP_072218723.1,XP_072219217.1,XP_072219622.1,XP_072220281.1,XP_072220366.1,XP_072220621.1,XP_072220730.1,XP_072221319.1,XP_072223123.1,XP_072223600.1,XP_072223791.1,XP_072224009.1,XP_072224124.1,XP_072224406.1,XP_072224516.1,XP_072224923.1,XP_072224939.1,XP_072224960.1,XP_072225002.1,XP_072225159.1,XP_072225206.1,XP_072226157.1,XP_072226…	1.544788843,0.695253203,1.024011715,2.982510995,1.681282321,1.39350136,0.898458967,1.84741183,1.134910945,1.154689124,1.862438037,3.625753482,1.397013798,1.064733254,1.300205888,1.541291454,0.854509595,1.374993047,1.743069545,1.405316856,0.69974187,0.986482692,3.047393158,2.214931973,0.88855433,1.139955259,1.427197053,1.114916478,0.838699204,1.097908106,1.138565031,0.655862834,0.712740296,0.62494…	2881,440,1536,3419,3040,2619,1058,3174,1900,1978,3181,3439,2628,1672,2403,2878,899,2583,3102,2646,453,1385,3423,3329,1011,1920,2684,1842,848,1785,1915,354,488,279,3231,3278,3407,3241,3075,3429,1584,2722,1927,1860,3438,1135,2390,1823,546,1762,3442,2119,2409,3171,452,3251,2093,3353,1144,2490,121,1359,657,476,3067,2579,3285,1204,2958,2697,2512,2866,2061,3210,2466,3321,376,2354,3192,1477,2800,2406,33…	92, 0.0093	0.299986
1P2vs1P4	Reactome	MAP-187577	SCF(Skp2)-mediated degradation of p27 / p21	44	86	2.51641	top	0.0094	ks	STRG0A92PHX.XP_072218538.1,STRG0A92PHX.XP_072218623.1,STRG0A92PHX.XP_072218957.1,STRG0A92PHX.XP_072219895.1,STRG0A92PHX.XP_072221186.1,STRG0A92PHX.XP_072221618.1,STRG0A92PHX.XP_072224682.1,STRG0A92PHX.XP_072224686.1,STRG0A92PHX.XP_072225946.1,STRG0A92PHX.XP_072226792.1,STRG0A92PHX.XP_072227101.1,STRG0A92PHX.XP_072227330.1,STRG0A92PHX.XP_072228121.1,STRG0A92PHX.XP_072228336.1,STRG0A92PHX.XP_072229…	XP_072218538.1,XP_072218623.1,XP_072218957.1,XP_072219895.1,XP_072221186.1,XP_072221618.1,XP_072224682.1,XP_072224686.1,XP_072225946.1,XP_072226792.1,XP_072227101.1,XP_072227330.1,XP_072228121.1,XP_072228336.1,XP_072229121.1,XP_072229126.1,XP_072229707.1,XP_072231312.1,XP_072232238.1,XP_072234061.1,XP_072234498.1,XP_072234604.1,XP_072234621.1,XP_072236003.1,XP_072236160.1,XP_072236473.1,XP_072236…	XP_072218538.1,XP_072218623.1,XP_072218957.1,XP_072219895.1,XP_072221186.1,XP_072221618.1,XP_072224682.1,XP_072224686.1,XP_072225946.1,XP_072226792.1,XP_072227101.1,XP_072227330.1,XP_072228121.1,XP_072228336.1,XP_072229121.1,XP_072229126.1,XP_072229707.1,XP_072231312.1,XP_072232238.1,XP_072234061.1,XP_072234498.1,XP_072234604.1,XP_072234621.1,XP_072236003.1,XP_072236160.1,XP_072236473.1,XP_072236…	0.801019884,1.197865072,1.008862838,0.795987534,0.629841901,0.767808376,0.705128267,0.757178333,0.310120105,0.573228293,1.058979527,0.642840973,0.831435767,0.844102396,0.746354491,0.944480902,0.931077711,0.49377987,0.965541007,0.823055425,0.844466962,0.363308432,0.379988003,0.984868812,0.484066479,0.924972118,1.036488799,0.894702643,0.559990611,0.920518065,1.150376927,0.890225978,1.46204736,0.776…	730,2124,1464,718,288,627,468,599,20,200,1649,318,822,866,567,1232,1188,111,1310,796,867,28,37,1379,99,1163,1571,1039,186,1141,1957,1015,2744,655,778,457,2381,2191,2466,1973,417,383,1522,3330	44, 0.0094	-2.51641
1P2vs1P4	Reactome	MAP-1234174	Cellular response to hypoxia	46	112	2.20123	top	0.0097	ks	STRG0A92PHX.XP_072218538.1,STRG0A92PHX.XP_072218623.1,STRG0A92PHX.XP_072218957.1,STRG0A92PHX.XP_072219879.1,STRG0A92PHX.XP_072219895.1,STRG0A92PHX.XP_072221186.1,STRG0A92PHX.XP_072221202.1,STRG0A92PHX.XP_072221618.1,STRG0A92PHX.XP_072224682.1,STRG0A92PHX.XP_072224686.1,STRG0A92PHX.XP_072225946.1,STRG0A92PHX.XP_072226792.1,STRG0A92PHX.XP_072227101.1,STRG0A92PHX.XP_072227330.1,STRG0A92PHX.XP_072228…	XP_072218538.1,XP_072218623.1,XP_072218957.1,XP_072219879.1,XP_072219895.1,XP_072221186.1,XP_072221202.1,XP_072221618.1,XP_072224682.1,XP_072224686.1,XP_072225946.1,XP_072226792.1,XP_072227101.1,XP_072227330.1,XP_072228121.1,XP_072228336.1,XP_072228987.1,XP_072229121.1,XP_072229126.1,XP_072229707.1,XP_072232238.1,XP_072234061.1,XP_072234604.1,XP_072234621.1,XP_072234856.1,XP_072236003.1,XP_072236…	XP_072218538.1,XP_072218623.1,XP_072218957.1,XP_072219879.1,XP_072219895.1,XP_072221186.1,XP_072221202.1,XP_072221618.1,XP_072224682.1,XP_072224686.1,XP_072225946.1,XP_072226792.1,XP_072227101.1,XP_072227330.1,XP_072228121.1,XP_072228336.1,XP_072228987.1,XP_072229121.1,XP_072229126.1,XP_072229707.1,XP_072232238.1,XP_072234061.1,XP_072234604.1,XP_072234621.1,XP_072234856.1,XP_072236003.1,XP_072236…	0.801019884,1.197865072,1.008862838,0.824963471,0.795987534,0.629841901,0.937871492,0.767808376,0.705128267,0.757178333,0.310120105,0.573228293,1.058979527,0.642840973,0.831435767,0.844102396,0.808621261,0.746354491,0.944480902,0.931077711,0.965541007,0.823055425,0.363308432,0.379988003,0.923624668,0.984868812,0.484066479,0.924972118,1.036488799,0.894702643,0.559990611,1.150376927,0.890225978,1.4…	730,2124,1464,802,718,288,1209,627,468,599,20,200,1649,318,822,866,752,567,1232,1188,1310,796,28,37,1156,1379,99,1163,1571,1039,186,1957,1015,2744,655,778,457,2381,2191,2466,3249,1973,383,1522,904,3330	46, 0.0097	-2.20123
1P2vs1P4	Reactome	MAP-1234176	Oxygen-dependent proline hydroxylation of Hypoxia-inducible Factor Alpha	46	90	2.20123	top	0.0097	ks	STRG0A92PHX.XP_072218538.1,STRG0A92PHX.XP_072218623.1,STRG0A92PHX.XP_072218957.1,STRG0A92PHX.XP_072219879.1,STRG0A92PHX.XP_072219895.1,STRG0A92PHX.XP_072221186.1,STRG0A92PHX.XP_072221202.1,STRG0A92PHX.XP_072221618.1,STRG0A92PHX.XP_072224682.1,STRG0A92PHX.XP_072224686.1,STRG0A92PHX.XP_072225946.1,STRG0A92PHX.XP_072226792.1,STRG0A92PHX.XP_072227101.1,STRG0A92PHX.XP_072227330.1,STRG0A92PHX.XP_072228…	XP_072218538.1,XP_072218623.1,XP_072218957.1,XP_072219879.1,XP_072219895.1,XP_072221186.1,XP_072221202.1,XP_072221618.1,XP_072224682.1,XP_072224686.1,XP_072225946.1,XP_072226792.1,XP_072227101.1,XP_072227330.1,XP_072228121.1,XP_072228336.1,XP_072228987.1,XP_072229121.1,XP_072229126.1,XP_072229707.1,XP_072232238.1,XP_072234061.1,XP_072234604.1,XP_072234621.1,XP_072234856.1,XP_072236003.1,XP_072236…	XP_072218538.1,XP_072218623.1,XP_072218957.1,XP_072219879.1,XP_072219895.1,XP_072221186.1,XP_072221202.1,XP_072221618.1,XP_072224682.1,XP_072224686.1,XP_072225946.1,XP_072226792.1,XP_072227101.1,XP_072227330.1,XP_072228121.1,XP_072228336.1,XP_072228987.1,XP_072229121.1,XP_072229126.1,XP_072229707.1,XP_072232238.1,XP_072234061.1,XP_072234604.1,XP_072234621.1,XP_072234856.1,XP_072236003.1,XP_072236…	0.801019884,1.197865072,1.008862838,0.824963471,0.795987534,0.629841901,0.937871492,0.767808376,0.705128267,0.757178333,0.310120105,0.573228293,1.058979527,0.642840973,0.831435767,0.844102396,0.808621261,0.746354491,0.944480902,0.931077711,0.965541007,0.823055425,0.363308432,0.379988003,0.923624668,0.984868812,0.484066479,0.924972118,1.036488799,0.894702643,0.559990611,1.150376927,0.890225978,1.4…	730,2124,1464,802,718,288,1209,627,468,599,20,200,1649,318,822,866,752,567,1232,1188,1310,796,28,37,1156,1379,99,1163,1571,1039,186,1957,1015,2744,655,778,457,2381,2191,2466,3249,1973,383,1522,904,3330	46, 0.0097	-2.20123
1P2vs1P4	Reactome	MAP-382551	Transport of small molecules	184	1856	1.31969	top	0.0097	ks	STRG0A92PHX.XP_072218290.1,STRG0A92PHX.XP_072218538.1,STRG0A92PHX.XP_072218623.1,STRG0A92PHX.XP_072218937.1,STRG0A92PHX.XP_072218938.1,STRG0A92PHX.XP_072218957.1,STRG0A92PHX.XP_072219049.1,STRG0A92PHX.XP_072219118.1,STRG0A92PHX.XP_072219196.1,STRG0A92PHX.XP_072219233.1,STRG0A92PHX.XP_072219332.1,STRG0A92PHX.XP_072219340.1,STRG0A92PHX.XP_072219555.1,STRG0A92PHX.XP_072219606.1,STRG0A92PHX.XP_072219…	XP_072218290.1,XP_072218538.1,XP_072218623.1,XP_072218937.1,XP_072218938.1,XP_072218957.1,XP_072219049.1,XP_072219118.1,XP_072219196.1,XP_072219233.1,XP_072219332.1,XP_072219340.1,XP_072219555.1,XP_072219606.1,XP_072219763.1,XP_072219828.1,XP_072219879.1,XP_072219895.1,XP_072219917.1,XP_072219969.1,XP_072220504.1,XP_072221186.1,XP_072221226.1,XP_072221618.1,XP_072221717.1,XP_072222200.1,XP_072222…	XP_072218290.1,XP_072218538.1,XP_072218623.1,XP_072218937.1,XP_072218938.1,XP_072218957.1,XP_072219049.1,XP_072219118.1,XP_072219196.1,XP_072219233.1,XP_072219332.1,XP_072219340.1,XP_072219555.1,XP_072219606.1,XP_072219763.1,XP_072219828.1,XP_072219879.1,XP_072219895.1,XP_072219917.1,XP_072219969.1,XP_072220504.1,XP_072221186.1,XP_072221226.1,XP_072221618.1,XP_072221717.1,XP_072222200.1,XP_072222…	1.207670309,0.801019884,1.197865072,0.824124143,1.424281451,1.008862838,1.730708335,1.354146169,1.310515302,0.646840117,1.171352021,1.403685468,1.07422932,0.810681388,0.807039916,0.891155249,0.824963471,0.795987534,0.618798348,1.553135328,1.813431283,0.629841901,1.044318438,0.767808376,0.756873291,0.255528924,1.20465004,1.033378022,1.181202069,0.936204971,0.818590729,1.452372173,1.027933613,1.476…	2156,730,2124,797,2681,1464,3093,2545,2435,325,2031,2643,1703,759,748,1024,802,718,271,2889,3149,288,1600,627,598,9,2144,1562,2069,1203,788,2723,1548,2770,468,599,110,1666,3089,1598,1030,774,1065,27,20,371,405,200,2343,2809,1649,318,372,1779,1840,822,1694,3172,866,898,2038,1956,120,567,1232,179,529,2389,2747,1188,661,387,206,609,2837,373,111,395,2250,3265,1310,3348,1220,214,2503,735,1377,1745,124…	184, 0.0097	-1.31969
1P2vs1P4	Reactome	MAP-5607761	Dectin-1 mediated noncanonical NF-kB signaling	46	87	2.28797	top	0.0097	ks	STRG0A92PHX.XP_072218538.1,STRG0A92PHX.XP_072218623.1,STRG0A92PHX.XP_072218957.1,STRG0A92PHX.XP_072219879.1,STRG0A92PHX.XP_072219895.1,STRG0A92PHX.XP_072221186.1,STRG0A92PHX.XP_072221618.1,STRG0A92PHX.XP_072224682.1,STRG0A92PHX.XP_072224686.1,STRG0A92PHX.XP_072225946.1,STRG0A92PHX.XP_072226792.1,STRG0A92PHX.XP_072227101.1,STRG0A92PHX.XP_072227330.1,STRG0A92PHX.XP_072228121.1,STRG0A92PHX.XP_072228…	XP_072218538.1,XP_072218623.1,XP_072218957.1,XP_072219879.1,XP_072219895.1,XP_072221186.1,XP_072221618.1,XP_072224682.1,XP_072224686.1,XP_072225946.1,XP_072226792.1,XP_072227101.1,XP_072227330.1,XP_072228121.1,XP_072228336.1,XP_072229121.1,XP_072229126.1,XP_072229707.1,XP_072230647.1,XP_072231312.1,XP_072232238.1,XP_072234061.1,XP_072234498.1,XP_072234604.1,XP_072234621.1,XP_072236003.1,XP_072236…	XP_072218538.1,XP_072218623.1,XP_072218957.1,XP_072219879.1,XP_072219895.1,XP_072221186.1,XP_072221618.1,XP_072224682.1,XP_072224686.1,XP_072225946.1,XP_072226792.1,XP_072227101.1,XP_072227330.1,XP_072228121.1,XP_072228336.1,XP_072229121.1,XP_072229126.1,XP_072229707.1,XP_072230647.1,XP_072231312.1,XP_072232238.1,XP_072234061.1,XP_072234498.1,XP_072234604.1,XP_072234621.1,XP_072236003.1,XP_072236…	0.801019884,1.197865072,1.008862838,0.824963471,0.795987534,0.629841901,0.767808376,0.705128267,0.757178333,0.310120105,0.573228293,1.058979527,0.642840973,0.831435767,0.844102396,0.746354491,0.944480902,0.931077711,0.738824766,0.49377987,0.965541007,0.823055425,0.844466962,0.363308432,0.379988003,0.984868812,0.484066479,0.924972118,1.036488799,0.894702643,0.559990611,1.150376927,0.890225978,1.46…	730,2124,1464,802,718,288,627,468,599,20,200,1649,318,822,866,567,1232,1188,548,111,1310,796,867,28,37,1379,99,1163,1571,1039,186,1957,1015,2744,655,778,457,2381,2191,2466,3249,1973,1415,383,1522,3330	46, 0.0097	-2.28797
1P2vs1P4	Reactome	MAP-5668541	TNFR2 non-canonical NF-kB pathway	46	130	2.28797	top	0.0097	ks	STRG0A92PHX.XP_072218538.1,STRG0A92PHX.XP_072218623.1,STRG0A92PHX.XP_072218957.1,STRG0A92PHX.XP_072219879.1,STRG0A92PHX.XP_072219895.1,STRG0A92PHX.XP_072221186.1,STRG0A92PHX.XP_072221618.1,STRG0A92PHX.XP_072224682.1,STRG0A92PHX.XP_072224686.1,STRG0A92PHX.XP_072225946.1,STRG0A92PHX.XP_072226792.1,STRG0A92PHX.XP_072227101.1,STRG0A92PHX.XP_072227330.1,STRG0A92PHX.XP_072228121.1,STRG0A92PHX.XP_072228…	XP_072218538.1,XP_072218623.1,XP_072218957.1,XP_072219879.1,XP_072219895.1,XP_072221186.1,XP_072221618.1,XP_072224682.1,XP_072224686.1,XP_072225946.1,XP_072226792.1,XP_072227101.1,XP_072227330.1,XP_072228121.1,XP_072228336.1,XP_072229121.1,XP_072229126.1,XP_072229707.1,XP_072230647.1,XP_072231312.1,XP_072232238.1,XP_072234061.1,XP_072234498.1,XP_072234604.1,XP_072234621.1,XP_072236003.1,XP_072236…	XP_072218538.1,XP_072218623.1,XP_072218957.1,XP_072219879.1,XP_072219895.1,XP_072221186.1,XP_072221618.1,XP_072224682.1,XP_072224686.1,XP_072225946.1,XP_072226792.1,XP_072227101.1,XP_072227330.1,XP_072228121.1,XP_072228336.1,XP_072229121.1,XP_072229126.1,XP_072229707.1,XP_072230647.1,XP_072231312.1,XP_072232238.1,XP_072234061.1,XP_072234498.1,XP_072234604.1,XP_072234621.1,XP_072236003.1,XP_072236…	0.801019884,1.197865072,1.008862838,0.824963471,0.795987534,0.629841901,0.767808376,0.705128267,0.757178333,0.310120105,0.573228293,1.058979527,0.642840973,0.831435767,0.844102396,0.746354491,0.944480902,0.931077711,0.738824766,0.49377987,0.965541007,0.823055425,0.844466962,0.363308432,0.379988003,0.984868812,0.484066479,0.924972118,1.036488799,0.894702643,0.559990611,1.150376927,0.890225978,1.46…	730,2124,1464,802,718,288,627,468,599,20,200,1649,318,822,866,567,1232,1188,548,111,1310,796,867,28,37,1379,99,1163,1571,1039,186,1957,1015,2744,655,778,457,2381,2191,2466,3249,1973,1415,383,1522,3330	46, 0.0097	-2.28797
1P2vs1P4	Reactome	MAP-5676590	NIK-->noncanonical NF-kB signaling	46	87	2.28797	top	0.0097	ks	STRG0A92PHX.XP_072218538.1,STRG0A92PHX.XP_072218623.1,STRG0A92PHX.XP_072218957.1,STRG0A92PHX.XP_072219879.1,STRG0A92PHX.XP_072219895.1,STRG0A92PHX.XP_072221186.1,STRG0A92PHX.XP_072221618.1,STRG0A92PHX.XP_072224682.1,STRG0A92PHX.XP_072224686.1,STRG0A92PHX.XP_072225946.1,STRG0A92PHX.XP_072226792.1,STRG0A92PHX.XP_072227101.1,STRG0A92PHX.XP_072227330.1,STRG0A92PHX.XP_072228121.1,STRG0A92PHX.XP_072228…	XP_072218538.1,XP_072218623.1,XP_072218957.1,XP_072219879.1,XP_072219895.1,XP_072221186.1,XP_072221618.1,XP_072224682.1,XP_072224686.1,XP_072225946.1,XP_072226792.1,XP_072227101.1,XP_072227330.1,XP_072228121.1,XP_072228336.1,XP_072229121.1,XP_072229126.1,XP_072229707.1,XP_072230647.1,XP_072231312.1,XP_072232238.1,XP_072234061.1,XP_072234498.1,XP_072234604.1,XP_072234621.1,XP_072236003.1,XP_072236…	XP_072218538.1,XP_072218623.1,XP_072218957.1,XP_072219879.1,XP_072219895.1,XP_072221186.1,XP_072221618.1,XP_072224682.1,XP_072224686.1,XP_072225946.1,XP_072226792.1,XP_072227101.1,XP_072227330.1,XP_072228121.1,XP_072228336.1,XP_072229121.1,XP_072229126.1,XP_072229707.1,XP_072230647.1,XP_072231312.1,XP_072232238.1,XP_072234061.1,XP_072234498.1,XP_072234604.1,XP_072234621.1,XP_072236003.1,XP_072236…	0.801019884,1.197865072,1.008862838,0.824963471,0.795987534,0.629841901,0.767808376,0.705128267,0.757178333,0.310120105,0.573228293,1.058979527,0.642840973,0.831435767,0.844102396,0.746354491,0.944480902,0.931077711,0.738824766,0.49377987,0.965541007,0.823055425,0.844466962,0.363308432,0.379988003,0.984868812,0.484066479,0.924972118,1.036488799,0.894702643,0.559990611,1.150376927,0.890225978,1.46…	730,2124,1464,802,718,288,627,468,599,20,200,1649,318,822,866,567,1232,1188,548,111,1310,796,867,28,37,1379,99,1163,1571,1039,186,1957,1015,2744,655,778,457,2381,2191,2466,3249,1973,1415,383,1522,3330	46, 0.0097	-2.28797
1P2vs1P4	Reactome	MAP-983169	Class I MHC mediated antigen processing & presentation	129	984	1.75472	top	0.0097	ks	STRG0A92PHX.XP_072217845.1,STRG0A92PHX.XP_072218538.1,STRG0A92PHX.XP_072218623.1,STRG0A92PHX.XP_072218891.1,STRG0A92PHX.XP_072218957.1,STRG0A92PHX.XP_072219323.1,STRG0A92PHX.XP_072219879.1,STRG0A92PHX.XP_072219890.1,STRG0A92PHX.XP_072219895.1,STRG0A92PHX.XP_072220476.1,STRG0A92PHX.XP_072220721.1,STRG0A92PHX.XP_072221186.1,STRG0A92PHX.XP_072221202.1,STRG0A92PHX.XP_072221505.1,STRG0A92PHX.XP_072221…	XP_072217845.1,XP_072218538.1,XP_072218623.1,XP_072218891.1,XP_072218957.1,XP_072219323.1,XP_072219879.1,XP_072219890.1,XP_072219895.1,XP_072220476.1,XP_072220721.1,XP_072221186.1,XP_072221202.1,XP_072221505.1,XP_072221525.1,XP_072221582.1,XP_072221618.1,XP_072222288.1,XP_072222424.1,XP_072222504.1,XP_072222848.1,XP_072223350.1,XP_072223352.1,XP_072223799.1,XP_072223934.1,XP_072224326.1,XP_072224…	XP_072217845.1,XP_072218538.1,XP_072218623.1,XP_072218891.1,XP_072218957.1,XP_072219323.1,XP_072219879.1,XP_072219890.1,XP_072219895.1,XP_072220476.1,XP_072220721.1,XP_072221186.1,XP_072221202.1,XP_072221505.1,XP_072221525.1,XP_072221582.1,XP_072221618.1,XP_072222288.1,XP_072222424.1,XP_072222504.1,XP_072222848.1,XP_072223350.1,XP_072223352.1,XP_072223799.1,XP_072223934.1,XP_072224326.1,XP_072224…	1.609929814,0.801019884,1.197865072,0.739495478,1.008862838,1.174620819,0.824963471,0.728096795,0.795987534,1.406044501,1.481796218,0.629841901,0.937871492,0.79598442,1.143705438,1.267242554,0.767808376,1.022427092,0.955343339,0.867793332,0.761147303,0.728372361,0.926679924,0.335617179,0.639817572,0.859036685,1.370928247,0.705128267,0.757178333,0.656452771,0.414190043,0.353100735,0.310120105,0.66…	2968,730,2124,551,1464,2042,802,520,718,2649,2780,288,1209,717,1932,2323,627,1528,1274,942,608,522,1174,23,312,913,2576,468,599,356,55,27,20,371,200,1649,318,2598,2634,2801,822,2150,866,506,1999,752,567,1232,2127,1188,1778,2492,548,2401,111,3146,395,1310,1094,3039,897,563,796,2138,1432,2236,2004,1690,867,28,37,1468,1156,1307,463,1379,99,1163,1571,2537,989,1039,186,684,2106,1007,1957,1015,45,728,1…	129, 0.0097	-1.75472
[truncated: 7,250 more rows]
