# Supplementary material for: Proteome dynamics during establishment of California grunion (Leuresthes tenuis) cell lines
Source: BMC Biol. 2026 Mar 25;24:108. doi: 10.1186/s12915-026-02577-9 (PMC13137714; doi:10.1186/s12915-026-02577-9)
Supplement: Supplementary file 4 — Additional file 4: Table 4. Full term lists and scores for LtE-1 longitudinal comparisons versus P4, including pathway/term identifiers used for trendline grouping. [file 12915_2026_2577_MOESM4_ESM.xlsx]

## Sheet: TableS4_lettercodes
	S4 : Definitions of letter-coded pathways for Figure 4 trendlines (LtE-1 vs P4)
	Cell Fate Signaling
	A	Beta-catenin independent WNT signaling
	B	Beta-catenin independent WNT signaling.1
	C	Dectin-1 mediated noncanonical NF-kB signaling
	D	EPH-Ephrin signaling
	E	Intracellular signaling by second messengers
	F	MAPK family signaling cascades
	G	MAPK family signaling cascades.1
	H	MAPK1/MAPK3 signaling
	I	MAPK1/MAPK3 signaling.1
	J	MAPK6/MAPK4 signaling
	K	NIK-->noncanonical NF-kB signaling
	L	PIP3 activates AKT signaling
	M	RAF/MAP kinase cascade
	N	Signaling by Hedgehog
	O	Signaling by Receptor Tyrosine Kinases
	P	Signaling by WNT
	Q	Signaling by WNT.1
	R	TCF dependent signaling in response to WNT
	S	TCF dependent signaling in response to WNT.1
	T	TCF dependent signaling in response to WNT.2
	Protein Synthesis
	A	Activation of the mRNA upon binding of the cap-binding complex and eIFs, and subsequent binding to 43S
	B	Cap-dependent Translation Initiation
	C	Eukaryotic Translation Initiation
	D	Formation of a pool of free 40S subunits
	E	L13a-mediated translational silencing of Ceruloplasmin expression
	F	Major pathway of rRNA processing in the nucleolus and cytosol
	G	Major pathway of rRNA processing in the nucleolus and cytosol.1
	H	Mitochondrial biogenesis
	I	Mitochondrial translation
	J	Mitochondrial translation elongation
	K	Mitochondrial translation termination
	L	Negative epigenetic regulation of rRNA expression
	M	NoRC negatively regulates rRNA expression
	N	Nonsense Mediated Decay (NMD) enhanced by the Exon Junction Complex (EJC)
	O	Ribosome
	P	SIRT1 negatively regulates rRNA expression
	Q	Translation initiation complex formation
	R	rRNA processing
	S	rRNA processing in the nucleus and cytosol
	Proteostasis
	A	APC/C-mediated degradation of cell cycle proteins
	B	APC/C:Cdh1 mediated degradation of Cdc20 and other APC/C:Cdh1 targeted proteins in late mitosis/early G1
	C	APC:Cdc20 mediated degradation of cell cycle proteins prior to satisfation of the cell cycle checkpoint
	D	Activation of APC/C and APC/C:Cdc20 mediated degradation of mitotic proteins
	E	Antigen processing: Ubiquitination & Proteasome degradation
	F	Autodegradation of the E3 ubiquitin ligase COP1
	G	Cdc20:Phospho-APC/C mediated degradation of Cyclin A
	H	Degradation of DVL
	I	Degradation of GLI1 by the proteasome
	J	Degradation of beta-catenin by the destruction complex
	K	Deubiquitination
	L	Fatty acid degradation
	M	GLI3 is processed to GLI3R by the proteasome
	N	GSK3B and BTRC:CUL1-mediated-degradation of NFE2L2
	O	Glycosaminoglycan degradation
	P	Lysine degradation
	Q	SCF(Skp2)-mediated degradation of p27/p21
	R	Ubiquitin Mediated Degradation of Phosphorylated Cdc25A
	S	Ubiquitin-dependent degradation of Cyclin D
	T	Valine, leucine and isoleucine degradation
	Bioenergetic Shifts
	A	Aminoacyl-tRNA biosynthesis
	B	Biosynthesis of the N-glycan precursor (dolichol lipid-linked oligosaccharide, LLO) and transfer to a nascent protein
	C	Branched-chain amino acid catabolism
	D	Carbon metabolism
	E	Cholesterol biosynthesis
	F	Collagen biosynthesis and modifying enzymes
	G	Glycerophospholipid metabolism
	H	Glycosphingolipid metabolism
	I	Metabolism of amino acids and derivatives
	J	Metabolism of lipids
	K	Metabolism of polyamines
	L	Metabolism of steroids
	M	Oxidative phosphorylation
	N	Pyruvate metabolism and Citric Acid (TCA) cycle
	O	Sphingolipid metabolism
	P	Steroid biosynthesis
	Q	Tryptophan metabolism
	R	Tyrosine metabolism
	S	Ubiquitin Mediated Degradation of Phosphorylated Cdc25A
