# Supplementary material for: Proteome dynamics during establishment of California grunion (Leuresthes tenuis) cell lines
Source: BMC Biol. 2026 Mar 25;24:108. doi: 10.1186/s12915-026-02577-9 (PMC13137714; doi:10.1186/s12915-026-02577-9)
Supplement: Supplementary file 6 — Additional file 6: Table S6. Category-aggregate summaries across LtE-2 passages, including stage-level aggregation values referenced in the text. [file 12915_2026_2577_MOESM6_ESM.xlsx]

## Sheet: TableS6_lettercodes
	S6: Definitions of letter-coded pathways for Figure 5 trendlines (LtE-2 vs P4)
	Protein Synthesis
	A	Activation of the mRNA upon binding of the cap-binding complex and eIFs, and subsequent binding to 43S
	B	Cap-dependent Translation Initiation
	C	Cap-dependent Translation Initiation.1
	D	Eukaryotic Translation Initiation
	E	Eukaryotic Translation Initiation.1
	F	Formation of a pool of free 40S subunits
	G	L13a-mediated translational silencing of Ceruloplasmin expression
	H	L13a-mediated translational silencing of Ceruloplasmin expression.1
	I	Major pathway of rRNA processing in the nucleolus and cytosol
	J	Negative epigenetic regulation of rRNA expression
	K	Nonsense Mediated Decay (NMD) enhanced by the Exon Junction Complex (EJC)
	L	RNA Polymerase II Transcription Termination
	M	Ribosome
	N	Ribosome.1
	O	SIRT1 negatively regulates rRNA expression
	P	SRP-dependent cotranslational protein targeting to membrane
	Q	Translation initiation complex formation
	R	Translation initiation complex formation.1
	S	rRNA processing
	T	rRNA processing in the nucleus and cytosol
	Structural Remodeling
	A	Extracellular matrix organization
	B	Focal adhesion
	C	Platelet activation, signaling and aggregation
	D	Platelet degranulation
	E	RHOV GTPase cycle
	F	RUNX1 regulates genes involved in megakaryocyte differentiation and platelet function
	G	Regulation of actin cytoskeleton
	H	Regulation of actin cytoskeleton.1
	I	Response to elevated platelet cytosolic Ca2+
	J	Smooth Muscle Contraction
	K	Striated Muscle Contraction
	L	Striated Muscle Contraction.1
	M	Vascular smooth muscle contraction
