# Supplementary material for: Proteome dynamics during establishment of California grunion (Leuresthes tenuis) cell lines
Source: BMC Biol. 2026 Mar 25;24:108. doi: 10.1186/s12915-026-02577-9 (PMC13137714; doi:10.1186/s12915-026-02577-9)
Supplement: Supplementary file 7 — Additional file 7: Table S7. Unassigned proteins and clusters without a primary STRING description for the Figure 6 subnetworks. [file 12915_2026_2577_MOESM7_ESM.xlsx]

## Sheet: Table7_STRINGsubnetworks
S7: Cluster-level regulation counts for pre- and post-P4 STRING subnetworks. Proteins recurrently altered in ≥2 passages relative to P4 (up = FC > 2; down = FC < 0.5) were analyzed in STRING for Leuresthes tenuis (interaction score ≥ 0.400; MCL inflation = 3). For each MCL Cluster # (ascending order), the STRING cluster label (primary description) is listed with the number of proteins called up/d…
Pre-P4 STRING Subnetwork
Cluster #	STRING cluster label	Up P1	Down P1	Up P2	Down P2	Up P3	Down P3	Total Up	Total Down
1	Ribosome	9	3	12	1	14	2	35	6
2	Troponin complex, and Pointed-end actin filament capping	2	1	2	1	2	2	6	4
3	L-serine metabolism	2	0	3	0	2	0	7	0
4	-	0	2	0	2	0	3	0	7
5	ADP signalling through P2Y purinoceptor 12	1	1	1	2	1	2	3	5
6	Antigen processing and presentation of peptide antigen	0	3	0	2	0	2	0	7
7	Proteasome	0	1	0	2	0	1	0	4
8	Tyrosine catabolism	1	1	3	0	1	0	5	1
9	Keratin filament	0	2	0	2	0	0	0	4
10	Iron storage	0	1	0	1	0	2	0	4
11	Keratan sulfate degradation	0	2	0	1	0	2	0	5
12	-	0	1	0	1	0	2	0	4
Post-P4 STRING Subnetwork
Cluster #	STRING cluster label	Up P5	Down P5	Up P6	Down P6	Up P7	Down P7	Total Up	Total Down
1	Striated Muscle Contraction	1	9	2	8	1	10	4	27
2	Mitochondrial translation	1	7	2	5	1	4	4	16
3	Valine, leucine and isoleucine degradation	0	4	1	8	1	7	2	19
4	Mostly uncharacterized, incl. M band, and Negative regulation of calcineurin-mediated signaling	0	8	0	5	0	8	0	21
5	Muscle alpha-actinin binding	0	2	1	2	1	1	2	5
6	Cholesterol biosynthesis	4	0	5	0	3	0	12	0
7	Cytosolic large ribosomal subunit	0	2	0	4	0	3	0	9
8	-	0	3	1	3	1	3	2	9
9	Glutathione peroxidase activity, and Glutathione transferase activity	0	1	1	1	2	1	3	3
10	Collagen biosynthesis and modifying enzymes	0	4	0	3	0	4	0	11
11	Tricarboxylic acid cycle enzyme complex	1	2	1	3	0	2	2	7
12	Mitochondrial proton-transporting ATP synthase complex	0	2	0	4	1	1	1	7
13	-	0	1	2	1	2	0	4	2
14	-	0	3	0	3	0	2	0	8
15	Mixed, incl. Nucleoside diphosphate kinase activity, and Ribonucleoside-diphosphate reductase activity	0	3	0	3	0	2	0	8
16	-	0	0	0	1	0	1	0	2
17	4-hydroxyphenylpyruvate dioxygenase activity, and Phenylpyruvate tautomerase activity	0	3	0	2	0	3	0	8
18	Dystrophin-associated glycoprotein complex	0	1	0	3	0	3	0	7
19	Tetrahydrofolate interconversion	0	0	0	2	0	2	0	4
20	-	0	1	0	1	0	1	0	3
21	Arginine metabolism	0	2	0	2	0	0	0	4
22	Glycolytic process, and Insulin effects increased synthesis of Xylulose-5-Phosphate	0	2	0	2	0	2	0	6
23	Phosphocreatine biosynthesis	0	2	0	2	0	2	0	6
24	-	0	1	1	1	1	1	2	3
25	Cytochrome complex	0	2	0	2	0	0	0	4
26	Glutamate and glutamine metabolism	0	0	0	1	0	1	0	2
27	-	0	2	0	2	0	0	0	4
28	-	0	1	0	1	0	0	0	2
29	-	0	1	0	1	0	1	0	3
30	-	0	0	0	1	0	1	0	2
