# Supplementary material for: Proteome dynamics during establishment of California grunion (Leuresthes tenuis) cell lines
Source: BMC Biol. 2026 Mar 25;24:108. doi: 10.1186/s12915-026-02577-9 (PMC13137714; doi:10.1186/s12915-026-02577-9)
Supplement: Supplementary file 8 — Additional file 8: Table S5. Definitions for letter-coded pathways used in Figure 5 trendline graphs. [file 12915_2026_2577_MOESM8_ESM.xlsx]

## Sheet: TableS5_lettercodes
	S5 : Definitions of letter-coded pathways for Supplementary Figure S4 trendlines (LtE-1 vs P1)
	Protein Turnover
	A	APC C-mediated degradation of cell cycle proteins
	B	APC C:Cdc20 mediated degradation of Securin
	C	APC C:Cdc20 mediated degradation of mitotic proteins
	D	APC C:Cdh1 mediated degradation of Cdc20 and other APC C:Cdh1 targeted proteins in late mitosis early G1
	E	APC:Cdc20 mediated degradation of cell cycle proteins prior to satisfation of the cell cycle checkpoint
	F	Activation of APC C and APC C:Cdc20 mediated degradation of mitotic proteins
	G	Antigen processing: Ubiquitination & Proteasome degradation
	H	Autodegradation of Cdh1 by Cdh1:APC C
	I	Autodegradation of the E3 ubiquitin ligase COP1
	J	Cdc20:Phospho-APC C mediated degradation of Cyclin A
	K	Degradation of AXIN
	L	Degradation of DVL
	M	Degradation of GLI1 by the proteasome
	N	Degradation of beta-catenin by the destruction complex
	O	Deubiquitination
	P	Lysosome
	Q	Proteasome
	R	Ubiquitin Mediated Degradation of Phosphorylated Cdc25A
	S	Ubiquitin-dependent degradation of Cyclin D
	T	Valine, leucine and isoleucine degradation
	Protein Synthesis
	A	Activation of the mRNA upon binding of the cap-binding complex and eIFs, and subsequent binding to 43S
	B	Cap-dependent Translation Initiation
	C	DNA Replication Pre-Initiation
	D	Eukaryotic Translation Initiation
	E	Formation of a pool of free 40S subunits
	F	L13a-mediated translational silencing of Ceruloplasmin expression
	G	Major pathway of rRNA processing in the nucleolus and cytosol
	H	Mitochondrial biogenesis
	I	Mitochondrial protein import
	J	Mitochondrial translation
	K	Mitochondrial translation elongation
	L	Mitochondrial translation termination
	M	Negative epigenetic regulation of rRNA expression
	N	NoRC negatively regulates rRNA expression
	O	RNA Polymerase II Transcription Termination
	P	Ribosome
	Q	SIRT1 negatively regulates rRNA expression
	R	Translation initiation complex formation
	S	rRNA processing
	T	rRNA processing in the nucleus and cytosol
	mRNA Processing
	A	AUF1 (hnRNP D0) binds and destabilizes mRNA
	B	Activation of the mRNA upon binding of the cap-binding complex and eIFs, and subsequent binding to 43S
	C	Nonsense Mediated Decay (NMD) enhanced by the Exon Junction Complex (EJC)
	D	Nonsense Mediated Decay (NMD) enhanced by the Exon Junction Complex (EJC).1
	E	Nonsense Mediated Decay (NMD) independent of the Exon Junction Complex (EJC)
	F	Processing of Capped Intron-Containing Pre-mRNA
	G	Spliceosome
	H	mRNA 3-end processing
	I	mRNA Splicing
	J	mRNA Splicing - Major Pathway
	Mitochondrial Function
	A	Glutathione metabolism
	B	Mitochondrial biogenesis
	C	Mitochondrial protein import
	D	Mitochondrial translation
	E	Mitochondrial translation elongation
	F	Mitochondrial translation termination
	G	Oxidative phosphorylation
